# Supplementary material for: Genomic identification of direct seeding and evolutionary lineages by combining heterogeneous genomic resources
Source: BMC Biol. 2025 Dec 12;24:14. doi: 10.1186/s12915-025-02476-5 (PMC12817430; doi:10.1186/s12915-025-02476-5)
Supplement: Supplementary file 2 — Additional file 2: Annotation of Dianthus carthusianorum reference genome (hap1 and hap2). [file 12915_2025_2476_MOESM2_ESM.xlsx]

## Sheet: hap1
## Tue Sep 24 10:13:27 2024 ## emapper-2.1.12 ## /data/shared/home/emapper/miniconda3/envs/eggnog-mapper-2.1/bin/emapper.py --cpu 20 --mp_start_method forkserver --data_dir /dev/shm/ -o out --output_dir /emapper_web_jobs/emapper_jobs/user_data/MM_si3zjj4q --temp_dir /emapper_web_jobs/emapper_jobs/user_data/MM_si3zjj4q --override -m diamond --dmnd_ignore_warnings -i /emapper_web_jobs/emapper_jobs/…
#
query	seed_ortholog	evalue	score	eggNOG_OGs	max_annot_lvl	COG_category	Description	Preferred_name	GOs	EC	KEGG_ko	KEGG_Pathway	KEGG_Module	KEGG_Reaction	KEGG_rclass	BRITE	KEGG_TC	CAZy	BiGG_Reaction	PFAMs
g1.t1	161934.XP_010685981.1	2.24e-190	553.0	2C248@1|root,2QQTB@2759|Eukaryota,37IRJ@33090|Viridiplantae,3GGHG@35493|Streptophyta	35493|Streptophyta	S	actin binding	-	GO:0005575,GO:0005622,GO:0005623,GO:0005737,GO:0005773,GO:0005774,GO:0016020,GO:0031090,GO:0043226,GO:0043227,GO:0043229,GO:0043231,GO:0044422,GO:0044424,GO:0044437,GO:0044444,GO:0044446,GO:0044464,GO:0098588,GO:0098805	-	ko:K10352	ko04530,map04530	-	-	-	ko00000,ko00001,ko04147,ko04812	-	-	-	KIP1
g2.t1	161934.XP_010685946.1	9.95e-116	337.0	KOG4206@1|root,KOG4206@2759|Eukaryota,37HTB@33090|Viridiplantae,3G8MG@35493|Streptophyta	35493|Streptophyta	A	U2 small nuclear ribonucleoprotein	-	GO:0000245,GO:0000354,GO:0000375,GO:0000377,GO:0000398,GO:0001650,GO:0003674,GO:0003676,GO:0003723,GO:0005488,GO:0005575,GO:0005622,GO:0005623,GO:0005634,GO:0005654,GO:0005681,GO:0005684,GO:0005685,GO:0005686,GO:0005730,GO:0005737,GO:0006139,GO:0006396,GO:0006397,GO:0006725,GO:0006807,GO:0008150,GO:0008152,GO:0008380,GO:0009987,GO:0010467,GO:0015030,GO:0016043,GO:0016070,GO:0016071,GO:0016604,GO:…	-	ko:K11091,ko:K11094	ko03040,map03040	M00351,M00352	-	-	ko00000,ko00001,ko00002,ko03041	-	-	-	RRM_1
g3.t1	161934.XP_010685940.1	2.39e-289	800.0	KOG2246@1|root,KOG2246@2759|Eukaryota,37QNU@33090|Viridiplantae,3GBGY@35493|Streptophyta	35493|Streptophyta	G	Glycosyltransferase-like protein	-	-	-	-	-	-	-	-	-	-	-	-	DUF604
g4.t1	4098.XP_009590109.1	7.15e-68	226.0	COG4886@1|root,KOG0619@2759|Eukaryota,37JP9@33090|Viridiplantae,3GB1E@35493|Streptophyta,44GA3@71274|asterids	35493|Streptophyta	S	Leucine-rich repeats, typical (most populated) subfamily	-	-	-	ko:K19613	ko04014,map04014	-	-	-	ko00000,ko00001	-	-	-	LRR_4,LRR_8,ubiquitin
g5.t1	161934.XP_010685919.1	0.0	1369.0	KOG2390@1|root,KOG2390@2759|Eukaryota,37NVX@33090|Viridiplantae,3GENF@35493|Streptophyta	35493|Streptophyta	S	Rab3 GTPase-activating protein catalytic	-	-	-	ko:K18270	-	-	-	-	ko00000,ko04131,ko04147	-	-	-	Rab3-GTPase_cat
g7.t1	4432.XP_010264550.1	9.53e-71	218.0	2CXI2@1|root,2RXPJ@2759|Eukaryota,37TYR@33090|Viridiplantae,3GFGF@35493|Streptophyta	35493|Streptophyta	S	lob domain-containing protein	-	-	-	-	-	-	-	-	-	-	-	-	LOB
g8.t1	161934.XP_010686182.1	0.0	1123.0	COG0475@1|root,KOG1650@2759|Eukaryota,37PQ6@33090|Viridiplantae,3G8SW@35493|Streptophyta	35493|Streptophyta	P	cation H( ) antiporter	-	GO:0005575,GO:0005623,GO:0006810,GO:0006811,GO:0006812,GO:0006885,GO:0008150,GO:0012505,GO:0015672,GO:0042592,GO:0044464,GO:0048878,GO:0050801,GO:0051179,GO:0051234,GO:0055067,GO:0055080,GO:0065007,GO:0065008,GO:0098771	-	-	-	-	-	-	-	-	-	-	Na_H_Exchanger
g9.t1	161934.XP_010685887.1	0.0	1010.0	COG2132@1|root,KOG1263@2759|Eukaryota,37I5E@33090|Viridiplantae,3G8X8@35493|Streptophyta	35493|Streptophyta	Q	Lignin degradation and detoxification of lignin-derived products	-	GO:0003674,GO:0003824,GO:0008150,GO:0008152,GO:0016491,GO:0016722,GO:0055114	1.10.3.2	ko:K05909	-	-	-	-	ko00000,ko01000	-	-	-	Cu-oxidase,Cu-oxidase_2,Cu-oxidase_3
g10.t1	161934.XP_010685877.1	3.93e-54	178.0	2CY03@1|root,2S11E@2759|Eukaryota,37VEX@33090|Viridiplantae,3GJ3P@35493|Streptophyta	35493|Streptophyta	S	Domain of unknown function (DUF4228)	-	-	-	-	-	-	-	-	-	-	-	-	DUF4228
g11.t1	161934.XP_010685876.1	5.3e-235	685.0	COG0475@1|root,KOG1650@2759|Eukaryota,37S7K@33090|Viridiplantae,3GGCQ@35493|Streptophyta	35493|Streptophyta	P	cation H(	-	GO:0005575,GO:0005623,GO:0006810,GO:0006811,GO:0006812,GO:0006885,GO:0008150,GO:0012505,GO:0015672,GO:0042592,GO:0044464,GO:0048878,GO:0050801,GO:0051179,GO:0051234,GO:0055067,GO:0055080,GO:0065007,GO:0065008,GO:0098771	-	-	-	-	-	-	-	-	-	-	Na_H_Exchanger
g12.t1	161934.XP_010685874.1	0.0	1555.0	KOG0610@1|root,2QPPH@2759|Eukaryota,37K7B@33090|Viridiplantae,3GDW8@35493|Streptophyta	35493|Streptophyta	T	phototropin	-	GO:0000166,GO:0003674,GO:0003676,GO:0003723,GO:0003729,GO:0003824,GO:0004672,GO:0004674,GO:0005488,GO:0005515,GO:0005575,GO:0005622,GO:0005623,GO:0005634,GO:0005737,GO:0005773,GO:0005886,GO:0006464,GO:0006468,GO:0006793,GO:0006796,GO:0006807,GO:0006996,GO:0007154,GO:0007165,GO:0007623,GO:0008150,GO:0008152,GO:0009314,GO:0009416,GO:0009605,GO:0009606,GO:0009628,GO:0009637,GO:0009638,GO:0009657,GO:…	2.7.11.1	ko:K20715	-	-	-	-	ko00000,ko01000,ko01001	-	-	-	PAS_9,Pkinase
g13.t1	161934.XP_010685870.1	0.0	1385.0	KOG0039@1|root,KOG0039@2759|Eukaryota,37RP2@33090|Viridiplantae,3GARE@35493|Streptophyta	35493|Streptophyta	PQ	respiratory burst oxidase homolog protein	-	GO:0005575,GO:0016020	1.6.3.1	ko:K13411	ko04013,ko04624,map04013,map04624	-	-	-	ko00000,ko00001,ko01000,ko04131	5.B.1.2	-	-	EF-hand_6,FAD_binding_8,Ferric_reduct,NADPH_Ox,NAD_binding_6
g14.t1	161934.XP_010685869.1	0.0	1386.0	KOG1927@1|root,KOG1927@2759|Eukaryota,37KKC@33090|Viridiplantae,3GGQX@35493|Streptophyta	35493|Streptophyta	K	protease binding	-	GO:0000228,GO:0000785,GO:0000790,GO:0002020,GO:0003674,GO:0005488,GO:0005515,GO:0005575,GO:0005622,GO:0005623,GO:0005634,GO:0005694,GO:0019899,GO:0031011,GO:0031974,GO:0031981,GO:0032991,GO:0033202,GO:0043226,GO:0043227,GO:0043228,GO:0043229,GO:0043231,GO:0043232,GO:0043233,GO:0044422,GO:0044424,GO:0044427,GO:0044428,GO:0044446,GO:0044454,GO:0044464,GO:0070013,GO:0070603,GO:0097346,GO:1902494,GO:…	-	ko:K11671	-	-	-	-	ko00000,ko03036	-	-	-	-
g15.t1	161934.XP_010685867.1	0.0	1669.0	COG5059@1|root,KOG0243@2759|Eukaryota,37NTB@33090|Viridiplantae,3GAER@35493|Streptophyta	35493|Streptophyta	Z	Belongs to the TRAFAC class myosin-kinesin ATPase superfamily. Kinesin family	-	GO:0000226,GO:0000278,GO:0000281,GO:0000902,GO:0000910,GO:0000911,GO:0003674,GO:0003774,GO:0003777,GO:0003824,GO:0005575,GO:0005622,GO:0005623,GO:0005819,GO:0005856,GO:0005871,GO:0005874,GO:0005875,GO:0005886,GO:0006928,GO:0006996,GO:0007010,GO:0007017,GO:0007018,GO:0007049,GO:0007051,GO:0007052,GO:0008150,GO:0008574,GO:0009653,GO:0009826,GO:0009987,GO:0015630,GO:0016020,GO:0016043,GO:0016049,GO:…	-	ko:K10398	-	-	-	-	ko00000,ko03036,ko04812	-	-	-	Kinesin
g16.t1	161934.XP_010685860.1	3.48e-93	281.0	2CXUA@1|root,2RZTI@2759|Eukaryota,37UXA@33090|Viridiplantae,3GIU5@35493|Streptophyta	35493|Streptophyta	K	Zinc finger protein CONSTANS-like	-	GO:0003674,GO:0003700,GO:0005488,GO:0005515,GO:0005575,GO:0005622,GO:0005623,GO:0005634,GO:0006355,GO:0008150,GO:0009314,GO:0009416,GO:0009628,GO:0009889,GO:0009909,GO:0010468,GO:0010556,GO:0019219,GO:0019222,GO:0031323,GO:0031326,GO:0042802,GO:0043226,GO:0043227,GO:0043229,GO:0043231,GO:0044424,GO:0044464,GO:0048580,GO:0048831,GO:0050789,GO:0050793,GO:0050794,GO:0050896,GO:0051171,GO:0051239,GO:…	-	-	-	-	-	-	-	-	-	-	CCT
g17.t1	161934.XP_010685859.1	0.0	1241.0	COG0515@1|root,KOG1187@2759|Eukaryota,37M3Z@33090|Viridiplantae,3GBWT@35493|Streptophyta	35493|Streptophyta	T	belongs to the protein kinase superfamily	-	GO:0000902,GO:0003674,GO:0003824,GO:0004672,GO:0005575,GO:0005623,GO:0005886,GO:0005911,GO:0006464,GO:0006468,GO:0006793,GO:0006796,GO:0006807,GO:0008150,GO:0008152,GO:0009506,GO:0009653,GO:0009719,GO:0009725,GO:0009741,GO:0009826,GO:0009987,GO:0010033,GO:0014070,GO:0016020,GO:0016043,GO:0016049,GO:0016301,GO:0016310,GO:0016740,GO:0016772,GO:0016773,GO:0019538,GO:0030054,GO:0032502,GO:0032989,GO:…	-	-	-	-	-	-	-	-	-	-	Malectin_like,Pkinase_Tyr
g18.t1	161934.XP_010685850.1	0.0	1801.0	COG0474@1|root,KOG0202@2759|Eukaryota,37JIJ@33090|Viridiplantae,3GDH0@35493|Streptophyta	35493|Streptophyta	P	Belongs to the cation transport ATPase (P-type) (TC 3.A.3) family	ECA1	GO:0003674,GO:0003824,GO:0005215,GO:0005388,GO:0005575,GO:0005622,GO:0005623,GO:0005737,GO:0005773,GO:0005774,GO:0005783,GO:0005789,GO:0005886,GO:0006810,GO:0006811,GO:0006812,GO:0006816,GO:0008150,GO:0008324,GO:0010035,GO:0010038,GO:0010042,GO:0012505,GO:0015075,GO:0015085,GO:0015318,GO:0015399,GO:0015405,GO:0015662,GO:0016020,GO:0016021,GO:0016462,GO:0016787,GO:0016817,GO:0016818,GO:0016887,GO:…	3.6.3.8	ko:K01537	-	-	-	-	ko00000,ko01000	3.A.3.2	-	-	Cation_ATPase,Cation_ATPase_C,Cation_ATPase_N,E1-E2_ATPase,Hydrolase,Hydrolase_3
g19.t1	161934.XP_010685843.1	6.54e-132	387.0	2CMCW@1|root,2QPZQ@2759|Eukaryota,37KI5@33090|Viridiplantae,3GFFN@35493|Streptophyta	35493|Streptophyta	S	Dirigent proteins impart stereoselectivity on the phenoxy radical-coupling reaction, yielding optically active lignans from two molecules of coniferyl alcohol in the biosynthesis of lignans, flavonolignans, and alkaloids and thus plays a central role in plant secondary metabolism	-	-	-	-	-	-	-	-	-	-	-	-	Dirigent
g20.t1	161934.XP_010686176.1	1.65e-140	429.0	COG0468@1|root,KOG4197@1|root,KOG1433@2759|Eukaryota,KOG4197@2759|Eukaryota,37NZB@33090|Viridiplantae,3GBMZ@35493|Streptophyta	35493|Streptophyta	Q	Pentatricopeptide repeat-containing protein	-	GO:0003674,GO:0003676,GO:0003723,GO:0003824,GO:0004518,GO:0004519,GO:0005488,GO:0005575,GO:0005622,GO:0005623,GO:0006139,GO:0006725,GO:0006807,GO:0008150,GO:0008152,GO:0009451,GO:0009987,GO:0016070,GO:0016787,GO:0016788,GO:0034641,GO:0043170,GO:0043226,GO:0043227,GO:0043229,GO:0043231,GO:0043412,GO:0044237,GO:0044238,GO:0044424,GO:0044464,GO:0046483,GO:0071704,GO:0090304,GO:0090305,GO:0097159,GO:…	-	-	-	-	-	-	-	-	-	-	Dirigent,PPR,PPR_2,PPR_3,Rad51
g21.t1	161934.XP_010685842.1	1.97e-221	614.0	2BWCF@1|root,2QSNZ@2759|Eukaryota,37NDB@33090|Viridiplantae,3GD49@35493|Streptophyta	35493|Streptophyta	S	Glutelin	-	-	-	-	-	-	-	-	-	-	-	-	Cupin_1
g22.t1	161934.XP_010685840.1	1.83e-205	573.0	COG0697@1|root,KOG1581@2759|Eukaryota,37JV3@33090|Viridiplantae,3GG1S@35493|Streptophyta	35493|Streptophyta	G	UDP-galactose UDP-glucose transporter	-	GO:0000139,GO:0000295,GO:0003674,GO:0005215,GO:0005346,GO:0005575,GO:0005622,GO:0005623,GO:0005737,GO:0005783,GO:0005789,GO:0005794,GO:0006810,GO:0006811,GO:0006820,GO:0006862,GO:0008150,GO:0008509,GO:0008514,GO:0012505,GO:0015075,GO:0015215,GO:0015216,GO:0015605,GO:0015711,GO:0015748,GO:0015865,GO:0015868,GO:0015931,GO:0015932,GO:0016020,GO:0016021,GO:0022857,GO:0030173,GO:0030176,GO:0031090,GO:…	-	ko:K15276	-	-	-	-	ko00000,ko02000	2.A.7.11.2,2.A.7.11.3	-	-	UAA
g23.t1	161934.XP_010685836.1	1.97e-152	431.0	COG0580@1|root,KOG0223@2759|Eukaryota,37HHG@33090|Viridiplantae,3GA6H@35493|Streptophyta	35493|Streptophyta	G	Belongs to the MIP aquaporin (TC 1.A.8) family	-	GO:0000325,GO:0003674,GO:0005215,GO:0005372,GO:0005575,GO:0005622,GO:0005623,GO:0005737,GO:0005773,GO:0005774,GO:0005886,GO:0005887,GO:0006810,GO:0006811,GO:0006833,GO:0008150,GO:0009705,GO:0015204,GO:0015250,GO:0015267,GO:0015318,GO:0015840,GO:0016020,GO:0016021,GO:0019755,GO:0022803,GO:0022838,GO:0022857,GO:0031090,GO:0031224,GO:0031226,GO:0034220,GO:0042044,GO:0042807,GO:0042886,GO:0042887,GO:…	-	ko:K09873	-	-	-	-	ko00000,ko02000	1.A.8.10	-	-	MIP
g24.t1	161934.XP_010685835.1	7.38e-125	358.0	COG5198@1|root,KOG3187@2759|Eukaryota,37NYI@33090|Viridiplantae,3G8CN@35493|Streptophyta	35493|Streptophyta	I	Catalyzes the third of the four reactions of the long- chain fatty acids elongation cycle. This endoplasmic reticulum- bound enzymatic process, allows the addition of two carbons to the chain of long- and very long-chain fatty acids VLCFAs per cycle. This enzyme catalyzes the dehydration of the 3-hydroxyacyl-CoA intermediate into trans-2,3-enoyl-CoA, within each cycle of fatty acid elongation. Th…	-	-	4.2.1.134	ko:K10703	ko00062,ko01040,ko01110,ko01212,map00062,map01040,map01110,map01212	M00415	R07760,R10827	RC00770,RC01095	ko00000,ko00001,ko00002,ko01000,ko01004	-	-	-	PTPLA
g25.t1	161934.XP_010685834.1	6.94e-83	253.0	COG5147@1|root,KOG0048@2759|Eukaryota,37S61@33090|Viridiplantae,3GD07@35493|Streptophyta	35493|Streptophyta	K	Transcription factor	-	GO:0000981,GO:0000988,GO:0000989,GO:0001067,GO:0001076,GO:0001101,GO:0001134,GO:0001135,GO:0003674,GO:0003676,GO:0003677,GO:0003700,GO:0005488,GO:0005575,GO:0005622,GO:0005623,GO:0005634,GO:0006355,GO:0006357,GO:0008150,GO:0009719,GO:0009723,GO:0009725,GO:0009739,GO:0009751,GO:0009753,GO:0009889,GO:0009987,GO:0010033,GO:0010035,GO:0010038,GO:0010200,GO:0010243,GO:0010468,GO:0010556,GO:0014070,GO:…	-	ko:K09422	-	-	-	-	ko00000,ko03000	-	-	-	Myb_DNA-binding
g26.t1	161934.XP_010685833.1	2.16e-129	390.0	28KVF@1|root,2QUB8@2759|Eukaryota,37NZ5@33090|Viridiplantae,3G72I@35493|Streptophyta	35493|Streptophyta	S	Protein UPSTREAM OF	-	-	-	-	-	-	-	-	-	-	-	-	DUF966
g27.t1	161934.XP_010685831.1	1.36e-199	561.0	KOG4585@1|root,KOG4585@2759|Eukaryota,37IH6@33090|Viridiplantae,3G9BT@35493|Streptophyta	35493|Streptophyta	L	nuclease HARBI1	-	-	-	-	-	-	-	-	-	-	-	-	DDE_Tnp_4
g28.t1	3702.ATMG00520.1	3.7e-279	781.0	COG3344@1|root,KOG4768@2759|Eukaryota,37KUX@33090|Viridiplantae,3GHBI@35493|Streptophyta,3HZNG@3699|Brassicales	35493|Streptophyta	A	Intron maturase, type II family protein	matR	-	-	-	-	-	-	-	-	-	-	-	Intron_maturas2
g29.t1	161934.XP_010685831.1	2.49e-141	408.0	KOG4585@1|root,KOG4585@2759|Eukaryota,37IH6@33090|Viridiplantae,3G9BT@35493|Streptophyta	35493|Streptophyta	L	nuclease HARBI1	-	-	-	-	-	-	-	-	-	-	-	-	DDE_Tnp_4
g30.t1	161934.XP_010685830.1	4.04e-118	348.0	KOG4161@1|root,KOG4161@2759|Eukaryota,37W74@33090|Viridiplantae,3GJKN@35493|Streptophyta	35493|Streptophyta	BK	methyl-CpG-binding domain-containing protein	MBD7	GO:0000166,GO:0003674,GO:0003676,GO:0003677,GO:0005488,GO:0005515,GO:0005575,GO:0005622,GO:0005623,GO:0005634,GO:0005694,GO:0008150,GO:0008327,GO:0009628,GO:0009893,GO:0010369,GO:0010604,GO:0019219,GO:0019222,GO:0019899,GO:0031323,GO:0031325,GO:0036094,GO:0043226,GO:0043227,GO:0043228,GO:0043229,GO:0043231,GO:0043232,GO:0043565,GO:0044422,GO:0044424,GO:0044427,GO:0044446,GO:0044464,GO:0045935,GO:…	-	-	-	-	-	-	-	-	-	-	MBD
g31.t1	3983.cassava4.1_032984m	1.45e-23	101.0	KOG1721@1|root,KOG1721@2759|Eukaryota,37UFH@33090|Viridiplantae,3GIUM@35493|Streptophyta,4JQ8I@91835|fabids	35493|Streptophyta	S	ZINC FINGER protein	-	GO:0003674,GO:0003700,GO:0005575,GO:0005622,GO:0005623,GO:0005634,GO:0006355,GO:0008150,GO:0009889,GO:0009987,GO:0010033,GO:0010035,GO:0010038,GO:0010045,GO:0010200,GO:0010243,GO:0010468,GO:0010556,GO:0019219,GO:0019222,GO:0031323,GO:0031326,GO:0042221,GO:0042493,GO:0043226,GO:0043227,GO:0043229,GO:0043231,GO:0044424,GO:0044464,GO:0050789,GO:0050793,GO:0050794,GO:0050896,GO:0051171,GO:0051239,GO:…	-	-	-	-	-	-	-	-	-	-	zf-C2H2_6
g32.t1	161934.XP_010685825.1	8.35e-144	406.0	KOG0078@1|root,KOG0078@2759|Eukaryota,37N43@33090|Viridiplantae,3G7UH@35493|Streptophyta	35493|Streptophyta	U	Ras-related protein	-	GO:0000160,GO:0000166,GO:0001882,GO:0001883,GO:0002790,GO:0003674,GO:0005488,GO:0005525,GO:0005575,GO:0005622,GO:0005623,GO:0005737,GO:0005773,GO:0005774,GO:0005886,GO:0006810,GO:0006887,GO:0006904,GO:0007154,GO:0007165,GO:0008104,GO:0008150,GO:0009306,GO:0009719,GO:0009723,GO:0009725,GO:0009755,GO:0009873,GO:0009987,GO:0010033,GO:0015031,GO:0015833,GO:0016020,GO:0016192,GO:0017076,GO:0017157,GO:…	-	ko:K07901	ko04144,ko04152,ko04530,ko04972,map04144,map04152,map04530,map04972	-	-	-	ko00000,ko00001,ko03036,ko04031,ko04131,ko04147	-	-	-	Ras
g33.t1	4006.Lus10005893	7.68e-70	213.0	KOG1744@1|root,KOG1744@2759|Eukaryota,37TXA@33090|Viridiplantae,3GHYP@35493|Streptophyta	35493|Streptophyta	B	histone H2B	-	-	-	ko:K11252	ko05034,ko05203,ko05322,map05034,map05203,map05322	-	-	-	ko00000,ko00001,ko03036,ko04147	-	-	-	Histone
g34.t1	161934.XP_010694234.1	1.91e-86	256.0	COG5262@1|root,KOG1756@2759|Eukaryota,37U41@33090|Viridiplantae,3GBAG@35493|Streptophyta	35493|Streptophyta	B	histone h2a	-	GO:0005575,GO:0005622,GO:0005623,GO:0005634,GO:0005694,GO:0043226,GO:0043227,GO:0043228,GO:0043229,GO:0043231,GO:0043232,GO:0044424,GO:0044464	-	ko:K11251	ko04217,ko05034,ko05322,map04217,map05034,map05322	-	-	-	ko00000,ko00001,ko03036,ko04147	-	-	-	Histone,Histone_H2A_C
g35.t1	2711.XP_006488279.1	1.32e-85	253.0	KOG1735@1|root,KOG1735@2759|Eukaryota,37TT8@33090|Viridiplantae,3GHY6@35493|Streptophyta	35493|Streptophyta	Z	Belongs to the actin-binding proteins ADF family	ADF1	GO:0002218,GO:0002253,GO:0002376,GO:0002682,GO:0002684,GO:0005575,GO:0005622,GO:0005623,GO:0005634,GO:0005737,GO:0005739,GO:0005829,GO:0005886,GO:0005911,GO:0006950,GO:0006952,GO:0006979,GO:0006996,GO:0007010,GO:0007015,GO:0007154,GO:0007165,GO:0008150,GO:0008154,GO:0009506,GO:0009507,GO:0009536,GO:0009605,GO:0009607,GO:0009617,GO:0009870,GO:0009987,GO:0010035,GO:0010038,GO:0016020,GO:0016043,GO:…	-	ko:K05765	ko04360,ko04666,ko04810,ko05133,map04360,map04666,map04810,map05133	-	-	-	ko00000,ko00001,ko04131,ko04147,ko04812	-	-	-	Cofilin_ADF
g36.t1	4006.Lus10005893	2.99e-67	207.0	KOG1744@1|root,KOG1744@2759|Eukaryota,37TXA@33090|Viridiplantae,3GHYP@35493|Streptophyta	35493|Streptophyta	B	histone H2B	-	-	-	ko:K11252	ko05034,ko05203,ko05322,map05034,map05203,map05322	-	-	-	ko00000,ko00001,ko03036,ko04147	-	-	-	Histone
g38.t1	161934.XP_010685813.1	1.44e-213	595.0	2CBVF@1|root,2QW6I@2759|Eukaryota,37MUU@33090|Viridiplantae,3G7BV@35493|Streptophyta	35493|Streptophyta	-	-	-	-	-	-	-	-	-	-	-	-	-	-	-
g39.t1	161934.XP_010685812.1	2.89e-274	753.0	28H7C@1|root,2QPK3@2759|Eukaryota,37I64@33090|Viridiplantae,3G8E0@35493|Streptophyta	35493|Streptophyta	S	ACT domain-containing protein	-	-	-	-	-	-	-	-	-	-	-	-	ACT
g40.t1	161934.XP_010685811.1	1.79e-32	112.0	2DZEK@1|root,2S6YY@2759|Eukaryota,37WQY@33090|Viridiplantae,3GKRH@35493|Streptophyta	35493|Streptophyta	-	-	-	GO:0005575,GO:0005622,GO:0005623,GO:0005737,GO:0005739,GO:0005740,GO:0005743,GO:0016020,GO:0019866,GO:0031090,GO:0031966,GO:0031967,GO:0031975,GO:0043226,GO:0043227,GO:0043229,GO:0043231,GO:0044422,GO:0044424,GO:0044429,GO:0044444,GO:0044446,GO:0044464	-	-	-	-	-	-	-	-	-	-	-
g41.t1	102107.XP_008223213.1	3.95e-65	198.0	COG2036@1|root,KOG3467@2759|Eukaryota,37UE8@33090|Viridiplantae,3GIMJ@35493|Streptophyta,4JPPN@91835|fabids	35493|Streptophyta	B	Core component of nucleosome. Nucleosomes wrap and compact DNA into chromatin, limiting DNA accessibility to the cellular machineries which require DNA as a template. Histones thereby play a central role in transcription regulation, DNA repair, DNA replication and chromosomal stability. DNA accessibility is regulated via a complex set of post-translational modifications of histones, also called h…	-	GO:0000228,GO:0000785,GO:0000786,GO:0000788,GO:0000790,GO:0003674,GO:0003676,GO:0003677,GO:0005488,GO:0005515,GO:0005575,GO:0005622,GO:0005623,GO:0005634,GO:0005694,GO:0006323,GO:0006325,GO:0006333,GO:0006334,GO:0006996,GO:0008150,GO:0009987,GO:0016043,GO:0022607,GO:0031497,GO:0031974,GO:0031981,GO:0032991,GO:0032993,GO:0034622,GO:0034728,GO:0042393,GO:0043226,GO:0043227,GO:0043228,GO:0043229,GO:…	-	ko:K11254	ko05034,ko05203,ko05322,map05034,map05203,map05322	-	-	-	ko00000,ko00001,ko03036	-	-	-	CENP-T_C
g42.t1	102107.XP_008223213.1	3.95e-65	198.0	COG2036@1|root,KOG3467@2759|Eukaryota,37UE8@33090|Viridiplantae,3GIMJ@35493|Streptophyta,4JPPN@91835|fabids	35493|Streptophyta	B	Core component of nucleosome. Nucleosomes wrap and compact DNA into chromatin, limiting DNA accessibility to the cellular machineries which require DNA as a template. Histones thereby play a central role in transcription regulation, DNA repair, DNA replication and chromosomal stability. DNA accessibility is regulated via a complex set of post-translational modifications of histones, also called h…	-	GO:0000228,GO:0000785,GO:0000786,GO:0000788,GO:0000790,GO:0003674,GO:0003676,GO:0003677,GO:0005488,GO:0005515,GO:0005575,GO:0005622,GO:0005623,GO:0005634,GO:0005694,GO:0006323,GO:0006325,GO:0006333,GO:0006334,GO:0006996,GO:0008150,GO:0009987,GO:0016043,GO:0022607,GO:0031497,GO:0031974,GO:0031981,GO:0032991,GO:0032993,GO:0034622,GO:0034728,GO:0042393,GO:0043226,GO:0043227,GO:0043228,GO:0043229,GO:…	-	ko:K11254	ko05034,ko05203,ko05322,map05034,map05203,map05322	-	-	-	ko00000,ko00001,ko03036	-	-	-	CENP-T_C
g43.t1	161934.XP_010685806.1	0.0	932.0	28KAA@1|root,2QSR1@2759|Eukaryota,37NQ8@33090|Viridiplantae,3GF8M@35493|Streptophyta	35493|Streptophyta	S	Fusaric acid resistance protein-like	-	-	-	-	-	-	-	-	-	-	-	-	FUSC_2
g44.t1	161934.XP_010685804.1	1.28e-83	248.0	2CGCN@1|root,2RZNE@2759|Eukaryota,37UIX@33090|Viridiplantae,3GIVT@35493|Streptophyta	35493|Streptophyta	S	Dessication-induced 1VOC superfamily protein	-	-	-	-	-	-	-	-	-	-	-	-	Glyoxalase,Glyoxalase_2
g45.t1	161934.XP_010685799.1	4.38e-118	337.0	COG5078@1|root,KOG0425@2759|Eukaryota,37IXQ@33090|Viridiplantae,3G84I@35493|Streptophyta	35493|Streptophyta	O	Belongs to the ubiquitin-conjugating enzyme family	-	-	2.3.2.23	ko:K10575	ko04120,ko04141,ko05012,map04120,map04141,map05012	-	-	-	ko00000,ko00001,ko01000,ko04121	-	-	-	UQ_con
g46.t1	161934.XP_010685797.1	3.16e-18	78.6	2DZXY@1|root,2S7E8@2759|Eukaryota,37X3X@33090|Viridiplantae	33090|Viridiplantae	S	CLAVATA3 ESR (CLE)-related protein	-	-	-	-	-	-	-	-	-	-	-	-	-
g47.t1	161934.XP_010685796.1	2.24e-224	629.0	COG0706@1|root,KOG1239@2759|Eukaryota,37IIV@33090|Viridiplantae,3GB9B@35493|Streptophyta	35493|Streptophyta	OU	Inner membrane protein PPF-1	-	GO:0003674,GO:0005488,GO:0005515,GO:0005575,GO:0005622,GO:0005623,GO:0005737,GO:0006605,GO:0006612,GO:0006810,GO:0006886,GO:0006996,GO:0008104,GO:0008150,GO:0009507,GO:0009534,GO:0009535,GO:0009536,GO:0009579,GO:0009657,GO:0009668,GO:0009987,GO:0010027,GO:0015031,GO:0015833,GO:0016020,GO:0016043,GO:0017038,GO:0019904,GO:0022607,GO:0031976,GO:0031984,GO:0032991,GO:0033036,GO:0033365,GO:0034357,GO:…	-	ko:K03217	ko02024,ko03060,ko03070,map02024,map03060,map03070	M00335	-	-	ko00000,ko00001,ko00002,ko02044,ko03029	2.A.9	-	-	60KD_IMP
g48.t1	161934.XP_010685791.1	2.02e-53	182.0	28R2B@1|root,2QXRC@2759|Eukaryota,37NQV@33090|Viridiplantae,3GAZI@35493|Streptophyta	35493|Streptophyta	-	-	-	-	-	-	-	-	-	-	-	-	-	-	-
g49.t1	161934.XP_010685788.1	2.01e-66	225.0	29GGE@1|root,2RPNM@2759|Eukaryota,37I0W@33090|Viridiplantae,3G7XS@35493|Streptophyta	35493|Streptophyta	K	dof zinc finger protein	-	-	-	-	-	-	-	-	-	-	-	-	zf-Dof
g50.t1	161934.XP_010685773.1	6.27e-270	739.0	COG5277@1|root,KOG0676@2759|Eukaryota,37I8J@33090|Viridiplantae,3G790@35493|Streptophyta	35493|Streptophyta	Z	Belongs to the actin family	-	GO:0003674,GO:0005198,GO:0005200,GO:0005575,GO:0005576,GO:0005618,GO:0005622,GO:0005623,GO:0005634,GO:0005737,GO:0005829,GO:0005856,GO:0005886,GO:0005911,GO:0006996,GO:0007010,GO:0007275,GO:0008150,GO:0009506,GO:0009653,GO:0009888,GO:0009987,GO:0010015,GO:0010053,GO:0010054,GO:0016020,GO:0016043,GO:0016049,GO:0021700,GO:0022622,GO:0030054,GO:0030154,GO:0030312,GO:0032501,GO:0032502,GO:0040007,GO:…	-	ko:K10355	-	-	-	-	ko00000,ko04812	-	-	-	Actin
g51.t1	161934.XP_010685772.1	0.0	948.0	COG0515@1|root,2QVJF@2759|Eukaryota,37JRJ@33090|Viridiplantae,3GFM7@35493|Streptophyta	35493|Streptophyta	T	U-box domain-containing protein	-	-	-	-	-	-	-	-	-	-	-	-	Pkinase,Pkinase_Tyr,U-box,Usp
g52.t1	161934.XP_010685762.1	1.59e-284	788.0	KOG4197@1|root,KOG4197@2759|Eukaryota,37KKR@33090|Viridiplantae,3GA41@35493|Streptophyta	35493|Streptophyta	S	Pentatricopeptide repeat-containing protein	-	GO:0003674,GO:0003676,GO:0003723,GO:0003824,GO:0004518,GO:0004519,GO:0005488,GO:0005575,GO:0005622,GO:0005623,GO:0006139,GO:0006725,GO:0006807,GO:0008150,GO:0008152,GO:0009451,GO:0009987,GO:0010035,GO:0010038,GO:0016070,GO:0016787,GO:0016788,GO:0034641,GO:0042221,GO:0043170,GO:0043226,GO:0043227,GO:0043229,GO:0043231,GO:0043412,GO:0044237,GO:0044238,GO:0044424,GO:0044464,GO:0046483,GO:0046686,GO:…	-	-	-	-	-	-	-	-	-	-	PPR,PPR_2,PPR_3
g53.t1	161934.XP_010685761.1	1.38e-227	638.0	28KU5@1|root,2QTAD@2759|Eukaryota,37KZH@33090|Viridiplantae,3G8F9@35493|Streptophyta	35493|Streptophyta	G	Belongs to the glycosyl hydrolase 17 family	-	-	-	-	-	-	-	-	-	-	-	-	Glyco_hydro_17,X8
g54.t1	161934.XP_010685759.1	1.11e-154	445.0	COG0190@1|root,KOG0089@2759|Eukaryota,37SZ7@33090|Viridiplantae,3GG4W@35493|Streptophyta	35493|Streptophyta	H	Bifunctional protein	-	-	1.5.1.5,3.5.4.9,6.3.4.3	ko:K00288	ko00670,ko01100,map00670,map01100	M00141	R00943,R01220,R01655	RC00026,RC00111,RC00202,RC00578	ko00000,ko00001,ko00002,ko01000,ko04147	-	-	-	THF_DHG_CYH,THF_DHG_CYH_C
g55.t1	161934.XP_010685759.1	7.91e-164	469.0	COG0190@1|root,KOG0089@2759|Eukaryota,37SZ7@33090|Viridiplantae,3GG4W@35493|Streptophyta	35493|Streptophyta	H	Bifunctional protein	-	-	1.5.1.5,3.5.4.9,6.3.4.3	ko:K00288	ko00670,ko01100,map00670,map01100	M00141	R00943,R01220,R01655	RC00026,RC00111,RC00202,RC00578	ko00000,ko00001,ko00002,ko01000,ko04147	-	-	-	THF_DHG_CYH,THF_DHG_CYH_C
g56.t1	161934.XP_010685758.1	2.29e-50	171.0	KOG4161@1|root,KOG4161@2759|Eukaryota,37VVX@33090|Viridiplantae,3GJIZ@35493|Streptophyta	35493|Streptophyta	BK	methyl-CpG-binding domain-containing protein	MBD5	GO:0000166,GO:0000228,GO:0000785,GO:0000790,GO:0000792,GO:0003674,GO:0003676,GO:0003677,GO:0005488,GO:0005515,GO:0005575,GO:0005622,GO:0005623,GO:0005634,GO:0005694,GO:0005720,GO:0005730,GO:0005731,GO:0008327,GO:0010369,GO:0010370,GO:0019899,GO:0030874,GO:0031974,GO:0031981,GO:0032991,GO:0036094,GO:0043226,GO:0043227,GO:0043228,GO:0043229,GO:0043231,GO:0043232,GO:0043233,GO:0043565,GO:0043621,GO:…	-	-	-	-	-	-	-	-	-	-	MBD
g57.t1	161934.XP_010685754.1	1.7e-162	457.0	COG0149@1|root,KOG1643@2759|Eukaryota,37IFK@33090|Viridiplantae,3G8AG@35493|Streptophyta	35493|Streptophyta	G	triosephosphate isomerase	-	GO:0003674,GO:0003824,GO:0004807,GO:0005488,GO:0005507,GO:0005575,GO:0005576,GO:0005618,GO:0005622,GO:0005623,GO:0005737,GO:0005739,GO:0005773,GO:0005774,GO:0005829,GO:0005886,GO:0005911,GO:0005975,GO:0005996,GO:0006006,GO:0006066,GO:0006071,GO:0006081,GO:0006082,GO:0006090,GO:0006091,GO:0006094,GO:0006096,GO:0006139,GO:0006163,GO:0006164,GO:0006165,GO:0006725,GO:0006732,GO:0006733,GO:0006753,GO:…	5.3.1.1	ko:K01803	ko00010,ko00051,ko00562,ko00710,ko01100,ko01110,ko01120,ko01130,ko01200,ko01230,map00010,map00051,map00562,map00710,map01100,map01110,map01120,map01130,map01200,map01230	M00001,M00002,M00003	R01015	RC00423	ko00000,ko00001,ko00002,ko01000,ko04147	-	-	-	TIM
g58.t1	161934.XP_010685750.1	9.4e-230	639.0	COG0515@1|root,KOG1187@2759|Eukaryota,37J3B@33090|Viridiplantae,3GDZ7@35493|Streptophyta	35493|Streptophyta	T	Belongs to the protein kinase superfamily	-	GO:0003674,GO:0003824,GO:0004672,GO:0004674,GO:0004675,GO:0004888,GO:0006464,GO:0006468,GO:0006793,GO:0006796,GO:0006807,GO:0007154,GO:0007165,GO:0007166,GO:0007167,GO:0007178,GO:0008150,GO:0008152,GO:0009987,GO:0010119,GO:0016301,GO:0016310,GO:0016740,GO:0016772,GO:0016773,GO:0019199,GO:0019538,GO:0023052,GO:0036211,GO:0038023,GO:0043170,GO:0043412,GO:0044237,GO:0044238,GO:0044260,GO:0044267,GO:…	-	-	-	-	-	-	-	-	-	-	Pkinase,Pkinase_Tyr
g59.t1	161934.XP_010685749.1	3.92e-244	681.0	COG0515@1|root,KOG1187@2759|Eukaryota,37M3T@33090|Viridiplantae,3GA1J@35493|Streptophyta	35493|Streptophyta	T	receptor-like protein kinase	-	-	2.7.11.1	ko:K04733	ko04010,ko04064,ko04620,ko04621,ko04624,ko04722,ko05133,ko05140,ko05142,ko05145,ko05152,ko05162,ko05164,map04010,map04064,map04620,map04621,map04624,map04722,map05133,map05140,map05142,map05145,map05152,map05162,map05164	M00686	-	-	ko00000,ko00001,ko00002,ko01000,ko01001	-	-	-	Pkinase,Pkinase_Tyr
g60.t1	4006.Lus10040286	2.62e-171	479.0	28JEF@1|root,2QR06@2759|Eukaryota,37JKQ@33090|Viridiplantae,3GATN@35493|Streptophyta	35493|Streptophyta	S	atexp4,atexpa4,athexp alpha 1.6,expa4	-	GO:0005575,GO:0005618,GO:0005622,GO:0005623,GO:0005737,GO:0005829,GO:0005911,GO:0006949,GO:0008150,GO:0009505,GO:0009506,GO:0009653,GO:0009987,GO:0030054,GO:0030312,GO:0032502,GO:0044424,GO:0044444,GO:0044464,GO:0048646,GO:0048856,GO:0055044,GO:0071944	-	-	-	-	-	-	-	-	-	-	DPBB_1,Pollen_allerg_1
g61.t1	161934.XP_010685745.1	7.45e-79	282.0	2CXJC@1|root,2RXZP@2759|Eukaryota,37UC8@33090|Viridiplantae,3GI8V@35493|Streptophyta	35493|Streptophyta	S	DCD	-	-	2.7.7.6	ko:K03006	ko00230,ko00240,ko01100,ko03020,ko05016,ko05168,ko05169,map00230,map00240,map01100,map03020,map05016,map05168,map05169	M00180	R00435,R00441,R00442,R00443	RC02795	br01611,ko00000,ko00001,ko00002,ko01000,ko03021,ko03400	-	-	-	Dev_Cell_Death
g62.t1	161934.XP_010685741.1	9.59e-187	526.0	COG0705@1|root,KOG2289@2759|Eukaryota,37S6H@33090|Viridiplantae,3G799@35493|Streptophyta	35493|Streptophyta	T	Inactive rhomboid protein	-	GO:0000139,GO:0002791,GO:0002792,GO:0005575,GO:0005622,GO:0005623,GO:0005737,GO:0005783,GO:0005789,GO:0005794,GO:0006928,GO:0008150,GO:0008283,GO:0009894,GO:0009966,GO:0009987,GO:0010646,GO:0012505,GO:0016020,GO:0016477,GO:0019222,GO:0023051,GO:0030162,GO:0031090,GO:0031323,GO:0031329,GO:0031984,GO:0032268,GO:0032879,GO:0032880,GO:0040011,GO:0042058,GO:0042175,GO:0042176,GO:0043226,GO:0043227,GO:…	-	-	-	-	-	-	-	-	-	-	Rhomboid
g63.t1	161934.XP_010686167.1	1.18e-168	491.0	KOG1021@1|root,KOG1021@2759|Eukaryota,37IWB@33090|Viridiplantae,3GGYD@35493|Streptophyta	35493|Streptophyta	GMW	xyloglucan galactosyltransferase	-	-	-	ko:K20888	-	-	-	-	ko00000,ko01000,ko01003	-	GT47	-	Exostosin
g64.t1	161934.XP_010686167.1	2e-174	505.0	KOG1021@1|root,KOG1021@2759|Eukaryota,37IWB@33090|Viridiplantae,3GGYD@35493|Streptophyta	35493|Streptophyta	GMW	xyloglucan galactosyltransferase	-	-	-	ko:K20888	-	-	-	-	ko00000,ko01000,ko01003	-	GT47	-	Exostosin
g65.t1	161934.XP_010686167.1	5.46e-206	585.0	KOG1021@1|root,KOG1021@2759|Eukaryota,37IWB@33090|Viridiplantae,3GGYD@35493|Streptophyta	35493|Streptophyta	GMW	xyloglucan galactosyltransferase	-	-	-	ko:K20888	-	-	-	-	ko00000,ko01000,ko01003	-	GT47	-	Exostosin
g66.t1	161934.XP_010677546.1	1.41e-67	206.0	KOG1088@1|root,KOG1088@2759|Eukaryota,37UP1@33090|Viridiplantae,3GISY@35493|Streptophyta	35493|Streptophyta	S	TRM112-like protein	-	GO:0000154,GO:0001510,GO:0005575,GO:0005622,GO:0005623,GO:0005737,GO:0005829,GO:0006139,GO:0006364,GO:0006396,GO:0006399,GO:0006400,GO:0006464,GO:0006479,GO:0006725,GO:0006807,GO:0008033,GO:0008150,GO:0008152,GO:0008213,GO:0009451,GO:0009987,GO:0010467,GO:0016070,GO:0016072,GO:0018364,GO:0019538,GO:0022613,GO:0030488,GO:0031167,GO:0032259,GO:0032501,GO:0032502,GO:0034470,GO:0034641,GO:0034660,GO:…	-	ko:K15448	-	-	-	-	ko00000,ko03012,ko03016	-	-	-	Trm112p
g67.t1	161934.XP_010685739.1	7.47e-69	209.0	KOG3415@1|root,KOG3415@2759|Eukaryota,37UGX@33090|Viridiplantae,3GITA@35493|Streptophyta	35493|Streptophyta	U	protein C20orf24 homolog	-	-	-	-	-	-	-	-	-	-	-	-	Rab5ip
g68.t1	161934.XP_010685738.1	8.15e-302	826.0	KOG1737@1|root,KOG1737@2759|Eukaryota,37K23@33090|Viridiplantae,3GFHQ@35493|Streptophyta	35493|Streptophyta	I	Belongs to the OSBP family	-	GO:0005575,GO:0005622,GO:0005623,GO:0005737,GO:0005829,GO:0044424,GO:0044444,GO:0044464	1.8.5.7	ko:K07393,ko:K20174,ko:K20463	-	-	-	-	ko00000,ko01000,ko04131	-	-	-	Oxysterol_BP
g69.t1	161934.XP_010685737.1	2.54e-240	687.0	2CMAF@1|root,2QPSZ@2759|Eukaryota,37MPA@33090|Viridiplantae,3G74I@35493|Streptophyta	35493|Streptophyta	K	Telomere repeat-binding protein	-	GO:0000160,GO:0000228,GO:0000723,GO:0000781,GO:0000782,GO:0000783,GO:0000784,GO:0001101,GO:0003674,GO:0003676,GO:0003677,GO:0003690,GO:0003691,GO:0005488,GO:0005575,GO:0005622,GO:0005623,GO:0005634,GO:0005635,GO:0005694,GO:0005737,GO:0005886,GO:0006139,GO:0006259,GO:0006725,GO:0006807,GO:0006950,GO:0006970,GO:0006996,GO:0007154,GO:0007165,GO:0008150,GO:0008152,GO:0008301,GO:0009628,GO:0009651,GO:…	-	-	-	-	-	-	-	-	-	-	-
g70.t1	161934.XP_010686165.1	8.55e-251	719.0	28NDV@1|root,2QUZA@2759|Eukaryota,37IFH@33090|Viridiplantae,3GEAM@35493|Streptophyta	35493|Streptophyta	K	Belongs to the GRAS family	-	GO:0003674,GO:0003676,GO:0003677,GO:0003700,GO:0005488,GO:0005575,GO:0005622,GO:0005623,GO:0005634,GO:0006355,GO:0008150,GO:0009889,GO:0010033,GO:0010200,GO:0010243,GO:0010468,GO:0010556,GO:0019219,GO:0019222,GO:0031323,GO:0031326,GO:0042221,GO:0042493,GO:0043226,GO:0043227,GO:0043229,GO:0043231,GO:0043565,GO:0044424,GO:0044464,GO:0050789,GO:0050794,GO:0050896,GO:0051171,GO:0051252,GO:0060255,GO:…	-	-	-	-	-	-	-	-	-	-	GRAS
g71.t1	161934.XP_010685731.1	7.83e-277	781.0	28NDV@1|root,2QUZA@2759|Eukaryota,37IFH@33090|Viridiplantae	33090|Viridiplantae	K	Belongs to the GRAS family	-	-	-	-	-	-	-	-	-	-	-	-	GRAS
g72.t1	161934.XP_010685731.1	9.27e-189	555.0	28NDV@1|root,2QUZA@2759|Eukaryota,37IFH@33090|Viridiplantae	33090|Viridiplantae	K	Belongs to the GRAS family	-	-	-	-	-	-	-	-	-	-	-	-	GRAS
g73.t1	981085.XP_010107074.1	0.0	1179.0	COG0438@1|root,KOG0853@2759|Eukaryota,37R4Q@33090|Viridiplantae,3GG0R@35493|Streptophyta,4JGRN@91835|fabids	35493|Streptophyta	M	Sucrose-cleaving enzyme that provides UDP-glucose and fructose for various metabolic pathways	SUS1	GO:0000003,GO:0001101,GO:0001666,GO:0003006,GO:0003674,GO:0003824,GO:0005575,GO:0005622,GO:0005623,GO:0005737,GO:0005773,GO:0005829,GO:0005886,GO:0005911,GO:0006950,GO:0006970,GO:0007275,GO:0008150,GO:0008194,GO:0009266,GO:0009409,GO:0009413,GO:0009414,GO:0009415,GO:0009506,GO:0009628,GO:0009743,GO:0009744,GO:0009746,GO:0009749,GO:0009791,GO:0009987,GO:0010033,GO:0010035,GO:0010037,GO:0010038,GO:…	2.4.1.13	ko:K00695	ko00500,ko01100,map00500,map01100	-	R00806	RC00005,RC00028,RC02748	ko00000,ko00001,ko01000,ko01003	-	GT4	-	Glycos_transf_1,Sucrose_synth
g74.t1	161934.XP_010685735.1	1.17e-183	542.0	28NDV@1|root,2QUZA@2759|Eukaryota,37IFH@33090|Viridiplantae,3GEAM@35493|Streptophyta	35493|Streptophyta	K	Belongs to the GRAS family	-	GO:0003674,GO:0003676,GO:0003677,GO:0003700,GO:0005488,GO:0005575,GO:0005622,GO:0005623,GO:0005634,GO:0006355,GO:0008150,GO:0009889,GO:0010033,GO:0010200,GO:0010243,GO:0010468,GO:0010556,GO:0019219,GO:0019222,GO:0031323,GO:0031326,GO:0042221,GO:0042493,GO:0043226,GO:0043227,GO:0043229,GO:0043231,GO:0043565,GO:0044424,GO:0044464,GO:0050789,GO:0050794,GO:0050896,GO:0051171,GO:0051252,GO:0060255,GO:…	-	-	-	-	-	-	-	-	-	-	GRAS
g75.t1	161934.XP_010685727.1	2.1e-63	201.0	2APG8@1|root,2RZGQ@2759|Eukaryota,37V29@33090|Viridiplantae,3GIYJ@35493|Streptophyta	35493|Streptophyta	-	-	-	-	-	ko:K12593	ko03018,map03018	-	-	-	ko00000,ko00001,ko03019	-	-	-	MPP6
g76.t1	161934.XP_010685726.1	3.81e-175	494.0	COG5140@1|root,KOG1816@2759|Eukaryota,37STJ@33090|Viridiplantae,3GH0C@35493|Streptophyta	35493|Streptophyta	O	Ubiquitin fusion degradation protein 1 homolog	-	GO:0001817,GO:0001818,GO:0002682,GO:0002683,GO:0002697,GO:0002698,GO:0002831,GO:0002832,GO:0003674,GO:0005102,GO:0005488,GO:0005515,GO:0005575,GO:0005622,GO:0005623,GO:0005737,GO:0005783,GO:0005789,GO:0006508,GO:0006511,GO:0006807,GO:0008150,GO:0008152,GO:0009056,GO:0009057,GO:0009966,GO:0009968,GO:0009987,GO:0010646,GO:0010648,GO:0012505,GO:0016020,GO:0019538,GO:0019899,GO:0019941,GO:0023051,GO:…	-	ko:K14016	ko04141,map04141	M00400,M00403	-	-	ko00000,ko00001,ko00002	-	-	-	UFD1
g77.t1	161934.XP_010685725.1	8.95e-150	427.0	COG1011@1|root,KOG3109@2759|Eukaryota,37RM8@33090|Viridiplantae,3G8V1@35493|Streptophyta	35493|Streptophyta	S	Haloacid dehalogenase-like hydrolase	-	-	-	ko:K07025	-	-	-	-	ko00000	-	-	-	HAD_2,Hydrolase_like
g78.t1	161934.XP_010688711.1	1.49e-25	105.0	2C5DV@1|root,2S2XW@2759|Eukaryota,37VJZ@33090|Viridiplantae,3GJGW@35493|Streptophyta	35493|Streptophyta	S	F-Box protein	-	-	-	-	-	-	-	-	-	-	-	-	F-box,F-box-like,FBA_1,FBA_3
g79.t1	161934.XP_010688627.1	2.46e-74	241.0	2C5DV@1|root,2S2XW@2759|Eukaryota,37VJZ@33090|Viridiplantae,3GJGW@35493|Streptophyta	35493|Streptophyta	S	F-Box protein	-	-	-	-	-	-	-	-	-	-	-	-	F-box,F-box-like,FBA_1,FBA_3
g80.t1	161934.XP_010688711.1	5.44e-43	155.0	2C5DV@1|root,2S2XW@2759|Eukaryota,37VJZ@33090|Viridiplantae,3GJGW@35493|Streptophyta	35493|Streptophyta	S	F-Box protein	-	-	-	-	-	-	-	-	-	-	-	-	F-box,F-box-like,FBA_1,FBA_3
g81.t1	161934.XP_010688711.1	9.43e-115	349.0	2C5DV@1|root,2S2XW@2759|Eukaryota,37VJZ@33090|Viridiplantae,3GJGW@35493|Streptophyta	35493|Streptophyta	S	F-Box protein	-	-	-	-	-	-	-	-	-	-	-	-	F-box,F-box-like,FBA_1,FBA_3
g82.t1	161934.XP_010685724.1	0.0	1258.0	COG0465@1|root,KOG0731@2759|Eukaryota,37IFQ@33090|Viridiplantae,3GE5T@35493|Streptophyta	35493|Streptophyta	O	ATP-dependent zinc metalloprotease FTSH	-	GO:0003674,GO:0003824,GO:0004176,GO:0005575,GO:0005622,GO:0005623,GO:0005737,GO:0005739,GO:0006508,GO:0006807,GO:0008150,GO:0008152,GO:0008233,GO:0009507,GO:0009534,GO:0009535,GO:0009536,GO:0009579,GO:0009719,GO:0009725,GO:0009735,GO:0010033,GO:0016020,GO:0016462,GO:0016787,GO:0016817,GO:0016818,GO:0016887,GO:0017111,GO:0019538,GO:0031976,GO:0031984,GO:0034357,GO:0042221,GO:0042623,GO:0042651,GO:…	-	ko:K08956	-	-	-	-	ko00000,ko01000,ko01002,ko03110	-	-	-	AAA,FtsH_ext,Peptidase_M41
g83.t1	161934.XP_010685723.1	1.46e-176	504.0	COG2020@1|root,KOG2628@2759|Eukaryota,37RPT@33090|Viridiplantae,3GFY5@35493|Streptophyta	35493|Streptophyta	O	Phospholipid methyltransferase	-	-	-	-	-	-	-	-	-	-	-	-	PEMT
g84.t1	161934.XP_010685712.1	0.0	1149.0	COG5099@1|root,KOG1488@2759|Eukaryota,37HNU@33090|Viridiplantae,3GAB4@35493|Streptophyta	35493|Streptophyta	J	pumilio homolog	-	GO:0003674,GO:0003676,GO:0003723,GO:0003729,GO:0003730,GO:0005488,GO:0005575,GO:0005622,GO:0005623,GO:0005737,GO:0005829,GO:0005886,GO:0016020,GO:0044424,GO:0044444,GO:0044464,GO:0071944,GO:0097159,GO:1901363	-	ko:K17943	-	-	-	-	ko00000	-	-	-	NABP,PUF
g85.t1	161934.XP_010685711.1	1.12e-27	109.0	2C1KQ@1|root,2S1K9@2759|Eukaryota,37VKB@33090|Viridiplantae,3GJJX@35493|Streptophyta	35493|Streptophyta	-	-	-	-	-	-	-	-	-	-	-	-	-	-	-
g86.t1	161934.XP_010685696.1	8.05e-288	800.0	KOG0254@1|root,KOG0254@2759|Eukaryota,37K9D@33090|Viridiplantae,3G7KK@35493|Streptophyta	35493|Streptophyta	U	Belongs to the major facilitator superfamily. Sugar transporter (TC 2.A.1.1) family	-	GO:0003674,GO:0005215,GO:0005351,GO:0005355,GO:0005402,GO:0005575,GO:0005622,GO:0005623,GO:0005737,GO:0006810,GO:0006811,GO:0006812,GO:0008150,GO:0008324,GO:0008643,GO:0008645,GO:0009507,GO:0009526,GO:0009536,GO:0009941,GO:0015075,GO:0015077,GO:0015078,GO:0015144,GO:0015145,GO:0015149,GO:0015291,GO:0015293,GO:0015294,GO:0015295,GO:0015318,GO:0015672,GO:0015749,GO:0022804,GO:0022857,GO:0022890,GO:…	-	-	-	-	-	-	-	-	-	-	Sugar_tr
g87.t1	161934.XP_010686162.1	1.66e-218	619.0	KOG2246@1|root,KOG2246@2759|Eukaryota,37R55@33090|Viridiplantae,3G86M@35493|Streptophyta	35493|Streptophyta	G	BEST Arabidopsis thaliana protein match is fringe-related protein (TAIR AT2G37730.1)	-	-	-	-	-	-	-	-	-	-	-	-	DUF604
g88.t1	161934.XP_010685686.1	9.23e-161	459.0	COG1028@1|root,KOG0725@2759|Eukaryota,37IWV@33090|Viridiplantae,3GG3E@35493|Streptophyta	35493|Streptophyta	Q	Tropinone reductase homolog	-	-	1.1.1.206	ko:K08081	ko00960,ko01100,ko01110,map00960,map01100,map01110	-	R02832	RC00144	ko00000,ko00001,ko01000	-	-	-	adh_short,adh_short_C2
g89.t1	161934.XP_010685684.1	4.04e-124	360.0	COG1028@1|root,KOG0725@2759|Eukaryota,37IWV@33090|Viridiplantae,3GBIS@35493|Streptophyta	35493|Streptophyta	Q	Tropinone reductase homolog	-	-	1.1.1.206	ko:K08081	ko00960,ko01100,ko01110,map00960,map01100,map01110	-	R02832	RC00144	ko00000,ko00001,ko01000	-	-	-	adh_short,adh_short_C2
g90.t1	161934.XP_010685684.1	6.32e-134	386.0	COG1028@1|root,KOG0725@2759|Eukaryota,37IWV@33090|Viridiplantae,3GBIS@35493|Streptophyta	35493|Streptophyta	Q	Tropinone reductase homolog	-	-	1.1.1.206	ko:K08081	ko00960,ko01100,ko01110,map00960,map01100,map01110	-	R02832	RC00144	ko00000,ko00001,ko01000	-	-	-	adh_short,adh_short_C2
g91.t1	71139.XP_010033096.1	8.71e-124	360.0	COG1028@1|root,KOG0725@2759|Eukaryota,37IWV@33090|Viridiplantae,3GBIS@35493|Streptophyta	35493|Streptophyta	Q	Tropinone reductase homolog	-	-	1.1.1.206	ko:K08081	ko00960,ko01100,ko01110,map00960,map01100,map01110	-	R02832	RC00144	ko00000,ko00001,ko01000	-	-	-	adh_short,adh_short_C2
g92.t1	161934.XP_010685678.1	2.52e-176	493.0	COG3000@1|root,KOG0873@2759|Eukaryota,37QDS@33090|Viridiplantae,3GCH0@35493|Streptophyta	35493|Streptophyta	I	Belongs to the sterol desaturase family	SMO2-2	GO:0000003,GO:0000254,GO:0003006,GO:0003674,GO:0003824,GO:0004497,GO:0005575,GO:0005622,GO:0005623,GO:0005737,GO:0005783,GO:0005789,GO:0006629,GO:0006694,GO:0007275,GO:0008150,GO:0008152,GO:0008202,GO:0008610,GO:0009058,GO:0009507,GO:0009526,GO:0009536,GO:0009790,GO:0009791,GO:0009793,GO:0009941,GO:0009987,GO:0010154,GO:0012505,GO:0016020,GO:0016125,GO:0016126,GO:0016491,GO:0016705,GO:0016709,GO:…	-	ko:K14424	ko00100,ko01100,ko01110,map00100,map01100,map01110	-	R07485,R07490	RC01867	ko00000,ko00001	-	-	-	FA_hydroxylase
g93.t1	161934.XP_010685675.1	6.65e-197	560.0	28KCW@1|root,2QSTT@2759|Eukaryota,37Q9F@33090|Viridiplantae,3GBDK@35493|Streptophyta	35493|Streptophyta	-	-	-	-	-	-	-	-	-	-	-	-	-	-	-
g94.t1	161934.XP_010685673.1	7.74e-121	345.0	COG1095@1|root,KOG3298@2759|Eukaryota,37SIS@33090|Viridiplantae,3GGYC@35493|Streptophyta	35493|Streptophyta	K	DNA-directed RNA polymerase II	-	GO:0000291,GO:0000428,GO:0000932,GO:0000956,GO:0003674,GO:0003676,GO:0003677,GO:0003697,GO:0003723,GO:0003727,GO:0005488,GO:0005515,GO:0005575,GO:0005622,GO:0005623,GO:0005634,GO:0005654,GO:0005665,GO:0005737,GO:0006139,GO:0006351,GO:0006352,GO:0006366,GO:0006367,GO:0006401,GO:0006402,GO:0006417,GO:0006446,GO:0006725,GO:0006807,GO:0008150,GO:0008152,GO:0009056,GO:0009057,GO:0009058,GO:0009059,GO:…	-	ko:K03015	ko00230,ko00240,ko01100,ko03020,ko05016,ko05169,map00230,map00240,map01100,map03020,map05016,map05169	M00180	R00435,R00441,R00442,R00443	RC02795	br01611,ko00000,ko00001,ko00002,ko03019,ko03021,ko03400	-	-	-	S1,SHS2_Rpb7-N
g95.t1	161934.XP_010685671.1	3.38e-140	397.0	COG1100@1|root,KOG0087@2759|Eukaryota,37J9I@33090|Viridiplantae,3G78Y@35493|Streptophyta	35493|Streptophyta	U	Ras-related protein	-	-	-	ko:K07904,ko:K07905,ko:K07976	ko04144,ko04152,ko04961,ko04962,ko04972,map04144,map04152,map04961,map04962,map04972	-	-	-	ko00000,ko00001,ko04031,ko04131,ko04147	-	-	-	Ras
g97.t1	161934.XP_010685668.1	1.42e-73	226.0	2CXSW@1|root,2RZI3@2759|Eukaryota,37UX5@33090|Viridiplantae,3GJ0V@35493|Streptophyta	35493|Streptophyta	S	Photosystem II repair protein PSB27-H1	-	GO:0005575,GO:0005622,GO:0005623,GO:0005737,GO:0006091,GO:0006807,GO:0008150,GO:0008152,GO:0009314,GO:0009416,GO:0009507,GO:0009534,GO:0009535,GO:0009536,GO:0009543,GO:0009579,GO:0009628,GO:0009642,GO:0009765,GO:0009987,GO:0010206,GO:0015979,GO:0016020,GO:0019538,GO:0019684,GO:0030091,GO:0031976,GO:0031977,GO:0031978,GO:0031984,GO:0034357,GO:0042651,GO:0043170,GO:0043226,GO:0043227,GO:0043229,GO:…	-	ko:K08902	ko00195,ko01100,map00195,map01100	-	-	-	ko00000,ko00001,ko00194	-	-	-	PSII_Pbs27
g98.t1	161934.XP_010685662.1	1.67e-277	786.0	COG1404@1|root,2QRA7@2759|Eukaryota,37PHN@33090|Viridiplantae,3G8AA@35493|Streptophyta	35493|Streptophyta	O	cucumisin-like	-	GO:0001101,GO:0003674,GO:0003824,GO:0004175,GO:0004252,GO:0005575,GO:0005576,GO:0005622,GO:0005623,GO:0005634,GO:0005737,GO:0006508,GO:0006807,GO:0008150,GO:0008152,GO:0008233,GO:0008236,GO:0009719,GO:0009725,GO:0009753,GO:0010033,GO:0010035,GO:0010038,GO:0016787,GO:0017171,GO:0019538,GO:0042221,GO:0043170,GO:0043226,GO:0043227,GO:0043229,GO:0043231,GO:0044238,GO:0044424,GO:0044464,GO:0046686,GO:…	-	-	-	-	-	-	-	-	-	-	Inhibitor_I9,PA,Peptidase_S8
g99.t1	3649.evm.model.supercontig_81.49	3.48e-38	134.0	KOG3386@1|root,KOG3386@2759|Eukaryota,37VSX@33090|Viridiplantae,3GJRW@35493|Streptophyta,3HUK0@3699|Brassicales	35493|Streptophyta	P	copper transporter	-	GO:0000003,GO:0000041,GO:0003006,GO:0003674,GO:0005215,GO:0005375,GO:0005575,GO:0005622,GO:0005623,GO:0005737,GO:0005773,GO:0005886,GO:0006810,GO:0006811,GO:0006812,GO:0006825,GO:0007275,GO:0007276,GO:0008150,GO:0008324,GO:0009555,GO:0009987,GO:0015075,GO:0015089,GO:0015318,GO:0015677,GO:0015679,GO:0016020,GO:0019953,GO:0022412,GO:0022414,GO:0022622,GO:0022857,GO:0022890,GO:0030001,GO:0030154,GO:…	-	ko:K14686	ko01524,ko04978,map01524,map04978	-	-	-	ko00000,ko00001,ko02000	1.A.56.1	-	-	Ctr
g100.t1	161934.XP_010685654.1	1.71e-311	891.0	2CMWI@1|root,2QSE4@2759|Eukaryota,37P9Q@33090|Viridiplantae,3GB47@35493|Streptophyta	35493|Streptophyta	S	Domain of unknown function (DUF3527)	-	-	-	-	-	-	-	-	-	-	-	-	DUF3527
g101.t1	161934.XP_010685653.1	6.57e-312	855.0	2CMUK@1|root,2QS12@2759|Eukaryota,37HG8@33090|Viridiplantae,3G8RX@35493|Streptophyta	35493|Streptophyta	T	serine threonine-protein kinase	-	GO:0001101,GO:0003674,GO:0003824,GO:0004672,GO:0004674,GO:0004675,GO:0004888,GO:0005575,GO:0005623,GO:0005886,GO:0005911,GO:0006464,GO:0006468,GO:0006793,GO:0006796,GO:0006807,GO:0006950,GO:0006970,GO:0007154,GO:0007165,GO:0007166,GO:0007167,GO:0007178,GO:0008150,GO:0008152,GO:0009266,GO:0009409,GO:0009506,GO:0009628,GO:0009651,GO:0009719,GO:0009725,GO:0009737,GO:0009741,GO:0009742,GO:0009755,GO:…	2.7.11.1	ko:K14500	ko04075,map04075	-	-	-	ko00000,ko00001,ko01000,ko01001	-	-	-	Pkinase_Tyr
g102.t1	161934.XP_010685652.1	3.15e-38	129.0	KOG3480@1|root,KOG3480@2759|Eukaryota,37W37@33090|Viridiplantae,3GKC0@35493|Streptophyta	35493|Streptophyta	U	Mitochondrial import inner membrane translocase subunit	-	-	-	ko:K17778	-	-	-	-	ko00000,ko02000,ko03029	3.A.8.1	-	-	zf-Tim10_DDP
g103.t1	4081.Solyc06g076640.2.1	1.84e-316	863.0	COG5023@1|root,KOG1375@2759|Eukaryota,37IAA@33090|Viridiplantae,3GEU0@35493|Streptophyta	35493|Streptophyta	Z	Tubulin is the major constituent of microtubules. It binds two moles of GTP, one at an exchangeable site on the beta chain and one at a non-exchangeable site on the alpha chain	-	-	-	ko:K07375	ko04145,ko04540,ko05130,map04145,map04540,map05130	-	-	-	ko00000,ko00001,ko03036,ko04147,ko04812	-	-	-	Tubulin,Tubulin_C
g104.t1	161934.XP_010685646.1	1.75e-284	852.0	KOG0297@1|root,KOG0297@2759|Eukaryota,37RSY@33090|Viridiplantae,3G8U2@35493|Streptophyta	35493|Streptophyta	O	Ring finger	-	GO:0000228,GO:0000793,GO:0000794,GO:0001701,GO:0001756,GO:0001932,GO:0002020,GO:0002791,GO:0002793,GO:0003002,GO:0003007,GO:0003008,GO:0003012,GO:0003013,GO:0003015,GO:0003300,GO:0003674,GO:0003779,GO:0003824,GO:0004672,GO:0004674,GO:0004713,GO:0005198,GO:0005200,GO:0005488,GO:0005509,GO:0005515,GO:0005516,GO:0005575,GO:0005622,GO:0005623,GO:0005634,GO:0005694,GO:0005737,GO:0005856,GO:0005859,GO:…	-	-	-	-	-	-	-	-	-	-	-
g105.t1	161934.XP_010685639.1	1.02e-189	530.0	KOG1441@1|root,KOG1441@2759|Eukaryota,37P8Z@33090|Viridiplantae,3GBNE@35493|Streptophyta	35493|Streptophyta	EG	Sugar phosphate phosphate translocator	-	-	-	-	-	-	-	-	-	-	-	-	TPT
g106.t1	161934.XP_010685635.1	5.25e-199	569.0	28J55@1|root,2QUFA@2759|Eukaryota,37NGP@33090|Viridiplantae,3GDRW@35493|Streptophyta	35493|Streptophyta	S	Plant protein of unknown function (DUF641)	-	GO:0008150,GO:0009314,GO:0009416,GO:0009605,GO:0009606,GO:0009628,GO:0009629,GO:0009630,GO:0009639,GO:0009959,GO:0050896	-	-	-	-	-	-	-	-	-	-	DUF641
g107.t1	161934.XP_010685632.1	1.78e-72	222.0	2E2GB@1|root,2S2HZ@2759|Eukaryota,37VII@33090|Viridiplantae,3GJVQ@35493|Streptophyta	35493|Streptophyta	-	-	-	-	-	-	-	-	-	-	-	-	-	-	-
g108.t1	161934.XP_010685630.1	0.0	2103.0	COG4581@1|root,KOG0947@2759|Eukaryota,37QN2@33090|Viridiplantae,3G9CD@35493|Streptophyta	35493|Streptophyta	A	helicase	-	-	-	ko:K12599	ko03018,map03018	M00392	-	-	ko00000,ko00001,ko00002,ko01000,ko03019	-	-	-	DEAD,DSHCT,Helicase_C,rRNA_proc-arch
g109.t1	29760.VIT_06s0004g06010.t01	3.86e-66	217.0	KOG4661@1|root,KOG4661@2759|Eukaryota,37R2N@33090|Viridiplantae,3GG04@35493|Streptophyta	35493|Streptophyta	A	serine arginine-rich splicing factor	-	GO:0003674,GO:0003676,GO:0003723,GO:0005488,GO:0006139,GO:0006325,GO:0006396,GO:0006464,GO:0006473,GO:0006475,GO:0006725,GO:0006807,GO:0006996,GO:0008150,GO:0008152,GO:0008380,GO:0009314,GO:0009416,GO:0009628,GO:0009642,GO:0009644,GO:0009987,GO:0010467,GO:0010468,GO:0016043,GO:0016070,GO:0016569,GO:0016570,GO:0016573,GO:0018193,GO:0018205,GO:0018393,GO:0018394,GO:0019219,GO:0019222,GO:0019538,GO:…	-	ko:K12897	ko03040,map03040	-	-	-	ko00000,ko00001,ko01009,ko03041	-	-	-	RRM_1
g110.t1	161934.XP_010685626.1	1.77e-203	577.0	COG0515@1|root,KOG1187@2759|Eukaryota,37PKW@33090|Viridiplantae,3G7ZQ@35493|Streptophyta	35493|Streptophyta	T	belongs to the protein kinase superfamily	-	GO:0000302,GO:0001101,GO:0003674,GO:0003824,GO:0004672,GO:0004674,GO:0004683,GO:0005488,GO:0005515,GO:0005516,GO:0006464,GO:0006468,GO:0006793,GO:0006796,GO:0006807,GO:0006950,GO:0006970,GO:0006979,GO:0008150,GO:0008152,GO:0009266,GO:0009409,GO:0009628,GO:0009636,GO:0009651,GO:0009719,GO:0009725,GO:0009737,GO:0009987,GO:0010033,GO:0010035,GO:0016301,GO:0016310,GO:0016740,GO:0016772,GO:0016773,GO:…	2.7.11.1	ko:K04733	ko04010,ko04064,ko04620,ko04621,ko04624,ko04722,ko05133,ko05140,ko05142,ko05145,ko05152,ko05162,ko05164,map04010,map04064,map04620,map04621,map04624,map04722,map05133,map05140,map05142,map05145,map05152,map05162,map05164	M00686	-	-	ko00000,ko00001,ko00002,ko01000,ko01001	-	-	-	Pkinase,Pkinase_Tyr
g111.t1	161934.XP_010685620.1	4.93e-76	230.0	COG2050@1|root,KOG3328@2759|Eukaryota,37U78@33090|Viridiplantae,3GHWC@35493|Streptophyta	35493|Streptophyta	Q	Acyl-coenzyme A thioesterase 13-like	-	-	-	ko:K17362	-	-	-	-	ko00000,ko01000,ko01004	-	-	-	4HBT
g112.t1	161934.XP_010685617.1	1.53e-83	256.0	2A3UQ@1|root,2RY62@2759|Eukaryota,37U62@33090|Viridiplantae,3GIDQ@35493|Streptophyta	35493|Streptophyta	S	AT-rich interactive domain-containing protein	-	-	-	-	-	-	-	-	-	-	-	-	ELM2
g113.t1	161934.XP_010685614.1	1.65e-148	426.0	KOG0724@1|root,KOG0724@2759|Eukaryota,37HXQ@33090|Viridiplantae,3GBWK@35493|Streptophyta	35493|Streptophyta	K	transcription factor	-	-	-	-	-	-	-	-	-	-	-	-	Myb_DNA-binding
g114.t1	161934.XP_010686158.1	2.22e-248	709.0	COG1472@1|root,2QQ55@2759|Eukaryota,37ND7@33090|Viridiplantae,3G8MZ@35493|Streptophyta	35493|Streptophyta	G	Belongs to the glycosyl hydrolase 3 family	-	GO:0000272,GO:0000323,GO:0003674,GO:0003824,GO:0004553,GO:0005575,GO:0005622,GO:0005623,GO:0005737,GO:0005764,GO:0005773,GO:0005886,GO:0005975,GO:0005976,GO:0008150,GO:0008152,GO:0008422,GO:0009056,GO:0009057,GO:0009251,GO:0015926,GO:0016020,GO:0016052,GO:0016787,GO:0016798,GO:0043170,GO:0043226,GO:0043227,GO:0043229,GO:0043231,GO:0044042,GO:0044238,GO:0044424,GO:0044444,GO:0044464,GO:0071704,GO:…	3.2.1.21	ko:K01188,ko:K05349	ko00460,ko00500,ko00940,ko01100,ko01110,map00460,map00500,map00940,map01100,map01110	-	R00026,R02558,R02887,R02985,R03527,R04949,R04998,R10035,R10039,R10040	RC00049,RC00059,RC00171,RC00262,RC00397,RC00451,RC00714,RC00746,RC01248	ko00000,ko00001,ko01000	-	GH1,GH3	-	Glyco_hydro_3,Glyco_hydro_3_C
g115.t1	161934.XP_010686158.1	0.0	895.0	COG1472@1|root,2QQ55@2759|Eukaryota,37ND7@33090|Viridiplantae,3G8MZ@35493|Streptophyta	35493|Streptophyta	G	Belongs to the glycosyl hydrolase 3 family	-	GO:0000272,GO:0000323,GO:0003674,GO:0003824,GO:0004553,GO:0005575,GO:0005622,GO:0005623,GO:0005737,GO:0005764,GO:0005773,GO:0005886,GO:0005975,GO:0005976,GO:0008150,GO:0008152,GO:0008422,GO:0009056,GO:0009057,GO:0009251,GO:0015926,GO:0016020,GO:0016052,GO:0016787,GO:0016798,GO:0043170,GO:0043226,GO:0043227,GO:0043229,GO:0043231,GO:0044042,GO:0044238,GO:0044424,GO:0044444,GO:0044464,GO:0071704,GO:…	3.2.1.21	ko:K01188,ko:K05349	ko00460,ko00500,ko00940,ko01100,ko01110,map00460,map00500,map00940,map01100,map01110	-	R00026,R02558,R02887,R02985,R03527,R04949,R04998,R10035,R10039,R10040	RC00049,RC00059,RC00171,RC00262,RC00397,RC00451,RC00714,RC00746,RC01248	ko00000,ko00001,ko01000	-	GH1,GH3	-	Glyco_hydro_3,Glyco_hydro_3_C
g116.t1	161934.XP_010685604.1	3.81e-148	421.0	COG0605@1|root,KOG0876@2759|Eukaryota,37RMW@33090|Viridiplantae,3GEMG@35493|Streptophyta	35493|Streptophyta	P	radicals which are normally produced within the cells and which are toxic to biological systems	-	GO:0000302,GO:0000303,GO:0000305,GO:0003674,GO:0003824,GO:0004784,GO:0005575,GO:0005622,GO:0005623,GO:0005737,GO:0006801,GO:0006950,GO:0006979,GO:0008150,GO:0008152,GO:0009295,GO:0009507,GO:0009532,GO:0009536,GO:0009570,GO:0009579,GO:0009636,GO:0009987,GO:0010035,GO:0016209,GO:0016491,GO:0016721,GO:0019430,GO:0033554,GO:0034599,GO:0034614,GO:0042221,GO:0042644,GO:0042646,GO:0043226,GO:0043227,GO:…	1.15.1.1	ko:K04564	ko04013,ko04068,ko04146,ko04211,ko04212,ko04213,ko05016,map04013,map04068,map04146,map04211,map04212,map04213,map05016	-	-	-	ko00000,ko00001,ko01000	-	-	-	Sod_Fe_C,Sod_Fe_N
g117.t1	161934.XP_010685603.1	0.0	1211.0	COG0465@1|root,KOG0731@2759|Eukaryota,37NIU@33090|Viridiplantae,3G9TK@35493|Streptophyta	35493|Streptophyta	O	ATP-dependent zinc metalloprotease FTSH	-	GO:0003674,GO:0003824,GO:0004176,GO:0005575,GO:0005622,GO:0005623,GO:0005737,GO:0005739,GO:0006508,GO:0006807,GO:0008150,GO:0008152,GO:0008233,GO:0008237,GO:0009507,GO:0009526,GO:0009536,GO:0009941,GO:0016462,GO:0016787,GO:0016817,GO:0016818,GO:0016887,GO:0017111,GO:0019538,GO:0031967,GO:0031975,GO:0042623,GO:0043170,GO:0043226,GO:0043227,GO:0043229,GO:0043231,GO:0044238,GO:0044422,GO:0044424,GO:…	-	ko:K03798	-	M00742	-	-	ko00000,ko00002,ko01000,ko01002,ko03110	-	-	-	AAA,FtsH_ext,Peptidase_M41
g118.t1	161934.XP_010685601.1	0.0	1216.0	COG0422@1|root,2QRQ4@2759|Eukaryota,37S1N@33090|Viridiplantae,3GDQN@35493|Streptophyta	35493|Streptophyta	H	Phosphomethylpyrimidine synthase	-	GO:0003674,GO:0003824,GO:0005488,GO:0005515,GO:0005575,GO:0005622,GO:0005623,GO:0005737,GO:0006725,GO:0006766,GO:0006767,GO:0006772,GO:0006790,GO:0006807,GO:0007584,GO:0008150,GO:0008152,GO:0009058,GO:0009110,GO:0009228,GO:0009507,GO:0009532,GO:0009536,GO:0009570,GO:0009605,GO:0009987,GO:0009991,GO:0010033,GO:0010243,GO:0010266,GO:0014070,GO:0016462,GO:0016787,GO:0016817,GO:0016818,GO:0017144,GO:…	4.1.99.17	ko:K03147	ko00730,ko01100,map00730,map01100	M00127	R03472	RC03251,RC03252	ko00000,ko00001,ko00002,ko01000	-	-	-	ThiC-associated,ThiC_Rad_SAM
g119.t1	161934.XP_010685600.1	4.03e-115	341.0	COG0088@1|root,KOG1624@2759|Eukaryota,37KFZ@33090|Viridiplantae,3GG3G@35493|Streptophyta	35493|Streptophyta	J	50S ribosomal protein L4	-	GO:0000311,GO:0000313,GO:0000315,GO:0003674,GO:0003676,GO:0003723,GO:0003727,GO:0003735,GO:0005198,GO:0005488,GO:0005575,GO:0005622,GO:0005623,GO:0005634,GO:0005737,GO:0005829,GO:0005840,GO:0006412,GO:0006518,GO:0006807,GO:0008150,GO:0008152,GO:0008187,GO:0008266,GO:0009058,GO:0009059,GO:0009507,GO:0009532,GO:0009534,GO:0009535,GO:0009536,GO:0009547,GO:0009570,GO:0009579,GO:0009987,GO:0010467,GO:…	-	ko:K02926	ko03010,map03010	M00178	-	-	br01610,ko00000,ko00001,ko00002,ko03011	-	-	-	Ribosomal_L4
g120.t1	161934.XP_010685597.1	3.41e-164	464.0	COG1310@1|root,KOG2975@2759|Eukaryota,37NSR@33090|Viridiplantae,3GEI1@35493|Streptophyta	35493|Streptophyta	J	Component of the eukaryotic translation initiation factor 3 (eIF-3) complex, which is involved in protein synthesis of a specialized repertoire of mRNAs and, together with other initiation factors, stimulates binding of mRNA and methionyl-tRNAi to the 40S ribosome. The eIF-3 complex specifically targets and initiates translation of a subset of mRNAs involved in cell proliferation	-	GO:0000003,GO:0003006,GO:0003674,GO:0005488,GO:0005515,GO:0005575,GO:0005622,GO:0005623,GO:0005634,GO:0005737,GO:0005829,GO:0005852,GO:0006412,GO:0006413,GO:0006518,GO:0006807,GO:0007275,GO:0008150,GO:0008152,GO:0009058,GO:0009059,GO:0009743,GO:0009744,GO:0009790,GO:0009791,GO:0009793,GO:0009846,GO:0009856,GO:0009987,GO:0010033,GO:0010154,GO:0010467,GO:0016020,GO:0019538,GO:0022414,GO:0031369,GO:…	-	ko:K03249	ko03013,map03013	-	-	-	ko00000,ko00001,ko03012,ko04147	-	-	-	JAB,MitMem_reg
g121.t1	161934.XP_010685595.1	1.64e-292	808.0	KOG2532@1|root,KOG2532@2759|Eukaryota,37K63@33090|Viridiplantae,3GE2R@35493|Streptophyta	35493|Streptophyta	G	anion transporter	-	GO:0003674,GO:0005215,GO:0005315,GO:0005575,GO:0005622,GO:0005623,GO:0005737,GO:0006810,GO:0008150,GO:0009314,GO:0009416,GO:0009507,GO:0009534,GO:0009535,GO:0009536,GO:0009579,GO:0009605,GO:0009607,GO:0009624,GO:0009628,GO:0015291,GO:0015318,GO:0016020,GO:0016021,GO:0022804,GO:0022857,GO:0031224,GO:0031976,GO:0031984,GO:0034357,GO:0042651,GO:0043207,GO:0043226,GO:0043227,GO:0043229,GO:0043231,GO:…	-	ko:K08193	-	-	-	-	ko00000,ko02000	2.A.1.14	-	-	MFS_1
g122.t1	161934.XP_010685591.1	7.63e-224	624.0	COG5070@1|root,KOG1444@2759|Eukaryota,37R5Z@33090|Viridiplantae,3GENB@35493|Streptophyta	35493|Streptophyta	GOU	GDP-mannose transporter	-	-	-	ko:K15356	-	-	-	-	ko00000,ko02000	2.A.7.13	-	-	TPT
g123.t1	161934.XP_010685989.1	2.35e-117	346.0	2C0PQ@1|root,2QPI1@2759|Eukaryota,37Q4R@33090|Viridiplantae,3GCCW@35493|Streptophyta	35493|Streptophyta	Q	Belongs to the peroxidase family. Classical plant (class III) peroxidase subfamily	-	GO:0003674,GO:0003824,GO:0004601,GO:0005575,GO:0005618,GO:0005623,GO:0005911,GO:0008150,GO:0008152,GO:0009505,GO:0009506,GO:0009636,GO:0009664,GO:0009987,GO:0016043,GO:0016209,GO:0016491,GO:0016684,GO:0030054,GO:0030312,GO:0042221,GO:0044464,GO:0045229,GO:0050896,GO:0051716,GO:0055044,GO:0055114,GO:0070887,GO:0071554,GO:0071555,GO:0071669,GO:0071840,GO:0071944,GO:0097237,GO:0098754,GO:0098869,GO:…	1.11.1.7	ko:K00430	ko00940,ko01100,ko01110,map00940,map01100,map01110	-	R00602,R02596,R03919,R04007,R07443	RC00034	ko00000,ko00001,ko01000	-	-	-	peroxidase
g124.t1	3847.GLYMA18G07360.2	3.45e-35	143.0	COG5147@1|root,KOG0048@2759|Eukaryota,37QD1@33090|Viridiplantae,3GCI9@35493|Streptophyta,4JFXI@91835|fabids	35493|Streptophyta	K	SANT SWI3, ADA2, N-CoR and TFIIIB'' DNA-binding domains	-	GO:0000003,GO:0000981,GO:0000988,GO:0000989,GO:0001067,GO:0001076,GO:0001134,GO:0001135,GO:0003006,GO:0003674,GO:0003676,GO:0003677,GO:0003700,GO:0005488,GO:0005575,GO:0005622,GO:0005623,GO:0005634,GO:0006355,GO:0006357,GO:0006935,GO:0007275,GO:0008150,GO:0009553,GO:0009605,GO:0009856,GO:0009889,GO:0010183,GO:0010468,GO:0010556,GO:0019219,GO:0019222,GO:0022414,GO:0031323,GO:0031326,GO:0032501,GO:…	-	ko:K09422	-	-	-	-	ko00000,ko03000	-	-	-	Myb_DNA-binding
g125.t1	3847.GLYMA08G45240.1	4.01e-104	328.0	28PAW@1|root,2QQB3@2759|Eukaryota,37SRY@33090|Viridiplantae,3GCA4@35493|Streptophyta,4JKGR@91835|fabids	35493|Streptophyta	S	Tetratricopeptide repeat (TPR)-like superfamily protein	-	-	-	-	-	-	-	-	-	-	-	-	TPR_17,TPR_19
g126.t1	161934.XP_010685588.1	1.17e-269	749.0	COG1474@1|root,KOG2227@2759|Eukaryota,37JC8@33090|Viridiplantae,3GBN4@35493|Streptophyta	35493|Streptophyta	DL	Cell division control protein	CDC6	GO:0006139,GO:0006259,GO:0006260,GO:0006261,GO:0006725,GO:0006807,GO:0007049,GO:0008150,GO:0008152,GO:0009058,GO:0009059,GO:0009987,GO:0022402,GO:0034641,GO:0034645,GO:0042023,GO:0043170,GO:0044237,GO:0044238,GO:0044249,GO:0044260,GO:0044786,GO:0046483,GO:0071704,GO:0090304,GO:1901360,GO:1901576	-	ko:K02213	ko04110,ko04111,ko04113,map04110,map04111,map04113	-	-	-	ko00000,ko00001,ko03032	-	-	-	AAA_22,Cdc6_C
g127.t1	161934.XP_010685584.1	0.0	933.0	COG0147@1|root,KOG1223@2759|Eukaryota,37PW6@33090|Viridiplantae,3G7PU@35493|Streptophyta	35493|Streptophyta	E	Anthranilate synthase	ASA2	GO:0000162,GO:0003674,GO:0003824,GO:0004049,GO:0005575,GO:0005622,GO:0005623,GO:0005737,GO:0005950,GO:0006082,GO:0006520,GO:0006568,GO:0006576,GO:0006586,GO:0006725,GO:0006807,GO:0008150,GO:0008152,GO:0008652,GO:0009058,GO:0009072,GO:0009073,GO:0009308,GO:0009309,GO:0009507,GO:0009536,GO:0009987,GO:0016053,GO:0016829,GO:0016830,GO:0016833,GO:0018130,GO:0019438,GO:0019752,GO:0032991,GO:0034641,GO:…	4.1.3.27	ko:K01657	ko00400,ko00405,ko01100,ko01110,ko01130,ko01230,ko02024,ko02025,map00400,map00405,map01100,map01110,map01130,map01230,map02024,map02025	M00023	R00985,R00986	RC00010,RC02148,RC02414	ko00000,ko00001,ko00002,ko01000	-	-	-	Anth_synt_I_N,Chorismate_bind
g128.t1	161934.XP_010688711.1	1e-122	370.0	2C5DV@1|root,2S2XW@2759|Eukaryota,37VJZ@33090|Viridiplantae,3GJGW@35493|Streptophyta	35493|Streptophyta	S	F-Box protein	-	-	-	-	-	-	-	-	-	-	-	-	F-box,F-box-like,FBA_1,FBA_3
g129.t1	161934.XP_010685582.1	3.33e-144	414.0	COG5174@1|root,KOG3095@2759|Eukaryota,37MC7@33090|Viridiplantae,3G7TF@35493|Streptophyta	35493|Streptophyta	K	Recruits TFIIH to the initiation complex and stimulates the RNA polymerase II C-terminal domain kinase and DNA-dependent ATPase activities of TFIIH. Both TFIIH and TFIIE are required for promoter clearance by RNA polymerase	-	GO:0000428,GO:0000988,GO:0000990,GO:0000991,GO:0003674,GO:0005575,GO:0005622,GO:0005623,GO:0005634,GO:0005654,GO:0005667,GO:0005673,GO:0006139,GO:0006351,GO:0006352,GO:0006355,GO:0006357,GO:0006366,GO:0006367,GO:0006725,GO:0006807,GO:0008150,GO:0008152,GO:0009058,GO:0009059,GO:0009889,GO:0009987,GO:0010467,GO:0010468,GO:0010556,GO:0016070,GO:0016591,GO:0018130,GO:0019219,GO:0019222,GO:0019438,GO:…	-	ko:K03137	ko03022,ko05169,ko05203,map03022,map05169,map05203	-	-	-	ko00000,ko00001,ko03021	-	-	-	TFIIE_beta
g130.t1	161934.XP_010685581.1	1.71e-189	550.0	COG0147@1|root,KOG1223@2759|Eukaryota,37PW6@33090|Viridiplantae,3G7PU@35493|Streptophyta	35493|Streptophyta	E	Anthranilate synthase	-	GO:0000162,GO:0003674,GO:0003824,GO:0004049,GO:0005575,GO:0005622,GO:0005623,GO:0005737,GO:0005950,GO:0006082,GO:0006520,GO:0006568,GO:0006576,GO:0006586,GO:0006725,GO:0006807,GO:0008150,GO:0008152,GO:0008652,GO:0009058,GO:0009072,GO:0009073,GO:0009308,GO:0009309,GO:0009507,GO:0009536,GO:0009987,GO:0016053,GO:0016829,GO:0016830,GO:0016833,GO:0018130,GO:0019438,GO:0019752,GO:0032991,GO:0034641,GO:…	4.1.3.27	ko:K01657	ko00400,ko00405,ko01100,ko01110,ko01130,ko01230,ko02024,ko02025,map00400,map00405,map01100,map01110,map01130,map01230,map02024,map02025	M00023	R00985,R00986	RC00010,RC02148,RC02414	ko00000,ko00001,ko00002,ko01000	-	-	-	Anth_synt_I_N,Chorismate_bind
g131.t1	161934.XP_010685579.1	5.07e-116	335.0	COG0655@1|root,KOG3135@2759|Eukaryota,37MVJ@33090|Viridiplantae,3GEP2@35493|Streptophyta	35493|Streptophyta	S	Minor allergen Alt a	-	GO:0000166,GO:0003674,GO:0003824,GO:0003955,GO:0005488,GO:0005575,GO:0005622,GO:0005623,GO:0005737,GO:0005886,GO:0006091,GO:0008150,GO:0008152,GO:0009055,GO:0009987,GO:0010181,GO:0016020,GO:0016491,GO:0016651,GO:0016655,GO:0022900,GO:0032553,GO:0036094,GO:0043167,GO:0043168,GO:0044237,GO:0044424,GO:0044464,GO:0048037,GO:0050662,GO:0055114,GO:0071944,GO:0097159,GO:0097367,GO:1901265,GO:1901363	1.6.5.2	ko:K03809	ko00130,ko01110,map00130,map01110	-	R02964,R03643,R03816	RC00819	ko00000,ko00001,ko01000	-	-	-	FMN_red
g132.t1	161934.XP_010685566.1	1.13e-149	429.0	COG0020@1|root,KOG1602@2759|Eukaryota,37IDG@33090|Viridiplantae,3GAJR@35493|Streptophyta	35493|Streptophyta	I	Belongs to the UPP synthase family	-	GO:0002094,GO:0003674,GO:0003824,GO:0004659,GO:0005575,GO:0005622,GO:0005623,GO:0005737,GO:0005829,GO:0006066,GO:0006629,GO:0006720,GO:0006996,GO:0008150,GO:0008152,GO:0008299,GO:0008610,GO:0009058,GO:0009507,GO:0009532,GO:0009536,GO:0009570,GO:0009657,GO:0009668,GO:0009987,GO:0016043,GO:0016093,GO:0016094,GO:0016740,GO:0016765,GO:0043226,GO:0043227,GO:0043229,GO:0043231,GO:0044237,GO:0044238,GO:…	2.5.1.87	ko:K11778	ko00900,ko01110,map00900,map01110	-	R05556	RC00279,RC02839	ko00000,ko00001,ko01000,ko01006	-	-	-	Prenyltransf
g133.t1	161934.XP_010688711.1	1.98e-92	294.0	2C5DV@1|root,2S2XW@2759|Eukaryota,37VJZ@33090|Viridiplantae,3GJGW@35493|Streptophyta	35493|Streptophyta	S	F-Box protein	-	-	-	-	-	-	-	-	-	-	-	-	F-box,F-box-like,FBA_1,FBA_3
g134.t1	161934.XP_010688953.1	1.91e-309	853.0	KOG4328@1|root,KOG4328@2759|Eukaryota,37P4Y@33090|Viridiplantae,3GB40@35493|Streptophyta	35493|Streptophyta	S	Protein DAMAGED DNA-BINDING	DDB2	GO:0000151,GO:0003674,GO:0003676,GO:0003677,GO:0003684,GO:0005488,GO:0005575,GO:0005622,GO:0005623,GO:0005634,GO:0006139,GO:0006259,GO:0006281,GO:0006725,GO:0006807,GO:0006950,GO:0006974,GO:0008150,GO:0008152,GO:0009314,GO:0009411,GO:0009416,GO:0009628,GO:0009987,GO:0010224,GO:0031461,GO:0032991,GO:0033554,GO:0034641,GO:0043170,GO:0043226,GO:0043227,GO:0043229,GO:0043231,GO:0044237,GO:0044238,GO:…	-	ko:K10140	ko03420,ko04115,ko04120,ko05161,ko05200,ko05202,ko05210,ko05212,ko05213,ko05214,ko05216,ko05217,ko05218,ko05220,ko05222,ko05223,ko05224,ko05225,ko05226,map03420,map04115,map04120,map05161,map05200,map05202,map05210,map05212,map05213,map05214,map05216,map05217,map05218,map05220,map05222,map05223,map05224,map05225,map05226	M00385	-	-	ko00000,ko00001,ko00002,ko03400,ko04121	-	-	-	WD40
g135.t1	161934.XP_010685564.1	6.22e-203	570.0	28Q08@1|root,2QWNW@2759|Eukaryota,37MNC@33090|Viridiplantae,3GBX2@35493|Streptophyta	35493|Streptophyta	S	3-oxo-Delta(45)-steroid	-	-	1.3.1.3	ko:K22419	-	-	-	-	ko00000,ko01000	-	-	-	Epimerase
g136.t1	29760.VIT_06s0004g06620.t01	8.4e-145	431.0	KOG4275@1|root,KOG4275@2759|Eukaryota,37NEX@33090|Viridiplantae,3GDHU@35493|Streptophyta	35493|Streptophyta	O	Ring U-Box superfamily protein	-	-	-	-	-	-	-	-	-	-	-	-	DUF4792,DUF4793,zf-C3HC4_3
g137.t1	161934.XP_010685551.1	2.95e-315	863.0	KOG2458@1|root,KOG2458@2759|Eukaryota,37P4A@33090|Viridiplantae,3GF1A@35493|Streptophyta	35493|Streptophyta	S	O-glucosyltransferase rumi homolog	-	-	-	ko:K13667	ko00514,map00514	-	R09315	-	ko00000,ko00001,ko01000,ko01003	-	GT90	-	Glyco_transf_90
g138.t1	161934.XP_010685547.1	1.27e-202	563.0	COG0214@1|root,KOG1606@2759|Eukaryota,37KWB@33090|Viridiplantae,3G7GA@35493|Streptophyta	35493|Streptophyta	H	Belongs to the PdxS SNZ family	-	GO:0003674,GO:0005488,GO:0005515,GO:0005575,GO:0005622,GO:0005623,GO:0005737,GO:0005829,GO:0005886,GO:0006082,GO:0006520,GO:0006725,GO:0006778,GO:0006807,GO:0006950,GO:0006970,GO:0006972,GO:0006979,GO:0006982,GO:0008150,GO:0008152,GO:0009314,GO:0009411,GO:0009416,GO:0009628,GO:0009651,GO:0009987,GO:0010033,GO:0010224,GO:0010335,GO:0012505,GO:0015994,GO:0016020,GO:0019752,GO:0033013,GO:0033194,GO:…	4.3.3.6	ko:K06215	ko00750,map00750	-	R07456	RC00010,RC01783,RC03043	ko00000,ko00001,ko01000	-	-	-	SOR_SNZ
g139.t1	161934.XP_010685543.1	1.43e-300	832.0	KOG0169@1|root,KOG0169@2759|Eukaryota,37JZJ@33090|Viridiplantae,3GFY8@35493|Streptophyta	35493|Streptophyta	I	Phosphoinositide phospholipase C	-	GO:0000003,GO:0001101,GO:0003006,GO:0003674,GO:0003824,GO:0004620,GO:0004629,GO:0005575,GO:0005623,GO:0005886,GO:0006950,GO:0006952,GO:0006970,GO:0007049,GO:0007154,GO:0007165,GO:0007275,GO:0008081,GO:0008150,GO:0009266,GO:0009409,GO:0009414,GO:0009415,GO:0009553,GO:0009555,GO:0009556,GO:0009605,GO:0009607,GO:0009617,GO:0009628,GO:0009651,GO:0009719,GO:0009725,GO:0009737,GO:0009738,GO:0009755,GO:…	3.1.4.11	ko:K05857	ko00562,ko01100,ko04020,ko04070,ko04919,ko04933,map00562,map01100,map04020,map04070,map04919,map04933	M00130	R03332,R03435,R10952	RC00017,RC00425	ko00000,ko00001,ko00002,ko01000,ko04131	-	-	-	C2,EF-hand_like,PI-PLC-X,PI-PLC-Y
g140.t1	161934.XP_010685534.1	1.92e-279	795.0	COG5604@1|root,KOG2256@2759|Eukaryota,37PCY@33090|Viridiplantae,3G73U@35493|Streptophyta	35493|Streptophyta	J	Nucleolar complex protein 2 homolog	-	GO:0005575,GO:0005622,GO:0005623,GO:0005634,GO:0005654,GO:0005730,GO:0005737,GO:0005829,GO:0008150,GO:0022613,GO:0030684,GO:0030686,GO:0030687,GO:0030689,GO:0030690,GO:0030691,GO:0031974,GO:0031981,GO:0032991,GO:0042254,GO:0042273,GO:0043226,GO:0043227,GO:0043228,GO:0043229,GO:0043231,GO:0043232,GO:0043233,GO:0044085,GO:0044422,GO:0044424,GO:0044428,GO:0044444,GO:0044446,GO:0044464,GO:0070013,GO:…	-	ko:K14833	-	-	-	-	ko00000,ko03009	-	-	-	Noc2
g141.t1	161934.XP_010685527.1	0.0	1005.0	28MCH@1|root,2QTVY@2759|Eukaryota,37MND@33090|Viridiplantae,3G9UY@35493|Streptophyta	35493|Streptophyta	S	Acyl-CoA N-acyltransferase with RING FYVE PHD-type zinc finger protein	-	GO:0000118,GO:0000122,GO:0000228,GO:0000785,GO:0000790,GO:0000976,GO:0000977,GO:0001012,GO:0001067,GO:0001085,GO:0001103,GO:0003674,GO:0003676,GO:0003677,GO:0003678,GO:0003682,GO:0003690,GO:0003712,GO:0003714,GO:0003824,GO:0004003,GO:0004386,GO:0004407,GO:0005488,GO:0005515,GO:0005575,GO:0005622,GO:0005623,GO:0005634,GO:0005654,GO:0005694,GO:0005737,GO:0005813,GO:0005815,GO:0005856,GO:0006325,GO:…	-	-	-	-	-	-	-	-	-	-	Acetyltransf_1,Agenet,Jas,PHD
g142.t1	161934.XP_010685528.1	2.83e-211	593.0	28K4X@1|root,2QR9P@2759|Eukaryota,37PM7@33090|Viridiplantae,3G9H7@35493|Streptophyta	35493|Streptophyta	S	PMR5-like	-	-	-	-	-	-	-	-	-	-	-	-	PC-Esterase,PMR5N
g143.t1	161934.XP_010685523.1	1.14e-164	470.0	COG0631@1|root,KOG0698@2759|Eukaryota,37JA2@33090|Viridiplantae,3G7CQ@35493|Streptophyta	35493|Streptophyta	T	phosphatase 2C	-	GO:0001101,GO:0003674,GO:0003824,GO:0004721,GO:0004722,GO:0005575,GO:0005622,GO:0005623,GO:0005737,GO:0006464,GO:0006470,GO:0006793,GO:0006796,GO:0006807,GO:0006950,GO:0006952,GO:0007154,GO:0007165,GO:0008150,GO:0008152,GO:0009536,GO:0009605,GO:0009607,GO:0009611,GO:0009620,GO:0009719,GO:0009725,GO:0009737,GO:0009738,GO:0009755,GO:0009987,GO:0010033,GO:0016311,GO:0016787,GO:0016788,GO:0016791,GO:…	3.1.3.16	ko:K17506	-	-	-	-	ko00000,ko01000,ko01009	-	-	-	PP2C
g144.t1	161934.XP_010685518.1	1.87e-74	223.0	COG1911@1|root,KOG2988@2759|Eukaryota,37UMM@33090|Viridiplantae,3GIJ8@35493|Streptophyta	35493|Streptophyta	J	60s ribosomal protein	RPL30	GO:0002181,GO:0003674,GO:0003676,GO:0003723,GO:0003735,GO:0005198,GO:0005488,GO:0005575,GO:0005622,GO:0005623,GO:0005737,GO:0005829,GO:0005840,GO:0006412,GO:0006518,GO:0006807,GO:0008150,GO:0008152,GO:0009058,GO:0009059,GO:0009987,GO:0010467,GO:0015934,GO:0019538,GO:0022625,GO:0022626,GO:0032991,GO:0034641,GO:0034645,GO:0043043,GO:0043170,GO:0043226,GO:0043228,GO:0043229,GO:0043232,GO:0043603,GO:…	-	ko:K02908	ko03010,map03010	M00177,M00179	-	-	br01610,ko00000,ko00001,ko00002,ko03011	-	-	-	Ribosomal_L7Ae
g145.t1	161934.XP_010685517.1	0.0	934.0	KOG2295@1|root,KOG2295@2759|Eukaryota,37MIX@33090|Viridiplantae,3G97A@35493|Streptophyta	35493|Streptophyta	B	Serrate RNA effector	-	GO:0000381,GO:0003674,GO:0003676,GO:0003677,GO:0003700,GO:0005488,GO:0005575,GO:0005622,GO:0005623,GO:0005634,GO:0005654,GO:0005730,GO:0005737,GO:0005829,GO:0005846,GO:0006139,GO:0006355,GO:0006396,GO:0006725,GO:0006807,GO:0007275,GO:0008150,GO:0008152,GO:0008380,GO:0009507,GO:0009536,GO:0009889,GO:0009892,GO:0009987,GO:0010033,GO:0010267,GO:0010445,GO:0010467,GO:0010468,GO:0010556,GO:0010605,GO:…	-	-	-	-	-	-	-	-	-	-	ARS2,DUF3546
g146.t1	3847.GLYMA20G10310.1	1.87e-44	155.0	2D7W5@1|root,2S59X@2759|Eukaryota,37W2H@33090|Viridiplantae,3GK95@35493|Streptophyta,4JQS2@91835|fabids	35493|Streptophyta	S	Non-specific lipid transfer protein GPI-anchored	-	GO:0003674,GO:0005488,GO:0005575,GO:0005623,GO:0005886,GO:0006810,GO:0006869,GO:0007275,GO:0008150,GO:0008289,GO:0010876,GO:0016020,GO:0031224,GO:0031225,GO:0031226,GO:0032501,GO:0032502,GO:0033036,GO:0042335,GO:0044425,GO:0044459,GO:0044464,GO:0046658,GO:0048856,GO:0051179,GO:0051234,GO:0071702,GO:0071944	-	-	-	-	-	-	-	-	-	-	LTP_2
g147.t1	161934.XP_010685492.1	0.0	1311.0	KOG2000@1|root,KOG2000@2759|Eukaryota,37RTW@33090|Viridiplantae,3GF3R@35493|Streptophyta	35493|Streptophyta	Z	Gamma-tubulin complex is necessary for microtubule nucleation at the centrosome	-	GO:0000003,GO:0000226,GO:0000278,GO:0000280,GO:0000923,GO:0000930,GO:0000931,GO:0003674,GO:0005198,GO:0005200,GO:0005488,GO:0005515,GO:0005575,GO:0005622,GO:0005623,GO:0005737,GO:0005813,GO:0005815,GO:0005816,GO:0005822,GO:0005825,GO:0005829,GO:0005856,GO:0006810,GO:0006928,GO:0006996,GO:0007010,GO:0007017,GO:0007018,GO:0007020,GO:0007049,GO:0007051,GO:0007052,GO:0007097,GO:0007098,GO:0007163,GO:…	-	ko:K16573	-	-	-	-	ko00000,ko03036,ko04812	-	-	-	Spc97_Spc98
g148.t1	161934.XP_010685489.1	0.0	1060.0	COG1472@1|root,2QQ55@2759|Eukaryota,37HYI@33090|Viridiplantae,3G89A@35493|Streptophyta	35493|Streptophyta	G	Lysosomal beta	-	-	3.2.1.21	ko:K01188,ko:K05349	ko00460,ko00500,ko00940,ko01100,ko01110,map00460,map00500,map00940,map01100,map01110	-	R00026,R02558,R02887,R02985,R03527,R04949,R04998,R10035,R10039,R10040	RC00049,RC00059,RC00171,RC00262,RC00397,RC00451,RC00714,RC00746,RC01248	ko00000,ko00001,ko01000	-	GH1,GH3	-	Glyco_hydro_3,Glyco_hydro_3_C
g149.t1	161934.XP_010685483.1	0.0	2052.0	COG5077@1|root,KOG1863@2759|Eukaryota,37IFY@33090|Viridiplantae,3G74J@35493|Streptophyta	33090|Viridiplantae	O	Belongs to the peptidase C19 family	-	-	3.4.19.12	ko:K11838	ko04068,ko05168,ko05169,ko05203,map04068,map05168,map05169,map05203	-	-	-	ko00000,ko00001,ko01000,ko01002,ko04121	-	-	-	MATH,UCH,USP7_C2,USP7_ICP0_bdg
g150.t1	161934.XP_010668329.1	0.0	939.0	COG0515@1|root,2QUN0@2759|Eukaryota,37KEA@33090|Viridiplantae,3GA5A@35493|Streptophyta	35493|Streptophyta	T	Serine threonine-protein kinase-like protein	-	GO:0003674,GO:0003824,GO:0004672,GO:0004674,GO:0004675,GO:0004888,GO:0005488,GO:0005515,GO:0005575,GO:0005623,GO:0005886,GO:0006464,GO:0006468,GO:0006793,GO:0006796,GO:0006807,GO:0007154,GO:0007165,GO:0007166,GO:0007167,GO:0007178,GO:0008150,GO:0008152,GO:0009987,GO:0016020,GO:0016301,GO:0016310,GO:0016740,GO:0016772,GO:0016773,GO:0019199,GO:0019538,GO:0023052,GO:0036211,GO:0038023,GO:0042802,GO:…	2.7.11.1	ko:K04733	ko04010,ko04064,ko04620,ko04621,ko04624,ko04722,ko05133,ko05140,ko05142,ko05145,ko05152,ko05162,ko05164,map04010,map04064,map04620,map04621,map04624,map04722,map05133,map05140,map05142,map05145,map05152,map05162,map05164	M00686	-	-	ko00000,ko00001,ko00002,ko01000,ko01001	-	-	-	Pkinase_Tyr,RCC1_2
g151.t1	161934.XP_010685478.1	0.0	1597.0	COG0480@1|root,KOG0467@2759|Eukaryota,37PJ1@33090|Viridiplantae,3GEA3@35493|Streptophyta	35493|Streptophyta	J	Elongation factor	-	-	-	ko:K14536	ko03008,map03008	-	-	-	ko00000,ko00001,ko01000,ko03009	-	-	-	EFG_C,EFG_II,GTP_EFTU,GTP_EFTU_D2
g152.t1	161934.XP_010686148.1	3.67e-34	126.0	2BST1@1|root,2S1Z8@2759|Eukaryota,37VB0@33090|Viridiplantae,3GK38@35493|Streptophyta	35493|Streptophyta	-	-	-	-	-	-	-	-	-	-	-	-	-	-	-
g154.t1	102107.XP_008230517.1	3.02e-72	223.0	292JU@1|root,2R9GD@2759|Eukaryota,37QFH@33090|Viridiplantae,3GBZA@35493|Streptophyta,4JP4R@91835|fabids	35493|Streptophyta	S	axial regulator YABBY	-	GO:0001708,GO:0003674,GO:0003700,GO:0006355,GO:0008150,GO:0009889,GO:0009987,GO:0010158,GO:0010468,GO:0010556,GO:0019219,GO:0019222,GO:0030154,GO:0031323,GO:0031326,GO:0032502,GO:0045165,GO:0048869,GO:0050789,GO:0050794,GO:0051171,GO:0051252,GO:0060255,GO:0065007,GO:0080090,GO:0140110,GO:1903506,GO:2000112,GO:2001141	-	-	-	-	-	-	-	-	-	-	YABBY
g155.t1	161934.XP_010685465.1	0.0	1374.0	COG5560@1|root,KOG1870@2759|Eukaryota,37IFU@33090|Viridiplantae,3GDST@35493|Streptophyta	35493|Streptophyta	O	Belongs to the peptidase C19 family	-	-	3.4.19.12	ko:K21343	ko04137,map04137	-	-	-	ko00000,ko00001,ko01000,ko01002,ko04121,ko04131	-	-	-	UCH
g156.t1	161934.XP_010685463.1	1.11e-58	186.0	KOG4680@1|root,KOG4680@2759|Eukaryota,37UGH@33090|Viridiplantae,3GIWV@35493|Streptophyta	35493|Streptophyta	S	phosphatidylglycerol phosphatidylinositol transfer protein	-	-	-	-	-	-	-	-	-	-	-	-	E1_DerP2_DerF2
g158.t1	161934.XP_010685460.1	2.68e-262	723.0	COG0484@1|root,KOG0712@2759|Eukaryota,37MSG@33090|Viridiplantae,3GATR@35493|Streptophyta	33090|Viridiplantae	O	DnaJ protein homolog	-	-	-	ko:K09503	ko04141,map04141	-	-	-	ko00000,ko00001,ko03029,ko03110	-	-	-	DnaJ,DnaJ_C,DnaJ_CXXCXGXG
g160.t1	161934.XP_010685448.1	0.0	1654.0	COG0639@1|root,KOG0379@1|root,KOG0374@2759|Eukaryota,KOG0379@2759|Eukaryota,37HU9@33090|Viridiplantae,3GFKJ@35493|Streptophyta	35493|Streptophyta	T	serine threonine-protein phosphatase	BSL2	GO:0005575,GO:0005622,GO:0005623,GO:0005737,GO:0005829,GO:0005886,GO:0016020,GO:0044424,GO:0044444,GO:0044464,GO:0071944	-	-	-	-	-	-	-	-	-	-	Kelch_1,Kelch_2,Kelch_3,Kelch_4,Metallophos
g161.t1	4081.Solyc06g073950.2.1	4.71e-134	385.0	KOG1150@1|root,KOG1150@2759|Eukaryota,37QVH@33090|Viridiplantae,3GAP8@35493|Streptophyta,44QUM@71274|asterids	35493|Streptophyta	O	J domain-containing protein	-	GO:0000375,GO:0000377,GO:0000398,GO:0003674,GO:0005488,GO:0005515,GO:0005575,GO:0005576,GO:0005622,GO:0005623,GO:0005634,GO:0005654,GO:0005737,GO:0005829,GO:0006139,GO:0006396,GO:0006397,GO:0006725,GO:0006807,GO:0008150,GO:0008152,GO:0008380,GO:0009987,GO:0010467,GO:0016070,GO:0016071,GO:0030544,GO:0031072,GO:0031974,GO:0031981,GO:0034641,GO:0043170,GO:0043226,GO:0043227,GO:0043229,GO:0043231,GO:…	-	ko:K09528	-	-	-	-	ko00000,ko03041,ko03110	-	-	-	DnaJ
g162.t1	161934.XP_010685446.1	1.09e-76	258.0	28N76@1|root,2QUSH@2759|Eukaryota,37JC6@33090|Viridiplantae,3GCMN@35493|Streptophyta	35493|Streptophyta	S	Protein FAF-like, chloroplastic	-	-	-	ko:K09528	-	-	-	-	ko00000,ko03041,ko03110	-	-	-	FAF
g163.t1	161934.XP_010685444.1	2.14e-177	509.0	28IU0@1|root,2QR5G@2759|Eukaryota,37PXH@33090|Viridiplantae,3GCNE@35493|Streptophyta	35493|Streptophyta	H	RING-type E3 ubiquitin transferase	-	GO:0003674,GO:0003824,GO:0004842,GO:0006464,GO:0006807,GO:0008150,GO:0008152,GO:0009987,GO:0016567,GO:0016740,GO:0019538,GO:0019787,GO:0032446,GO:0036211,GO:0043170,GO:0043412,GO:0044237,GO:0044238,GO:0044260,GO:0044267,GO:0070647,GO:0071704,GO:0140096,GO:1901564	-	-	-	-	-	-	-	-	-	-	U-box
g164.t1	161934.XP_010685441.1	3.49e-175	528.0	KOG0773@1|root,KOG0773@2759|Eukaryota,37MAS@33090|Viridiplantae,3G8FZ@35493|Streptophyta	35493|Streptophyta	K	BEL1-like homeodomain protein	-	GO:0000741,GO:0001101,GO:0003674,GO:0003676,GO:0003677,GO:0003700,GO:0005488,GO:0005515,GO:0005575,GO:0005622,GO:0005623,GO:0005634,GO:0005737,GO:0006355,GO:0006996,GO:0006997,GO:0007275,GO:0008150,GO:0009314,GO:0009416,GO:0009553,GO:0009559,GO:0009561,GO:0009605,GO:0009607,GO:0009608,GO:0009610,GO:0009620,GO:0009628,GO:0009639,GO:0009719,GO:0009725,GO:0009737,GO:0009889,GO:0009987,GO:0010033,GO:…	-	-	-	-	-	-	-	-	-	-	Homeobox_KN,POX
g165.t1	3760.EMJ05334	2.45e-22	100.0	2AAVC@1|root,2RYMX@2759|Eukaryota,37PN9@33090|Viridiplantae,3GHZC@35493|Streptophyta,4JQ4M@91835|fabids	35493|Streptophyta	S	LRR-repeat protein	-	-	-	-	-	-	-	-	-	-	-	-	F-box,FBD
g166.t1	4098.XP_009604786.1	9.25e-227	627.0	COG0388@1|root,KOG0805@2759|Eukaryota,37R5R@33090|Viridiplantae,3GAKT@35493|Streptophyta,44F3F@71274|asterids	35493|Streptophyta	E	Bifunctional nitrilase nitrile hydratase	NIT1	GO:0000257,GO:0003674,GO:0003824,GO:0005575,GO:0005576,GO:0005622,GO:0005623,GO:0005737,GO:0005829,GO:0005886,GO:0005911,GO:0006082,GO:0006725,GO:0006790,GO:0006807,GO:0006950,GO:0007154,GO:0008150,GO:0008152,GO:0009056,GO:0009058,GO:0009267,GO:0009506,GO:0009507,GO:0009536,GO:0009605,GO:0009636,GO:0009683,GO:0009684,GO:0009850,GO:0009851,GO:0009970,GO:0009987,GO:0009991,GO:0010035,GO:0010038,GO:…	3.5.5.1,3.5.5.4,4.2.1.65	ko:K01501,ko:K13035	ko00380,ko00460,ko00627,ko00643,ko00910,ko01100,ko01110,ko01120,map00380,map00460,map00627,map00643,map00910,map01100,map01110,map01120	-	R00486,R00540,R01267,R01887,R03093,R03542,R05591,R07855	RC00315,RC00325,RC00483,RC00617,RC00959,RC02811	ko00000,ko00001,ko01000	-	-	-	CN_hydrolase
g167.t1	2711.XP_006481788.1	5.61e-71	216.0	COG0316@1|root,KOG1120@2759|Eukaryota,37UNS@33090|Viridiplantae,3GIWF@35493|Streptophyta	35493|Streptophyta	P	Iron-sulfur assembly protein IscA-like 1	-	GO:0003674,GO:0005488,GO:0005506,GO:0005575,GO:0005622,GO:0005623,GO:0005737,GO:0005739,GO:0005759,GO:0006790,GO:0006807,GO:0008150,GO:0008152,GO:0008198,GO:0009987,GO:0010467,GO:0016043,GO:0016226,GO:0019538,GO:0022607,GO:0031163,GO:0031974,GO:0043167,GO:0043169,GO:0043170,GO:0043226,GO:0043227,GO:0043229,GO:0043231,GO:0043233,GO:0044085,GO:0044237,GO:0044238,GO:0044422,GO:0044424,GO:0044429,GO:…	-	ko:K22063	-	-	-	-	ko00000,ko03029	-	-	-	Fe-S_biosyn
g168.t1	161934.XP_010685416.1	6.95e-38	131.0	2CG92@1|root,2S48P@2759|Eukaryota,37V6G@33090|Viridiplantae,3GJF7@35493|Streptophyta	35493|Streptophyta	-	-	-	-	-	-	-	-	-	-	-	-	-	-	-
g169.t1	72664.XP_006403794.1	2.55e-100	291.0	KOG0896@1|root,KOG0896@2759|Eukaryota,37Y24@33090|Viridiplantae,3GX7Z@35493|Streptophyta,3I1PC@3699|Brassicales	35493|Streptophyta	O	Ubiquitin-conjugating enzyme	-	-	-	ko:K10704	ko04624,map04624	-	-	-	ko00000,ko00001,ko03400	-	-	-	UQ_con
g170.t1	161934.XP_010694990.1	2.67e-78	235.0	2B139@1|root,2S09E@2759|Eukaryota,37UHC@33090|Viridiplantae,3GIMH@35493|Streptophyta	35493|Streptophyta	S	photosystem I subunit	-	GO:0005575,GO:0005622,GO:0005623,GO:0005737,GO:0006091,GO:0008150,GO:0008152,GO:0009507,GO:0009521,GO:0009522,GO:0009536,GO:0009579,GO:0009765,GO:0009767,GO:0009768,GO:0009987,GO:0015979,GO:0016020,GO:0019684,GO:0022900,GO:0032991,GO:0034357,GO:0043226,GO:0043227,GO:0043229,GO:0043231,GO:0044237,GO:0044424,GO:0044425,GO:0044436,GO:0044444,GO:0044464,GO:0055114,GO:0098796	-	ko:K14332	ko00195,map00195	-	-	-	ko00000,ko00001,ko00194	-	-	-	-
g171.t1	161934.XP_010677258.1	2.97e-303	830.0	COG1224@1|root,KOG1942@2759|Eukaryota,37KHJ@33090|Viridiplantae,3GA82@35493|Streptophyta	35493|Streptophyta	L	Belongs to the RuvB family	-	GO:0000123,GO:0000228,GO:0000491,GO:0000492,GO:0000785,GO:0000790,GO:0000812,GO:0002682,GO:0002831,GO:0003674,GO:0003678,GO:0003824,GO:0004003,GO:0004386,GO:0005575,GO:0005622,GO:0005623,GO:0005634,GO:0005654,GO:0005694,GO:0005730,GO:0005737,GO:0005829,GO:0006325,GO:0006338,GO:0006355,GO:0006357,GO:0006464,GO:0006473,GO:0006475,GO:0006807,GO:0006996,GO:0008026,GO:0008094,GO:0008150,GO:0008152,GO:…	-	ko:K04499	ko04310,map04310	-	-	-	ko00000,ko00001,ko03036	-	-	-	TIP49
g172.t1	161934.XP_010688750.1	2.33e-128	376.0	28YVZ@1|root,2R5Q5@2759|Eukaryota,37KX9@33090|Viridiplantae,3GAJM@35493|Streptophyta	35493|Streptophyta	-	-	-	-	-	-	-	-	-	-	-	-	-	-	-
g173.t1	161934.XP_010685410.1	0.0	889.0	KOG2526@1|root,KOG2526@2759|Eukaryota,37JR0@33090|Viridiplantae,3GCU2@35493|Streptophyta	35493|Streptophyta	E	May antagonize Nodal signaling and subsequent organization of axial structures during mesodermal patterning	-	GO:0005575,GO:0005622,GO:0005623,GO:0005737,GO:0005783,GO:0005789,GO:0006355,GO:0006357,GO:0007275,GO:0007399,GO:0008150,GO:0009889,GO:0009966,GO:0009968,GO:0010468,GO:0010556,GO:0010646,GO:0010648,GO:0012505,GO:0016020,GO:0019219,GO:0019222,GO:0023051,GO:0023057,GO:0031323,GO:0031326,GO:0031984,GO:0032501,GO:0032502,GO:0032925,GO:0032926,GO:0042175,GO:0043226,GO:0043227,GO:0043229,GO:0043231,GO:…	-	-	-	-	-	-	-	-	-	-	Nicastrin
g174.t1	161934.XP_010685409.1	8.5e-155	446.0	KOG2868@1|root,KOG2868@2759|Eukaryota,37SUR@33090|Viridiplantae,3G79R@35493|Streptophyta	35493|Streptophyta	AK	MRNA-decapping enzyme-like protein	-	-	-	ko:K12611	ko03018,map03018	M00395	-	-	ko00000,ko00001,ko00002,ko01000,ko03019	-	-	-	DCP1
g175.t1	161934.XP_010681297.1	1.21e-140	403.0	COG3175@1|root,KOG2540@2759|Eukaryota,37K4J@33090|Viridiplantae,3GBDR@35493|Streptophyta	35493|Streptophyta	O	cytochrome c oxidase assembly protein	-	GO:0000003,GO:0003674,GO:0005488,GO:0005515,GO:0005575,GO:0005622,GO:0005623,GO:0005737,GO:0005739,GO:0005740,GO:0007275,GO:0008150,GO:0009653,GO:0009791,GO:0009846,GO:0009856,GO:0009893,GO:0010015,GO:0010101,GO:0010155,GO:0016020,GO:0016021,GO:0019222,GO:0022414,GO:0022622,GO:0022898,GO:0031090,GO:0031224,GO:0031300,GO:0031301,GO:0031323,GO:0031325,GO:0031966,GO:0031967,GO:0031975,GO:0032409,GO:…	-	ko:K02258	ko00190,ko01100,ko04714,map00190,map01100,map04714	M00154	-	-	ko00000,ko00001,ko00002,ko03029	3.D.4.8	-	-	CtaG_Cox11
g176.t1	161934.XP_010685408.1	5.51e-244	686.0	KOG2605@1|root,KOG2605@2759|Eukaryota,37PX7@33090|Viridiplantae,3GGD9@35493|Streptophyta	35493|Streptophyta	OT	OTU domain-containing protein	-	-	3.4.19.12	ko:K12655	ko04622,map04622	-	-	-	ko00000,ko00001,ko01000,ko01002,ko04121	-	-	-	OTU
g177.t1	161934.XP_010685406.1	6.97e-136	387.0	COG5143@1|root,KOG0859@2759|Eukaryota,37KX0@33090|Viridiplantae,3G9R2@35493|Streptophyta	35493|Streptophyta	U	Belongs to the synaptobrevin family	-	GO:0000149,GO:0003674,GO:0005484,GO:0005488,GO:0005515,GO:0005575,GO:0005622,GO:0005623,GO:0005737,GO:0005773,GO:0005794,GO:0006810,GO:0006887,GO:0006906,GO:0006950,GO:0006970,GO:0006996,GO:0008150,GO:0009628,GO:0009651,GO:0009987,GO:0012505,GO:0016020,GO:0016043,GO:0016050,GO:0016192,GO:0031201,GO:0032940,GO:0032991,GO:0043226,GO:0043227,GO:0043229,GO:0043231,GO:0044424,GO:0044425,GO:0044444,GO:…	-	ko:K08515	ko04130,map04130	-	-	-	ko00000,ko00001,ko04131,ko04147	-	-	-	Longin,Synaptobrevin
g178.t1	3656.XP_008442863.1	1.11e-100	292.0	COG0100@1|root,KOG0407@2759|Eukaryota,37SRM@33090|Viridiplantae,3GCV6@35493|Streptophyta,4JJ1D@91835|fabids	35493|Streptophyta	J	Belongs to the universal ribosomal protein uS11 family	-	GO:0000028,GO:0000462,GO:0003674,GO:0003676,GO:0003723,GO:0003729,GO:0003735,GO:0005198,GO:0005488,GO:0005575,GO:0005622,GO:0005623,GO:0005634,GO:0005730,GO:0005737,GO:0005829,GO:0005840,GO:0005844,GO:0006139,GO:0006364,GO:0006396,GO:0006412,GO:0006518,GO:0006725,GO:0006807,GO:0006996,GO:0008150,GO:0008152,GO:0009058,GO:0009059,GO:0009987,GO:0010467,GO:0015935,GO:0016043,GO:0016070,GO:0016072,GO:…	-	ko:K02955	ko03010,map03010	M00177	-	-	br01610,ko00000,ko00001,ko00002,ko03011	-	-	-	Ribosomal_S11
g179.t1	161934.XP_010683694.1	2.47e-121	370.0	2C0PQ@1|root,2QPI1@2759|Eukaryota,37Z4P@33090|Viridiplantae,3GN82@35493|Streptophyta	35493|Streptophyta	Q	Belongs to the peroxidase family. Classical plant (class III) peroxidase subfamily	-	-	1.11.1.7	ko:K00430	ko00940,ko01100,ko01110,map00940,map01100,map01110	-	R00602,R02596,R03919,R04007,R07443	RC00034	ko00000,ko00001,ko01000	-	-	-	peroxidase
g180.t1	161934.XP_010685992.1	1.51e-117	349.0	2C0PQ@1|root,2QPI1@2759|Eukaryota,37Q4R@33090|Viridiplantae,3GCCW@35493|Streptophyta	35493|Streptophyta	Q	Belongs to the peroxidase family. Classical plant (class III) peroxidase subfamily	-	GO:0003674,GO:0003824,GO:0004601,GO:0005575,GO:0005618,GO:0005623,GO:0005911,GO:0008150,GO:0008152,GO:0009505,GO:0009506,GO:0009636,GO:0009664,GO:0009987,GO:0016043,GO:0016209,GO:0016491,GO:0016684,GO:0030054,GO:0030312,GO:0042221,GO:0044464,GO:0045229,GO:0050896,GO:0051716,GO:0055044,GO:0055114,GO:0070887,GO:0071554,GO:0071555,GO:0071669,GO:0071840,GO:0071944,GO:0097237,GO:0098754,GO:0098869,GO:…	1.11.1.7	ko:K00430	ko00940,ko01100,ko01110,map00940,map01100,map01110	-	R00602,R02596,R03919,R04007,R07443	RC00034	ko00000,ko00001,ko01000	-	-	-	peroxidase
g181.t1	161934.XP_010685990.1	5.7e-117	347.0	2C0PQ@1|root,2QPI1@2759|Eukaryota,37Q4R@33090|Viridiplantae,3GCCW@35493|Streptophyta	35493|Streptophyta	Q	Belongs to the peroxidase family. Classical plant (class III) peroxidase subfamily	-	GO:0003674,GO:0003824,GO:0004601,GO:0005575,GO:0005618,GO:0005623,GO:0005911,GO:0008150,GO:0008152,GO:0009505,GO:0009506,GO:0009636,GO:0009664,GO:0009987,GO:0016043,GO:0016209,GO:0016491,GO:0016684,GO:0030054,GO:0030312,GO:0042221,GO:0044464,GO:0045229,GO:0050896,GO:0051716,GO:0055044,GO:0055114,GO:0070887,GO:0071554,GO:0071555,GO:0071669,GO:0071840,GO:0071944,GO:0097237,GO:0098754,GO:0098869,GO:…	1.11.1.7	ko:K00430	ko00940,ko01100,ko01110,map00940,map01100,map01110	-	R00602,R02596,R03919,R04007,R07443	RC00034	ko00000,ko00001,ko01000	-	-	-	peroxidase
g182.t1	161934.XP_010686007.1	7.41e-145	409.0	COG0081@1|root,KOG1570@2759|Eukaryota,37HRU@33090|Viridiplantae,3GEBT@35493|Streptophyta	35493|Streptophyta	J	Belongs to the universal ribosomal protein uL1 family	-	GO:0000470,GO:0003674,GO:0003676,GO:0003723,GO:0003735,GO:0005198,GO:0005488,GO:0005575,GO:0005622,GO:0005623,GO:0005737,GO:0005829,GO:0005840,GO:0005844,GO:0005886,GO:0005911,GO:0006139,GO:0006364,GO:0006396,GO:0006412,GO:0006518,GO:0006725,GO:0006807,GO:0008150,GO:0008152,GO:0009058,GO:0009059,GO:0009506,GO:0009987,GO:0010467,GO:0015934,GO:0016020,GO:0016070,GO:0016072,GO:0019538,GO:0022613,GO:…	-	ko:K02865	ko03010,map03010	M00177	-	-	br01610,ko00000,ko00001,ko00002,ko03011	-	-	-	Ribosomal_L1
g184.t1	3649.evm.model.supercontig_1448.1	7.06e-212	595.0	2CFN4@1|root,2QUB6@2759|Eukaryota,37IGB@33090|Viridiplantae,3G8YB@35493|Streptophyta,3HMQE@3699|Brassicales	35493|Streptophyta	S	A Receptor for Ubiquitination Targets	-	-	-	-	-	-	-	-	-	-	-	-	F-box,F-box-like
g185.t1	161934.XP_010686020.1	1.53e-189	538.0	28PZM@1|root,2QWNC@2759|Eukaryota,37T33@33090|Viridiplantae,3GFP9@35493|Streptophyta	35493|Streptophyta	S	Esterase lipase thioesterase family protein	-	-	-	ko:K14432	ko04075,map04075	-	-	-	ko00000,ko00001,ko03000	-	-	-	Abhydrolase_1,Abhydrolase_6,Hydrolase_4
g186.t1	161934.XP_010686021.1	1.51e-167	477.0	28JUJ@1|root,2QS8H@2759|Eukaryota,37K24@33090|Viridiplantae,3GEVH@35493|Streptophyta	35493|Streptophyta	S	BEST Arabidopsis thaliana protein match is alpha beta-Hydrolases superfamily protein (TAIR	-	-	-	-	-	-	-	-	-	-	-	-	Abhydrolase_1,Abhydrolase_6,Hydrolase_4
g187.t1	161934.XP_010686025.1	2e-93	275.0	COG1881@1|root,KOG3346@2759|Eukaryota,37PU6@33090|Viridiplantae,3G97K@35493|Streptophyta	35493|Streptophyta	S	Cen-like protein	-	-	-	-	-	-	-	-	-	-	-	-	PBP
g188.t1	161934.XP_010686027.1	7.51e-120	357.0	KOG1721@1|root,KOG1721@2759|Eukaryota,37KFJ@33090|Viridiplantae,3G9W8@35493|Streptophyta	35493|Streptophyta	LO	Protein TRANSPARENT TESTA	-	GO:0003674,GO:0003700,GO:0005575,GO:0005622,GO:0005623,GO:0005634,GO:0006355,GO:0008150,GO:0008152,GO:0009058,GO:0009812,GO:0009813,GO:0009889,GO:0010468,GO:0010556,GO:0019219,GO:0019222,GO:0031323,GO:0031326,GO:0043226,GO:0043227,GO:0043229,GO:0043231,GO:0044424,GO:0044464,GO:0050789,GO:0050794,GO:0051171,GO:0051252,GO:0060255,GO:0065007,GO:0071704,GO:0080090,GO:0140110,GO:1901576,GO:1903506,GO:…	-	-	-	-	-	-	-	-	-	-	zf-C2H2,zf-C2H2_6,zf-met
g189.t1	161934.XP_010686028.1	0.0	1039.0	2CMI1@1|root,2QQDK@2759|Eukaryota,37QI9@33090|Viridiplantae,3GFVE@35493|Streptophyta	35493|Streptophyta	S	FAR1-related sequence 4	-	GO:0003674,GO:0003700,GO:0005575,GO:0005622,GO:0005623,GO:0005634,GO:0006355,GO:0007154,GO:0007165,GO:0007602,GO:0008150,GO:0009314,GO:0009416,GO:0009581,GO:0009582,GO:0009583,GO:0009585,GO:0009605,GO:0009628,GO:0009639,GO:0009889,GO:0009891,GO:0009893,GO:0009987,GO:0010017,GO:0010018,GO:0010218,GO:0010468,GO:0010556,GO:0010557,GO:0010604,GO:0010628,GO:0019219,GO:0019222,GO:0023052,GO:0031323,GO:…	-	-	-	-	-	-	-	-	-	-	FAR1,MULE,SWIM
g190.t1	161934.XP_010686037.1	1.66e-88	271.0	COG0261@1|root,KOG1686@2759|Eukaryota,37ST8@33090|Viridiplantae,3GEGP@35493|Streptophyta	35493|Streptophyta	J	50S ribosomal protein L21	-	GO:0000003,GO:0000741,GO:0003674,GO:0003676,GO:0003677,GO:0003735,GO:0005198,GO:0005488,GO:0005575,GO:0005622,GO:0005623,GO:0005737,GO:0005739,GO:0006996,GO:0006997,GO:0007275,GO:0008150,GO:0009553,GO:0009555,GO:0009559,GO:0009561,GO:0009566,GO:0009567,GO:0009987,GO:0010197,GO:0016043,GO:0019953,GO:0022414,GO:0030154,GO:0032501,GO:0032502,GO:0043226,GO:0043227,GO:0043229,GO:0043231,GO:0043565,GO:…	-	ko:K02888	ko03010,map03010	M00178	-	-	br01610,ko00000,ko00001,ko00002,ko03011	-	-	-	Ribosomal_L21p
g191.t1	161934.XP_010686038.1	1.99e-270	745.0	KOG0739@1|root,KOG0739@2759|Eukaryota,37IIW@33090|Viridiplantae,3GBES@35493|Streptophyta	35493|Streptophyta	O	Belongs to the AAA ATPase family	-	GO:0000166,GO:0000902,GO:0000904,GO:0003674,GO:0003824,GO:0005488,GO:0005515,GO:0005524,GO:0005575,GO:0005622,GO:0005623,GO:0005634,GO:0005737,GO:0005768,GO:0005770,GO:0005771,GO:0005911,GO:0006629,GO:0006810,GO:0006900,GO:0006914,GO:0006996,GO:0007032,GO:0007033,GO:0007034,GO:0008104,GO:0008144,GO:0008150,GO:0008152,GO:0008202,GO:0009056,GO:0009506,GO:0009653,GO:0009888,GO:0009987,GO:0010008,GO:…	-	ko:K12196	ko04144,ko04217,map04144,map04217	M00412	-	-	ko00000,ko00001,ko00002,ko04131	-	-	-	AAA,MIT,Vps4_C
g192.t1	161934.XP_010686043.1	8.78e-278	768.0	COG3320@1|root,KOG1221@2759|Eukaryota,37IRY@33090|Viridiplantae,3G7T7@35493|Streptophyta	35493|Streptophyta	I	Catalyzes the reduction of fatty acyl-CoA to fatty alcohols	-	-	1.2.1.84	ko:K13356	ko00073,ko04146,ko04212,map00073,map04146,map04212	-	R09470	RC00004	ko00000,ko00001,ko01000	-	-	-	NAD_binding_4,Sterile
g193.t1	161934.XP_010686044.1	5.73e-268	747.0	COG0534@1|root,KOG1347@2759|Eukaryota,37QWU@33090|Viridiplantae,3G73Y@35493|Streptophyta	35493|Streptophyta	V	proteinaceous RNase P	-	GO:0000966,GO:0001682,GO:0003674,GO:0003824,GO:0004518,GO:0004519,GO:0004521,GO:0004526,GO:0004540,GO:0004549,GO:0005575,GO:0005622,GO:0005623,GO:0005634,GO:0006139,GO:0006396,GO:0006397,GO:0006399,GO:0006725,GO:0006807,GO:0008033,GO:0008150,GO:0008152,GO:0009987,GO:0010467,GO:0016070,GO:0016071,GO:0016074,GO:0016787,GO:0016788,GO:0016891,GO:0016893,GO:0034470,GO:0034471,GO:0034641,GO:0034660,GO:…	3.1.26.5	ko:K18213	ko03013,map03013	-	-	-	ko00000,ko00001,ko01000,ko03016	-	-	-	PPR_long,PRORP
g194.t1	161934.XP_010686052.1	4.65e-165	477.0	2CN8B@1|root,2QUGT@2759|Eukaryota,37QXW@33090|Viridiplantae,3G9QK@35493|Streptophyta	35493|Streptophyta	S	Root cap	-	-	-	-	-	-	-	-	-	-	-	-	Root_cap
g195.t1	161934.XP_010686056.1	1.35e-233	647.0	COG0667@1|root,KOG1575@2759|Eukaryota,37JFU@33090|Viridiplantae,3G8QA@35493|Streptophyta	35493|Streptophyta	C	Aldo/keto reductase family	-	-	-	-	-	-	-	-	-	-	-	-	Aldo_ket_red
g196.t1	161934.XP_010683782.1	1.06e-27	104.0	COG2058@1|root,KOG3449@2759|Eukaryota,37V5Y@33090|Viridiplantae,3GJR4@35493|Streptophyta	35493|Streptophyta	J	Belongs to the eukaryotic ribosomal protein P1 P2 family	-	-	-	ko:K02943	ko03010,map03010	M00177	-	-	br01610,ko00000,ko00001,ko00002,ko03011	-	-	-	Ribosomal_60s
g197.t1	161934.XP_010686063.1	1.27e-165	476.0	COG3621@1|root,KOG0513@2759|Eukaryota,37NIA@33090|Viridiplantae,3GGJY@35493|Streptophyta	35493|Streptophyta	I	Lipolytic acyl hydrolase (LAH)	-	-	-	-	-	-	-	-	-	-	-	-	Patatin
g198.t1	29760.VIT_09s0002g02070.t01	8.9e-103	311.0	28MA9@1|root,2QTTR@2759|Eukaryota,37ISF@33090|Viridiplantae,3GD6G@35493|Streptophyta	35493|Streptophyta	S	FLX-like 3	-	-	-	-	-	-	-	-	-	-	-	-	-
g199.t1	161934.XP_010686087.1	0.0	886.0	COG0513@1|root,KOG0331@2759|Eukaryota,37JKP@33090|Viridiplantae,3GA1V@35493|Streptophyta	35493|Streptophyta	A	Belongs to the DEAD box helicase family	-	GO:0003674,GO:0003724,GO:0003824,GO:0004004,GO:0004386,GO:0005575,GO:0005622,GO:0005623,GO:0005634,GO:0005730,GO:0005737,GO:0005829,GO:0006139,GO:0006725,GO:0006807,GO:0008026,GO:0008150,GO:0008152,GO:0008186,GO:0009987,GO:0010501,GO:0016070,GO:0016462,GO:0016787,GO:0016817,GO:0016818,GO:0016887,GO:0017111,GO:0031974,GO:0031981,GO:0034641,GO:0042623,GO:0043170,GO:0043226,GO:0043227,GO:0043228,GO:…	3.6.4.13	ko:K12823	ko03040,ko05202,ko05205,map03040,map05202,map05205	-	-	-	ko00000,ko00001,ko01000,ko03009,ko03041	-	-	-	DEAD,Helicase_C
g200.t1	161934.XP_010675101.1	0.0	1336.0	KOG2203@1|root,KOG2203@2759|Eukaryota,37HKR@33090|Viridiplantae,3G7VM@35493|Streptophyta	35493|Streptophyta	S	GTP-binding protein that may be involved in cell development	-	GO:0000166,GO:0000902,GO:0001882,GO:0001883,GO:0003674,GO:0005488,GO:0005525,GO:0005575,GO:0005622,GO:0005623,GO:0005737,GO:0005773,GO:0005774,GO:0005783,GO:0005886,GO:0006810,GO:0006888,GO:0006996,GO:0007010,GO:0007275,GO:0008150,GO:0009653,GO:0009826,GO:0009832,GO:0009888,GO:0009932,GO:0009987,GO:0010015,GO:0010053,GO:0012505,GO:0016020,GO:0016043,GO:0016049,GO:0016192,GO:0017076,GO:0019001,GO:…	-	-	-	-	-	-	-	-	-	-	RHD3
g201.t1	161934.XP_010676406.1	3.49e-78	233.0	KOG0114@1|root,KOG0114@2759|Eukaryota,37TX6@33090|Viridiplantae,3GHYH@35493|Streptophyta	35493|Streptophyta	A	Splicing factor 3B subunit 6-like protein	-	-	-	ko:K12833	ko03040,map03040	M00352	-	-	ko00000,ko00001,ko00002,ko03041	-	-	-	RRM_1
g202.t1	161934.XP_010685404.1	0.0	890.0	COG2303@1|root,KOG1238@2759|Eukaryota,37S1C@33090|Viridiplantae,3GBR7@35493|Streptophyta	35493|Streptophyta	E	Belongs to the GMC oxidoreductase family	-	-	-	ko:K15403	ko00073,map00073	-	-	-	ko00000,ko00001,ko01000	-	-	-	GMC_oxred_C,GMC_oxred_N
g203.t1	161934.XP_010685402.1	6.39e-311	880.0	COG0515@1|root,KOG1187@2759|Eukaryota,37PRY@33090|Viridiplantae,3GHAG@35493|Streptophyta	35493|Streptophyta	T	receptor-like serine threonine-protein kinase	-	GO:0000003,GO:0003006,GO:0003674,GO:0003824,GO:0004672,GO:0004674,GO:0004675,GO:0004888,GO:0005575,GO:0005623,GO:0005886,GO:0006464,GO:0006468,GO:0006793,GO:0006796,GO:0006807,GO:0007154,GO:0007165,GO:0007166,GO:0007167,GO:0007178,GO:0007275,GO:0008150,GO:0008152,GO:0009653,GO:0009790,GO:0009791,GO:0009793,GO:0009888,GO:0009987,GO:0010065,GO:0010068,GO:0010154,GO:0016020,GO:0016301,GO:0016310,GO:…	-	-	-	-	-	-	-	-	-	-	Pkinase_Tyr
g204.t1	3847.GLYMA13G42550.1	7.25e-125	379.0	KOG1721@1|root,KOG1721@2759|Eukaryota,37JSG@33090|Viridiplantae,3GH78@35493|Streptophyta	35493|Streptophyta	K	ZINC FINGER protein	-	GO:0003674,GO:0003700,GO:0006355,GO:0008150,GO:0009889,GO:0010468,GO:0010556,GO:0019219,GO:0019222,GO:0031323,GO:0031326,GO:0050789,GO:0050794,GO:0051171,GO:0051252,GO:0060255,GO:0065007,GO:0080090,GO:0140110,GO:1903506,GO:2000112,GO:2001141	-	ko:K13210	-	-	-	-	ko00000,ko03019,ko03041	-	-	-	zf-C2H2,zf-C2H2_jaz
g205.t1	161934.XP_010674643.1	3.91e-190	537.0	COG1235@1|root,2QWBK@2759|Eukaryota,37NNQ@33090|Viridiplantae,3GBUH@35493|Streptophyta	35493|Streptophyta	S	hydrolase C777.06c	-	-	-	-	-	-	-	-	-	-	-	-	Lactamase_B,Lactamase_B_2
g206.t1	161934.XP_010685380.1	1.14e-252	712.0	COG1621@1|root,KOG0228@2759|Eukaryota,37RJM@33090|Viridiplantae,3GEBR@35493|Streptophyta	35493|Streptophyta	G	Belongs to the glycosyl hydrolase 32 family	CWINV	GO:0003674,GO:0003824,GO:0004553,GO:0004564,GO:0005575,GO:0005618,GO:0005622,GO:0005623,GO:0005737,GO:0005773,GO:0005886,GO:0006950,GO:0006952,GO:0008150,GO:0009605,GO:0009607,GO:0009611,GO:0009620,GO:0009628,GO:0016020,GO:0016787,GO:0016798,GO:0030312,GO:0043207,GO:0043226,GO:0043227,GO:0043229,GO:0043231,GO:0044424,GO:0044444,GO:0044464,GO:0050832,GO:0050896,GO:0051704,GO:0051707,GO:0071944,GO:…	3.2.1.154,3.2.1.26	ko:K01193,ko:K20849	ko00052,ko00500,ko01100,map00052,map00500,map01100	-	R00801,R00802,R02410,R03635,R03921,R06088	RC00028,RC00077	ko00000,ko00001,ko01000	-	GH32	-	Glyco_hydro_32C,Glyco_hydro_32N
g207.t1	161934.XP_010685379.1	2.94e-292	814.0	COG1621@1|root,KOG0228@2759|Eukaryota,37RJM@33090|Viridiplantae,3GEBR@35493|Streptophyta	35493|Streptophyta	G	Belongs to the glycosyl hydrolase 32 family	CWINV	GO:0003674,GO:0003824,GO:0004553,GO:0004564,GO:0005575,GO:0005618,GO:0005622,GO:0005623,GO:0005737,GO:0005773,GO:0005886,GO:0006950,GO:0006952,GO:0008150,GO:0009605,GO:0009607,GO:0009611,GO:0009620,GO:0009628,GO:0016020,GO:0016787,GO:0016798,GO:0030312,GO:0043207,GO:0043226,GO:0043227,GO:0043229,GO:0043231,GO:0044424,GO:0044444,GO:0044464,GO:0050832,GO:0050896,GO:0051704,GO:0051707,GO:0071944,GO:…	3.2.1.154,3.2.1.26	ko:K01193,ko:K20849	ko00052,ko00500,ko01100,map00052,map00500,map01100	-	R00801,R00802,R02410,R03635,R03921,R06088	RC00028,RC00077	ko00000,ko00001,ko01000	-	GH32	-	Glyco_hydro_32C,Glyco_hydro_32N
g208.t1	161934.XP_010685374.1	2.02e-198	556.0	COG2084@1|root,KOG0409@2759|Eukaryota,37RNC@33090|Viridiplantae,3GAIJ@35493|Streptophyta	35493|Streptophyta	O	Glyoxylate succinic semialdehyde reductase 2	-	GO:0003674,GO:0003824,GO:0005575,GO:0005622,GO:0005623,GO:0005737,GO:0008150,GO:0008152,GO:0009507,GO:0009532,GO:0009536,GO:0009570,GO:0016491,GO:0016614,GO:0016616,GO:0030267,GO:0043226,GO:0043227,GO:0043229,GO:0043231,GO:0044422,GO:0044424,GO:0044434,GO:0044435,GO:0044444,GO:0044446,GO:0044464,GO:0055114	1.1.1.79	ko:K18121	ko00630,ko00650,ko01100,ko01120,ko01200,map00630,map00650,map01100,map01120,map01200	-	R00465,R09281	RC00042,RC00087	ko00000,ko00001,ko01000	-	-	-	NAD_binding_11,NAD_binding_2
g209.t1	3988.XP_002516085.1	2.9e-90	286.0	28KEM@1|root,2QSVK@2759|Eukaryota,37K9F@33090|Viridiplantae,3GD2Y@35493|Streptophyta,4JIUD@91835|fabids	35493|Streptophyta	S	Short calmodulin-binding motif containing conserved Ile and Gln residues.	IQD6	GO:0003674,GO:0005488,GO:0005515,GO:0005575,GO:0005622,GO:0005623,GO:0005634,GO:0005856,GO:0005874,GO:0008017,GO:0008092,GO:0015630,GO:0015631,GO:0043226,GO:0043227,GO:0043228,GO:0043229,GO:0043231,GO:0043232,GO:0044422,GO:0044424,GO:0044430,GO:0044446,GO:0044464,GO:0099080,GO:0099081,GO:0099512,GO:0099513	-	-	-	-	-	-	-	-	-	-	DUF4005,IQ
g210.t1	102107.XP_008228264.1	4.24e-20	83.6	2EWH6@1|root,2SYAZ@2759|Eukaryota,382WK@33090|Viridiplantae,3GRGD@35493|Streptophyta	35493|Streptophyta	-	-	-	-	-	-	-	-	-	-	-	-	-	-	-
g211.t1	161934.XP_010685362.1	9.76e-36	125.0	2E0TR@1|root,2S87E@2759|Eukaryota,37WW3@33090|Viridiplantae,3GKRG@35493|Streptophyta	35493|Streptophyta	S	EPIDERMAL PATTERNING FACTOR-like protein	-	GO:0007275,GO:0008150,GO:0009653,GO:0009791,GO:0009888,GO:0009987,GO:0010016,GO:0010052,GO:0010103,GO:0010374,GO:0030154,GO:0032501,GO:0032502,GO:0048367,GO:0048731,GO:0048856,GO:0048869,GO:0090558,GO:0090626,GO:0090627,GO:0090698	-	-	-	-	-	-	-	-	-	-	EPF
g212.t1	161934.XP_010685361.1	1.1e-193	543.0	KOG0752@1|root,KOG0752@2759|Eukaryota,37I1W@33090|Viridiplantae,3G78X@35493|Streptophyta	35493|Streptophyta	C	Belongs to the mitochondrial carrier (TC 2.A.29) family	-	GO:0000295,GO:0003674,GO:0005215,GO:0005346,GO:0005575,GO:0005622,GO:0005623,GO:0005737,GO:0005739,GO:0005740,GO:0005743,GO:0006810,GO:0006811,GO:0006820,GO:0006839,GO:0006862,GO:0008150,GO:0008509,GO:0008514,GO:0015075,GO:0015215,GO:0015216,GO:0015228,GO:0015605,GO:0015711,GO:0015748,GO:0015865,GO:0015868,GO:0015880,GO:0015931,GO:0015932,GO:0016020,GO:0019866,GO:0022857,GO:0031090,GO:0031966,GO:…	-	ko:K15084	-	-	-	-	ko00000,ko02000	2.A.29.12.1	-	-	Mito_carr
g213.t1	161934.XP_010685359.1	3.04e-109	316.0	COG5541@1|root,KOG3343@2759|Eukaryota,37QGV@33090|Viridiplantae,3GC0Y@35493|Streptophyta	35493|Streptophyta	U	Coatomer subunit	COPZ1	GO:0005575,GO:0005623,GO:0005886,GO:0016020,GO:0044464,GO:0071944	-	ko:K20472	-	-	-	-	ko00000,ko04131	-	-	-	Clat_adaptor_s
g214.t1	161934.XP_010685357.1	0.0	2136.0	COG0474@1|root,KOG0206@2759|Eukaryota,37IA9@33090|Viridiplantae,3G7R1@35493|Streptophyta	35493|Streptophyta	P	Belongs to the cation transport ATPase (P-type) (TC 3.A.3) family. Type IV subfamily	-	GO:0003674,GO:0003824,GO:0004012,GO:0005215,GO:0005319,GO:0005548,GO:0005575,GO:0005622,GO:0005623,GO:0005737,GO:0005794,GO:0005802,GO:0005886,GO:0006810,GO:0006811,GO:0006820,GO:0006869,GO:0006900,GO:0006996,GO:0008150,GO:0009987,GO:0010876,GO:0012505,GO:0015711,GO:0015748,GO:0015914,GO:0016020,GO:0016043,GO:0016050,GO:0016192,GO:0016462,GO:0016787,GO:0016817,GO:0016818,GO:0016887,GO:0017111,GO:…	3.6.3.1	ko:K01530	-	-	-	-	ko00000,ko01000	-	-	-	Cation_ATPase,E1-E2_ATPase,PhoLip_ATPase_C,PhoLip_ATPase_N
g215.t1	161934.XP_010685356.1	3.2e-289	795.0	KOG1164@1|root,KOG1164@2759|Eukaryota,37IWJ@33090|Viridiplantae,3GD7N@35493|Streptophyta	33090|Viridiplantae	T	belongs to the protein kinase superfamily	-	GO:0003674,GO:0003824,GO:0004672,GO:0004674,GO:0005575,GO:0005622,GO:0005623,GO:0005634,GO:0005737,GO:0005886,GO:0006464,GO:0006468,GO:0006793,GO:0006796,GO:0006807,GO:0008150,GO:0008152,GO:0008360,GO:0009987,GO:0016020,GO:0016301,GO:0016310,GO:0016740,GO:0016772,GO:0016773,GO:0018105,GO:0018193,GO:0018209,GO:0019538,GO:0022603,GO:0022604,GO:0036211,GO:0043170,GO:0043226,GO:0043227,GO:0043229,GO:…	2.7.11.1	ko:K02218	ko04011,ko04392,map04011,map04392	-	-	-	ko00000,ko00001,ko01000,ko01001	-	-	-	Pkinase
g216.t1	161934.XP_010685354.1	8.81e-33	119.0	2CKNG@1|root,2S8UV@2759|Eukaryota,37VQ8@33090|Viridiplantae,3GJPR@35493|Streptophyta	35493|Streptophyta	S	Domain of unknown function (DUF3511)	-	-	-	-	-	-	-	-	-	-	-	-	DUF3511
g217.t1	4641.GSMUA_Achr9P18390_001	5.35e-61	200.0	28IDS@1|root,2QTNI@2759|Eukaryota,37JZG@33090|Viridiplantae,3GA1Q@35493|Streptophyta,3KQDE@4447|Liliopsida	35493|Streptophyta	S	Tetraspanin family	-	-	-	-	-	-	-	-	-	-	-	-	Tetraspannin
g218.t1	4432.XP_010262000.1	1.01e-28	129.0	28V0Y@1|root,2R1S8@2759|Eukaryota,37I3S@33090|Viridiplantae,3GE1H@35493|Streptophyta	35493|Streptophyta	S	Hydroxyproline-rich glycoprotein family protein	-	-	-	ko:K05747	ko04062,ko04144,ko04520,ko04530,ko04666,ko04810,ko05100,ko05130,ko05131,ko05132,ko05231,map04062,map04144,map04520,map04530,map04666,map04810,map05100,map05130,map05131,map05132,map05231	-	-	-	ko00000,ko00001,ko04131,ko04812	-	-	-	DUF761
g219.t1	161934.XP_010685344.1	0.0	2313.0	COG5022@1|root,KOG0160@2759|Eukaryota,37MUF@33090|Viridiplantae,3G8Q6@35493|Streptophyta	35493|Streptophyta	Z	Belongs to the TRAFAC class myosin-kinesin ATPase superfamily. Myosin family	-	-	-	ko:K10357	-	-	-	-	ko00000,ko03019,ko03029,ko04131,ko04812	-	-	-	DIL,IQ,Myosin_N,Myosin_head
g220.t1	29760.VIT_11s0016g01500.t01	3.28e-157	443.0	KOG1632@1|root,KOG1632@2759|Eukaryota,37I3F@33090|Viridiplantae,3GDZ3@35493|Streptophyta	35493|Streptophyta	C	PHD finger protein	-	-	-	-	-	-	-	-	-	-	-	-	Alfin,PHD
g221.t1	161934.XP_010685335.1	0.0	1130.0	KOG2369@1|root,KOG2369@2759|Eukaryota,37QFQ@33090|Viridiplantae,3G95G@35493|Streptophyta	35493|Streptophyta	I	Phospholipid diacylglycerol acyltransferase	-	GO:0003674,GO:0003824,GO:0005575,GO:0005622,GO:0005623,GO:0005737,GO:0005773,GO:0005783,GO:0006629,GO:0006638,GO:0006639,GO:0006641,GO:0008080,GO:0008150,GO:0008152,GO:0008610,GO:0009058,GO:0009987,GO:0012505,GO:0016407,GO:0016410,GO:0016740,GO:0016746,GO:0016747,GO:0019432,GO:0043226,GO:0043227,GO:0043229,GO:0043231,GO:0044237,GO:0044238,GO:0044249,GO:0044255,GO:0044424,GO:0044444,GO:0044464,GO:…	2.3.1.158	ko:K00679	ko00561,map00561	-	R05333	RC00037,RC00041	ko00000,ko00001,ko01000	-	-	-	LCAT
g222.t1	161934.XP_010685318.1	2e-165	483.0	28IJ6@1|root,2QYT4@2759|Eukaryota,37IZA@33090|Viridiplantae,3GFFD@35493|Streptophyta	35493|Streptophyta	K	AP2-like ethylene-responsive transcription factor	-	GO:0003674,GO:0003700,GO:0006355,GO:0008150,GO:0009889,GO:0010468,GO:0010556,GO:0019219,GO:0019222,GO:0031323,GO:0031326,GO:0050789,GO:0050794,GO:0051171,GO:0051252,GO:0060255,GO:0065007,GO:0080090,GO:0140110,GO:1903506,GO:2000112,GO:2001141	-	ko:K09285	-	-	-	-	ko00000,ko03000	-	-	-	AP2
g223.t1	2711.XP_006465924.1	1.54e-10	64.3	KOG3439@1|root,KOG3439@2759|Eukaryota,388HX@33090|Viridiplantae,3GX9Y@35493|Streptophyta	35493|Streptophyta	O	Leucine-rich repeat extensin-like protein 3	-	-	-	-	-	-	-	-	-	-	-	-	-
g224.t1	4155.Migut.D00937.1.p	1.13e-100	297.0	2BYKQ@1|root,2QT7C@2759|Eukaryota,37JQ7@33090|Viridiplantae,3G9TG@35493|Streptophyta,44J1V@71274|asterids	35493|Streptophyta	O	Cupin	-	-	-	-	-	-	-	-	-	-	-	-	Cupin_1
g225.t1	161934.XP_010685312.1	1.37e-195	552.0	KOG1571@1|root,KOG1571@2759|Eukaryota,37KDI@33090|Viridiplantae,3GGNS@35493|Streptophyta	35493|Streptophyta	O	Mitochondrial ubiquitin ligase activator of NFKB	-	GO:0000266,GO:0001558,GO:0003674,GO:0003824,GO:0004842,GO:0005488,GO:0005515,GO:0005575,GO:0005622,GO:0005623,GO:0005737,GO:0005739,GO:0005740,GO:0005741,GO:0005777,GO:0006464,GO:0006807,GO:0006919,GO:0006996,GO:0007005,GO:0008150,GO:0008152,GO:0009507,GO:0009526,GO:0009536,GO:0009893,GO:0009941,GO:0009966,GO:0009967,GO:0009987,GO:0010604,GO:0010646,GO:0010647,GO:0010941,GO:0010942,GO:0010950,GO:…	2.3.2.27	ko:K15688	-	-	-	-	ko00000,ko01000,ko04121	-	-	-	GIDE,zf-C3HC4_3
g226.t1	161934.XP_010685311.1	3.58e-127	372.0	COG0596@1|root,KOG1454@2759|Eukaryota,37IDK@33090|Viridiplantae,3GC6Q@35493|Streptophyta	35493|Streptophyta	S	Alpha/beta hydrolase family	-	-	-	-	-	-	-	-	-	-	-	-	Abhydrolase_1,Abhydrolase_6
g227.t1	161934.XP_010685305.1	1.59e-286	792.0	COG2124@1|root,KOG0156@2759|Eukaryota,37HQJ@33090|Viridiplantae,3GC9K@35493|Streptophyta	35493|Streptophyta	Q	Belongs to the cytochrome P450 family	-	GO:0005575,GO:0005622,GO:0005623,GO:0005737,GO:0005783,GO:0005789,GO:0012505,GO:0016020,GO:0031090,GO:0031984,GO:0042175,GO:0043226,GO:0043227,GO:0043229,GO:0043231,GO:0044422,GO:0044424,GO:0044425,GO:0044432,GO:0044444,GO:0044446,GO:0044464,GO:0098827	-	ko:K20623	ko00905,ko01100,ko01110,map00905,map01100,map01110	-	R07470,R07474	RC00661	ko00000,ko00001,ko00199	-	-	-	p450
g228.t1	161934.XP_010685304.1	0.0	1556.0	28IFU@1|root,2QQSP@2759|Eukaryota,37IPE@33090|Viridiplantae,3G9GW@35493|Streptophyta	35493|Streptophyta	E	Plant lipoxygenase may be involved in a number of diverse aspects of plant physiology including growth and development, pest resistance, and senescence or responses to wounding	-	GO:0000003,GO:0000302,GO:0001101,GO:0003006,GO:0003674,GO:0003824,GO:0005575,GO:0005622,GO:0005623,GO:0005737,GO:0006629,GO:0006950,GO:0006979,GO:0007275,GO:0008150,GO:0008152,GO:0009314,GO:0009416,GO:0009507,GO:0009532,GO:0009534,GO:0009536,GO:0009555,GO:0009570,GO:0009579,GO:0009605,GO:0009607,GO:0009611,GO:0009617,GO:0009620,GO:0009628,GO:0009642,GO:0009644,GO:0009719,GO:0009725,GO:0009753,GO:…	1.13.11.12	ko:K00454	ko00591,ko00592,ko01100,ko01110,map00591,map00592,map01100,map01110	M00113	R03626,R07864,R07869	RC00561	ko00000,ko00001,ko00002,ko01000	-	-	-	Lipoxygenase,PLAT
g229.t1	161934.XP_010685280.1	1.66e-235	676.0	2CMT2@1|root,2QRTV@2759|Eukaryota,37R1F@33090|Viridiplantae,3G7UI@35493|Streptophyta	35493|Streptophyta	T	inactive leucine-rich repeat receptor-like protein kinase	PRK3	GO:0000003,GO:0001558,GO:0003006,GO:0003674,GO:0003824,GO:0004672,GO:0004674,GO:0005488,GO:0005515,GO:0005575,GO:0005622,GO:0005623,GO:0005737,GO:0005886,GO:0005911,GO:0006464,GO:0006468,GO:0006793,GO:0006796,GO:0006807,GO:0006935,GO:0008150,GO:0008152,GO:0009506,GO:0009605,GO:0009856,GO:0009987,GO:0010183,GO:0010769,GO:0016020,GO:0016301,GO:0016310,GO:0016740,GO:0016772,GO:0016773,GO:0019538,GO:…	2.7.11.1	ko:K04733	ko04010,ko04064,ko04620,ko04621,ko04624,ko04722,ko05133,ko05140,ko05142,ko05145,ko05152,ko05162,ko05164,map04010,map04064,map04620,map04621,map04624,map04722,map05133,map05140,map05142,map05145,map05152,map05162,map05164	M00686	-	-	ko00000,ko00001,ko00002,ko01000,ko01001	-	-	-	LRRNT_2,LRR_1,LRR_8,Pkinase,Pkinase_Tyr
g230.t1	161934.XP_010685278.1	8.11e-239	664.0	KOG0118@1|root,KOG0118@2759|Eukaryota,37I0N@33090|Viridiplantae,3G7W6@35493|Streptophyta	35493|Streptophyta	A	Oligouridylate-binding protein	-	GO:0000323,GO:0003674,GO:0003676,GO:0003723,GO:0003729,GO:0005488,GO:0005575,GO:0005622,GO:0005623,GO:0005634,GO:0005654,GO:0005737,GO:0005764,GO:0005773,GO:0006355,GO:0006357,GO:0006915,GO:0006950,GO:0006952,GO:0007154,GO:0007165,GO:0007166,GO:0007167,GO:0007169,GO:0008150,GO:0008219,GO:0008543,GO:0009719,GO:0009889,GO:0009987,GO:0010033,GO:0010468,GO:0010494,GO:0010556,GO:0012501,GO:0019219,GO:…	-	ko:K13201	-	-	-	-	ko00000,ko03019,ko03041	-	-	-	RRM_1
g231.t1	161934.XP_010685271.1	0.0	1152.0	2CMBI@1|root,2QPW5@2759|Eukaryota,37QG1@33090|Viridiplantae,3GEKX@35493|Streptophyta	35493|Streptophyta	S	chromatin binding	-	-	-	-	-	-	-	-	-	-	-	-	-
g233.t1	161934.XP_010667707.1	8.68e-67	233.0	COG0484@1|root,2QS8C@2759|Eukaryota,37R7Q@33090|Viridiplantae,3GBTP@35493|Streptophyta	35493|Streptophyta	O	DNAJ heat shock N-terminal domain-containing protein	-	GO:0003674,GO:0005488,GO:0005515,GO:0005575,GO:0005622,GO:0005623,GO:0005737,GO:0005783,GO:0005789,GO:0006457,GO:0006458,GO:0006508,GO:0006807,GO:0006950,GO:0008150,GO:0008152,GO:0009056,GO:0009057,GO:0009987,GO:0010033,GO:0010243,GO:0010498,GO:0012505,GO:0016020,GO:0016021,GO:0016043,GO:0019538,GO:0022607,GO:0030163,GO:0030176,GO:0030544,GO:0031072,GO:0031224,GO:0031227,GO:0031984,GO:0033554,GO:…	-	-	-	-	-	-	-	-	-	-	DUF3444,DnaJ
g234.t1	161934.XP_010685275.1	0.0	1727.0	KOG1964@1|root,KOG1964@2759|Eukaryota,37RKC@33090|Viridiplantae,3G7HA@35493|Streptophyta	35493|Streptophyta	UY	Nuclear pore complex protein	-	GO:0000972,GO:0000973,GO:0003674,GO:0005198,GO:0005575,GO:0005622,GO:0005623,GO:0005634,GO:0005635,GO:0005643,GO:0006355,GO:0006403,GO:0006405,GO:0006406,GO:0006606,GO:0006611,GO:0006810,GO:0006886,GO:0006913,GO:0006996,GO:0006997,GO:0006999,GO:0008104,GO:0008150,GO:0008152,GO:0009889,GO:0009987,GO:0010467,GO:0010468,GO:0010556,GO:0012505,GO:0015031,GO:0015833,GO:0015931,GO:0016020,GO:0016043,GO:…	-	ko:K14301	ko03013,map03013	M00427	-	-	ko00000,ko00001,ko00002,ko03019,ko03036	1.I.1	-	-	Nup84_Nup100
g235.t1	161934.XP_010685268.1	1.39e-111	346.0	2CN8M@1|root,2QUI3@2759|Eukaryota,37RM4@33090|Viridiplantae,3GGUP@35493|Streptophyta	35493|Streptophyta	S	Zinc finger CCCH domain-containing protein	-	-	-	-	-	-	-	-	-	-	-	-	SAP,zf-CCCH
g236.t1	161934.XP_010685267.1	7.09e-115	357.0	COG3145@1|root,KOG2731@2759|Eukaryota,37IW5@33090|Viridiplantae,3GBEH@35493|Streptophyta	35493|Streptophyta	A	2-oxoglutarate-dependent dioxygenase family protein	-	GO:0003674,GO:0003824,GO:0005488,GO:0005506,GO:0005575,GO:0005622,GO:0005623,GO:0005737,GO:0006139,GO:0006259,GO:0006281,GO:0006304,GO:0006307,GO:0006725,GO:0006807,GO:0006950,GO:0006974,GO:0008150,GO:0008152,GO:0008198,GO:0009451,GO:0009987,GO:0016070,GO:0016491,GO:0016705,GO:0016706,GO:0032451,GO:0033554,GO:0034641,GO:0035510,GO:0035511,GO:0035513,GO:0035515,GO:0035552,GO:0035553,GO:0042245,GO:…	-	-	-	-	-	-	-	-	-	-	2OG-FeII_Oxy_2
g237.t1	161934.XP_010685260.1	1.28e-175	545.0	2CMHJ@1|root,2QQCY@2759|Eukaryota,37IAY@33090|Viridiplantae,3GCKT@35493|Streptophyta	35493|Streptophyta	S	BEST Arabidopsis thaliana protein match is COP1-interacting protein-related (TAIR AT1G72410.1)	-	-	-	-	-	-	-	-	-	-	-	-	-
g238.t1	225117.XP_009357912.1	5.52e-83	254.0	COG0484@1|root,KOG0714@2759|Eukaryota,37SNZ@33090|Viridiplantae,3GC0J@35493|Streptophyta,4JP4E@91835|fabids	35493|Streptophyta	O	DnaJ homolog subfamily B member	-	GO:0003674,GO:0005488,GO:0005515,GO:0051087	-	ko:K09512	-	-	-	-	ko00000,ko03110	-	-	-	DnaJ
g239.t1	161934.XP_010685251.1	4.75e-54	174.0	COG0071@1|root,KOG0710@2759|Eukaryota,37UB4@33090|Viridiplantae,3GJV7@35493|Streptophyta	35493|Streptophyta	O	Belongs to the small heat shock protein (HSP20) family	-	-	-	ko:K13993	ko04141,map04141	-	-	-	ko00000,ko00001,ko03110	-	-	-	HSP20
g240.t1	102107.XP_008244692.1	3.97e-156	444.0	COG0052@1|root,KOG0830@2759|Eukaryota,37JHX@33090|Viridiplantae,3G77X@35493|Streptophyta,4JME3@91835|fabids	35493|Streptophyta	J	Required for the assembly and or stability of the 40S ribosomal subunit. Required for the processing of the 20S rRNA- precursor to mature 18S rRNA in a late step of the maturation of 40S ribosomal subunits	-	GO:0000028,GO:0000447,GO:0000460,GO:0000461,GO:0000462,GO:0000466,GO:0000469,GO:0000478,GO:0000479,GO:0003674,GO:0003735,GO:0005198,GO:0005575,GO:0005622,GO:0005623,GO:0005737,GO:0005829,GO:0005840,GO:0006139,GO:0006364,GO:0006396,GO:0006403,GO:0006405,GO:0006407,GO:0006412,GO:0006518,GO:0006611,GO:0006725,GO:0006807,GO:0006810,GO:0006886,GO:0006913,GO:0006996,GO:0008104,GO:0008150,GO:0008152,GO:…	-	ko:K02998	ko03010,map03010	M00177	-	-	br01610,ko00000,ko00001,ko00002,ko03011	-	-	-	40S_SA_C,Ribosomal_S2
g241.t1	161934.XP_010685244.1	0.0	1168.0	COG5329@1|root,KOG1888@2759|Eukaryota,37MZS@33090|Viridiplantae,3GETB@35493|Streptophyta	35493|Streptophyta	I	phosphoinositide phosphatase	-	-	-	-	-	-	-	-	-	-	-	-	Syja_N
g242.t1	161934.XP_010685265.1	1.03e-273	762.0	COG0277@1|root,2QVGN@2759|Eukaryota,37SCI@33090|Viridiplantae,3GHJE@35493|Streptophyta	35493|Streptophyta	C	Belongs to the oxygen-dependent FAD-linked oxidoreductase family	-	-	-	-	-	-	-	-	-	-	-	-	BBE,FAD_binding_4
g243.t1	161934.XP_010685239.1	2.07e-179	509.0	2CYI5@1|root,2S4IX@2759|Eukaryota,37MDS@33090|Viridiplantae,3GFM8@35493|Streptophyta	35493|Streptophyta	S	Belongs to the 'GDSL' lipolytic enzyme family	-	GO:0000325,GO:0005575,GO:0005622,GO:0005623,GO:0005737,GO:0005773,GO:0005774,GO:0005783,GO:0005911,GO:0006810,GO:0006886,GO:0006996,GO:0007029,GO:0008104,GO:0008150,GO:0009506,GO:0009705,GO:0009987,GO:0010168,GO:0010256,GO:0012505,GO:0015031,GO:0015833,GO:0016020,GO:0016043,GO:0030054,GO:0031090,GO:0032527,GO:0033036,GO:0034613,GO:0042886,GO:0043226,GO:0043227,GO:0043229,GO:0043231,GO:0044422,GO:…	-	-	-	-	-	-	-	-	-	-	Lipase_GDSL
g244.t1	161934.XP_010685237.1	4.77e-62	194.0	2AX2H@1|root,2RZ8B@2759|Eukaryota,37UID@33090|Viridiplantae,3GIK9@35493|Streptophyta	35493|Streptophyta	T	EF hand family protein	-	-	-	-	-	-	-	-	-	-	-	-	EF-hand_1,EF-hand_5,EF-hand_7
g245.t1	161934.XP_010685234.1	3.17e-170	487.0	COG3240@1|root,2QQWV@2759|Eukaryota,37K3F@33090|Viridiplantae,3GX9X@35493|Streptophyta	35493|Streptophyta	I	Belongs to the 'GDSL' lipolytic enzyme family	-	GO:0003674,GO:0003824,GO:0016298,GO:0016787,GO:0016788	-	-	-	-	-	-	-	-	-	-	Lipase_GDSL
g246.t1	161934.XP_010685231.1	1.68e-53	187.0	28NGJ@1|root,2QV26@2759|Eukaryota,37PB2@33090|Viridiplantae,3G8QC@35493|Streptophyta	35493|Streptophyta	K	ethylene-responsive transcription factor	-	GO:0001666,GO:0003032,GO:0003674,GO:0003676,GO:0003677,GO:0003700,GO:0005488,GO:0005575,GO:0005622,GO:0005623,GO:0005634,GO:0005886,GO:0006355,GO:0006950,GO:0008150,GO:0009593,GO:0009628,GO:0009889,GO:0010468,GO:0010556,GO:0016020,GO:0019219,GO:0019222,GO:0031323,GO:0031326,GO:0036293,GO:0042221,GO:0043226,GO:0043227,GO:0043229,GO:0043231,GO:0043565,GO:0044424,GO:0044464,GO:0050789,GO:0050793,GO:…	-	ko:K09286	-	-	-	-	ko00000,ko03000	-	-	-	AP2
g247.t1	161934.XP_010685208.1	1.65e-286	810.0	KOG2188@1|root,KOG2188@2759|Eukaryota,37JUA@33090|Viridiplantae,3GD5H@35493|Streptophyta	35493|Streptophyta	J	pumilio homolog	-	GO:0005575,GO:0005622,GO:0005623,GO:0005634,GO:0005730,GO:0008150,GO:0009743,GO:0009744,GO:0009746,GO:0009749,GO:0010033,GO:0010252,GO:0031974,GO:0031981,GO:0034284,GO:0034285,GO:0042221,GO:0042592,GO:0043226,GO:0043227,GO:0043228,GO:0043229,GO:0043231,GO:0043232,GO:0043233,GO:0044422,GO:0044424,GO:0044428,GO:0044446,GO:0044464,GO:0048878,GO:0050896,GO:0065007,GO:0065008,GO:0070013,GO:1901700	-	ko:K14790	-	-	-	-	ko00000,ko03009	-	-	-	PUF
g248.t1	4096.XP_009773391.1	3e-29	107.0	2CR9B@1|root,2S46W@2759|Eukaryota,37W6A@33090|Viridiplantae,3GKEY@35493|Streptophyta,44TX9@71274|asterids	35493|Streptophyta	S	Gibberellin regulated protein	-	GO:0005575,GO:0005618,GO:0005622,GO:0005623,GO:0005737,GO:0009505,GO:0030312,GO:0044424,GO:0044464,GO:0071944	-	-	-	-	-	-	-	-	-	-	GASA
g249.t1	161934.XP_010685201.1	4.99e-69	224.0	KOG0800@1|root,KOG0800@2759|Eukaryota,37QYC@33090|Viridiplantae,3GE5F@35493|Streptophyta	35493|Streptophyta	O	RING-H2 finger protein	-	GO:0003674,GO:0003824,GO:0004842,GO:0006464,GO:0006508,GO:0006511,GO:0006807,GO:0008150,GO:0008152,GO:0009056,GO:0009057,GO:0009987,GO:0010498,GO:0016567,GO:0016740,GO:0019538,GO:0019787,GO:0019941,GO:0030163,GO:0032446,GO:0036211,GO:0043161,GO:0043170,GO:0043412,GO:0043632,GO:0044237,GO:0044238,GO:0044248,GO:0044257,GO:0044260,GO:0044265,GO:0044267,GO:0051603,GO:0061630,GO:0061659,GO:0070647,GO:…	2.3.2.27	ko:K11982	-	-	-	-	ko00000,ko01000,ko04121,ko04131	-	-	-	zf-RING_2
g250.t1	161934.XP_010685200.1	0.0	885.0	28JR7@1|root,2QS4M@2759|Eukaryota,37K64@33090|Viridiplantae,3GFM5@35493|Streptophyta	35493|Streptophyta	G	protein O-linked fucosylation	-	GO:0003674,GO:0003824,GO:0006464,GO:0006486,GO:0006493,GO:0006807,GO:0008150,GO:0008152,GO:0008417,GO:0009058,GO:0009059,GO:0009100,GO:0009101,GO:0009987,GO:0016740,GO:0016757,GO:0016758,GO:0019538,GO:0034645,GO:0036065,GO:0036066,GO:0036211,GO:0043170,GO:0043412,GO:0043413,GO:0044237,GO:0044238,GO:0044249,GO:0044260,GO:0044267,GO:0046922,GO:0070085,GO:0071704,GO:0140096,GO:1901135,GO:1901137,GO:…	2.4.1.221	ko:K03691	ko00514,map00514	-	R09295	-	ko00000,ko00001,ko01000,ko01003	-	GT65,GT68	-	O-FucT
g251.t1	161934.XP_010685182.1	2.5e-125	407.0	COG4886@1|root,2QTQY@2759|Eukaryota,388IB@33090|Viridiplantae,3GXAU@35493|Streptophyta	35493|Streptophyta	T	Belongs to the protein kinase superfamily. Ser Thr protein kinase family	-	GO:0000902,GO:0001653,GO:0003674,GO:0003824,GO:0004672,GO:0004674,GO:0004888,GO:0005575,GO:0005623,GO:0005886,GO:0006464,GO:0006468,GO:0006793,GO:0006796,GO:0006807,GO:0006885,GO:0007154,GO:0007165,GO:0008150,GO:0008152,GO:0009653,GO:0009826,GO:0009987,GO:0016020,GO:0016043,GO:0016049,GO:0016301,GO:0016310,GO:0016740,GO:0016772,GO:0016773,GO:0019538,GO:0023052,GO:0032502,GO:0032989,GO:0036211,GO:…	-	-	-	-	-	-	-	-	-	-	LRRNT_2,LRR_1,LRR_6,LRR_8,Pkinase,Pkinase_Tyr
g252.t1	161934.XP_010685182.1	1.23e-143	456.0	COG4886@1|root,2QTQY@2759|Eukaryota,388IB@33090|Viridiplantae,3GXAU@35493|Streptophyta	35493|Streptophyta	T	Belongs to the protein kinase superfamily. Ser Thr protein kinase family	-	GO:0000902,GO:0001653,GO:0003674,GO:0003824,GO:0004672,GO:0004674,GO:0004888,GO:0005575,GO:0005623,GO:0005886,GO:0006464,GO:0006468,GO:0006793,GO:0006796,GO:0006807,GO:0006885,GO:0007154,GO:0007165,GO:0008150,GO:0008152,GO:0009653,GO:0009826,GO:0009987,GO:0016020,GO:0016043,GO:0016049,GO:0016301,GO:0016310,GO:0016740,GO:0016772,GO:0016773,GO:0019538,GO:0023052,GO:0032502,GO:0032989,GO:0036211,GO:…	-	-	-	-	-	-	-	-	-	-	LRRNT_2,LRR_1,LRR_6,LRR_8,Pkinase,Pkinase_Tyr
g253.t1	161934.XP_010685195.1	6.84e-308	862.0	2CMQX@1|root,2QRHD@2759|Eukaryota,37ITP@33090|Viridiplantae,3G7K8@35493|Streptophyta	35493|Streptophyta	T	strubbelig-receptor family	-	GO:0003674,GO:0003824,GO:0004672,GO:0004674,GO:0004675,GO:0004888,GO:0005575,GO:0005622,GO:0005623,GO:0005634,GO:0005737,GO:0005829,GO:0005886,GO:0006464,GO:0006468,GO:0006793,GO:0006796,GO:0006807,GO:0007154,GO:0007165,GO:0007166,GO:0007167,GO:0007178,GO:0008150,GO:0008152,GO:0009987,GO:0016020,GO:0016301,GO:0016310,GO:0016740,GO:0016772,GO:0016773,GO:0019199,GO:0019538,GO:0023052,GO:0036211,GO:…	-	-	-	-	-	-	-	-	-	-	LRRNT_2,LRR_1,LRR_6,LRR_8,Pkinase_Tyr
g254.t1	4432.XP_010256492.1	2.71e-78	259.0	COG0666@1|root,KOG0504@2759|Eukaryota,37HEY@33090|Viridiplantae,3G9UH@35493|Streptophyta	4432.XP_010256492.1|-	O	Ankyrin repeat-containing protein	-	-	-	-	-	-	-	-	-	-	-	-	-
g255.t1	4432.XP_010273789.1	0.0	1569.0	COG0474@1|root,KOG0205@2759|Eukaryota,37KFN@33090|Viridiplantae,3GCKQ@35493|Streptophyta	35493|Streptophyta	P	ATPase 10, plasma	-	GO:0000003,GO:0000325,GO:0003006,GO:0003674,GO:0003824,GO:0005215,GO:0005575,GO:0005622,GO:0005623,GO:0005737,GO:0005773,GO:0005774,GO:0005911,GO:0006725,GO:0006810,GO:0006811,GO:0006812,GO:0006873,GO:0006885,GO:0006996,GO:0007033,GO:0007035,GO:0007275,GO:0008150,GO:0008152,GO:0008324,GO:0008553,GO:0009058,GO:0009506,GO:0009507,GO:0009536,GO:0009698,GO:0009699,GO:0009705,GO:0009791,GO:0009987,GO:…	3.6.3.6	ko:K01535	ko00190,map00190	-	-	-	ko00000,ko00001,ko01000	3.A.3.3	-	-	Cation_ATPase_N,E1-E2_ATPase,Hydrolase
g256.t1	161934.XP_010685182.1	2.1e-268	788.0	COG4886@1|root,2QTQY@2759|Eukaryota,388IB@33090|Viridiplantae,3GXAU@35493|Streptophyta	35493|Streptophyta	T	Belongs to the protein kinase superfamily. Ser Thr protein kinase family	-	GO:0000902,GO:0001653,GO:0003674,GO:0003824,GO:0004672,GO:0004674,GO:0004888,GO:0005575,GO:0005623,GO:0005886,GO:0006464,GO:0006468,GO:0006793,GO:0006796,GO:0006807,GO:0006885,GO:0007154,GO:0007165,GO:0008150,GO:0008152,GO:0009653,GO:0009826,GO:0009987,GO:0016020,GO:0016043,GO:0016049,GO:0016301,GO:0016310,GO:0016740,GO:0016772,GO:0016773,GO:0019538,GO:0023052,GO:0032502,GO:0032989,GO:0036211,GO:…	-	-	-	-	-	-	-	-	-	-	LRRNT_2,LRR_1,LRR_6,LRR_8,Pkinase,Pkinase_Tyr
g257.t1	161934.XP_010685182.1	0.0	1100.0	COG4886@1|root,2QTQY@2759|Eukaryota,388IB@33090|Viridiplantae,3GXAU@35493|Streptophyta	35493|Streptophyta	T	Belongs to the protein kinase superfamily. Ser Thr protein kinase family	-	GO:0000902,GO:0001653,GO:0003674,GO:0003824,GO:0004672,GO:0004674,GO:0004888,GO:0005575,GO:0005623,GO:0005886,GO:0006464,GO:0006468,GO:0006793,GO:0006796,GO:0006807,GO:0006885,GO:0007154,GO:0007165,GO:0008150,GO:0008152,GO:0009653,GO:0009826,GO:0009987,GO:0016020,GO:0016043,GO:0016049,GO:0016301,GO:0016310,GO:0016740,GO:0016772,GO:0016773,GO:0019538,GO:0023052,GO:0032502,GO:0032989,GO:0036211,GO:…	-	-	-	-	-	-	-	-	-	-	LRRNT_2,LRR_1,LRR_6,LRR_8,Pkinase,Pkinase_Tyr
g258.t1	161934.XP_010685178.1	4.14e-228	646.0	COG0814@1|root,KOG1303@2759|Eukaryota,37M72@33090|Viridiplantae,3GH5Q@35493|Streptophyta	35493|Streptophyta	E	amino acid transporter	-	-	-	ko:K15015	ko04721,ko04723,ko04727,ko05032,ko05033,map04721,map04723,map04727,map05032,map05033	-	-	-	ko00000,ko00001,ko02000	2.A.18.5	-	-	Aa_trans
g259.t1	161934.XP_010685175.1	0.0	1157.0	COG1215@1|root,2QTBF@2759|Eukaryota,37J3S@33090|Viridiplantae,3G8DH@35493|Streptophyta	35493|Streptophyta	M	Xyloglucan glycosyltransferase	-	-	-	-	-	-	-	-	-	-	-	-	Glyco_tranf_2_3,Glyco_trans_2_3
g260.t1	161934.XP_010696091.1	0.0	1690.0	COG5096@1|root,KOG1058@2759|Eukaryota,37KVE@33090|Viridiplantae,3G9TM@35493|Streptophyta	35493|Streptophyta	U	The coatomer is a cytosolic protein complex that binds to dilysine motifs and reversibly associates with Golgi non- clathrin-coated vesicles, which further mediate biosynthetic protein transport from the ER, via the Golgi up to the trans Golgi network. Coatomer complex is required for budding from Golgi membranes, and is essential for the retrograde Golgi-to-ER transport of dilysine-tagged protei…	-	GO:0005575,GO:0005622,GO:0005623,GO:0005737,GO:0005794,GO:0005798,GO:0005829,GO:0005911,GO:0006810,GO:0006888,GO:0006890,GO:0006891,GO:0008150,GO:0009506,GO:0012505,GO:0012506,GO:0016020,GO:0016192,GO:0030054,GO:0030117,GO:0030120,GO:0030126,GO:0030135,GO:0030137,GO:0030659,GO:0030660,GO:0030662,GO:0030663,GO:0031090,GO:0031410,GO:0031982,GO:0032991,GO:0043226,GO:0043227,GO:0043229,GO:0043231,GO:…	-	ko:K17301	-	-	-	-	ko00000,ko04131,ko04147	-	-	-	Adaptin_N,Coatamer_beta_C,Coatomer_b_Cpla
g262.t1	3750.XP_008352317.1	1.15e-70	226.0	COG5096@1|root,KOG1058@2759|Eukaryota,37KVE@33090|Viridiplantae,3G9TM@35493|Streptophyta,4JMWU@91835|fabids	35493|Streptophyta	U	The coatomer is a cytosolic protein complex that binds to dilysine motifs and reversibly associates with Golgi non- clathrin-coated vesicles, which further mediate biosynthetic protein transport from the ER, via the Golgi up to the trans Golgi network. Coatomer complex is required for budding from Golgi membranes, and is essential for the retrograde Golgi-to-ER transport of dilysine-tagged protei…	-	GO:0005575,GO:0005622,GO:0005623,GO:0005737,GO:0005794,GO:0005798,GO:0006810,GO:0006888,GO:0006890,GO:0006891,GO:0008150,GO:0012505,GO:0012506,GO:0016020,GO:0016192,GO:0030117,GO:0030120,GO:0030126,GO:0030135,GO:0030137,GO:0030659,GO:0030660,GO:0030662,GO:0030663,GO:0031090,GO:0031410,GO:0031982,GO:0032991,GO:0043226,GO:0043227,GO:0043229,GO:0043231,GO:0044422,GO:0044424,GO:0044425,GO:0044431,GO:…	-	ko:K17301	-	-	-	-	ko00000,ko04131,ko04147	-	-	-	Adaptin_N,Coatamer_beta_C,Coatomer_b_Cpla
g263.t1	161934.XP_010696089.1	5.07e-234	654.0	28MVY@1|root,2QUE8@2759|Eukaryota,37QXY@33090|Viridiplantae,3G9ZS@35493|Streptophyta	35493|Streptophyta	G	mannan synthase activity	-	GO:0000030,GO:0000271,GO:0003674,GO:0003824,GO:0005575,GO:0005618,GO:0005622,GO:0005623,GO:0005737,GO:0005768,GO:0005794,GO:0005802,GO:0005975,GO:0005976,GO:0008150,GO:0008152,GO:0009058,GO:0009059,GO:0009505,GO:0009664,GO:0009832,GO:0009987,GO:0010383,GO:0010393,GO:0010412,GO:0012505,GO:0016043,GO:0016051,GO:0016740,GO:0016757,GO:0016758,GO:0017144,GO:0019187,GO:0030312,GO:0031410,GO:0031982,GO:…	-	-	-	-	-	-	-	-	-	-	O-FucT
g264.t1	161934.XP_010696088.1	0.0	1813.0	COG0474@1|root,KOG0204@2759|Eukaryota,37IXA@33090|Viridiplantae,3GAS6@35493|Streptophyta	35493|Streptophyta	P	This magnesium-dependent enzyme catalyzes the hydrolysis of ATP coupled with the transport of calcium	-	GO:0000003,GO:0003674,GO:0003824,GO:0005215,GO:0005388,GO:0005488,GO:0005515,GO:0005516,GO:0005575,GO:0005622,GO:0005623,GO:0005886,GO:0005887,GO:0006810,GO:0006811,GO:0006812,GO:0006816,GO:0007275,GO:0007338,GO:0008150,GO:0008324,GO:0009555,GO:0009566,GO:0015075,GO:0015085,GO:0015318,GO:0015399,GO:0015405,GO:0015662,GO:0016020,GO:0016021,GO:0016462,GO:0016787,GO:0016817,GO:0016818,GO:0016887,GO:…	3.6.3.8	ko:K01537	-	-	-	-	ko00000,ko01000	3.A.3.2	-	-	CaATP_NAI,Cation_ATPase,Cation_ATPase_C,Cation_ATPase_N,E1-E2_ATPase,Hydrolase
g265.t1	161934.XP_010696087.1	1.05e-240	671.0	COG0053@1|root,KOG2802@2759|Eukaryota,37SSA@33090|Viridiplantae,3GE07@35493|Streptophyta	35493|Streptophyta	P	metal tolerance protein	-	-	-	ko:K14696	-	-	-	-	ko00000,ko02000	2.A.4.6	-	-	Cation_efflux
g266.t1	29760.VIT_09s0054g00370.t01	0.0	915.0	KOG2204@1|root,KOG2204@2759|Eukaryota,37I6P@33090|Viridiplantae,3GG84@35493|Streptophyta	35493|Streptophyta	G	Belongs to the glycosyl hydrolase 47 family	-	GO:0000139,GO:0003674,GO:0003824,GO:0004553,GO:0004559,GO:0004571,GO:0005575,GO:0005622,GO:0005623,GO:0005737,GO:0005768,GO:0005783,GO:0005794,GO:0005802,GO:0006491,GO:0006807,GO:0008150,GO:0008152,GO:0009100,GO:0009987,GO:0012505,GO:0015923,GO:0015924,GO:0016020,GO:0016787,GO:0016798,GO:0019538,GO:0031090,GO:0031410,GO:0031982,GO:0031984,GO:0043170,GO:0043226,GO:0043227,GO:0043229,GO:0043231,GO:…	3.2.1.113	ko:K01230	ko00510,ko00513,ko01100,ko04141,map00510,map00513,map01100,map04141	M00073,M00074	R05982,R06722	-	ko00000,ko00001,ko00002,ko01000,ko04131	-	GH47	-	Glyco_hydro_47
g267.t1	161934.XP_010696086.1	1.46e-156	446.0	COG5641@1|root,KOG1601@2759|Eukaryota,37QH2@33090|Viridiplantae,3GFZC@35493|Streptophyta	35493|Streptophyta	K	GATA transcription factor	-	GO:0000976,GO:0000977,GO:0000981,GO:0001012,GO:0001067,GO:0001085,GO:0001228,GO:0003674,GO:0003676,GO:0003677,GO:0003682,GO:0003690,GO:0003700,GO:0005488,GO:0005515,GO:0005575,GO:0005622,GO:0005623,GO:0005634,GO:0005667,GO:0006139,GO:0006351,GO:0006355,GO:0006357,GO:0006366,GO:0006725,GO:0006807,GO:0008134,GO:0008150,GO:0008152,GO:0009058,GO:0009059,GO:0009889,GO:0009891,GO:0009893,GO:0009987,GO:…	-	-	-	-	-	-	-	-	-	-	CCT,GATA,tify
g268.t1	161934.XP_010696082.1	7.77e-233	668.0	KOG2190@1|root,KOG2190@2759|Eukaryota,37IMK@33090|Viridiplantae,3G9BJ@35493|Streptophyta	35493|Streptophyta	A	KH domain-containing protein	-	-	-	ko:K21444	-	-	-	-	ko00000,ko03019	-	-	-	KH_1
g269.t1	161934.XP_010696078.1	1.22e-235	657.0	KOG1072@1|root,KOG1072@2759|Eukaryota,37NJF@33090|Viridiplantae,3GESY@35493|Streptophyta	35493|Streptophyta	O	kelch repeat-containing protein	-	GO:0000151,GO:0003674,GO:0005488,GO:0005515,GO:0005575,GO:0005622,GO:0005623,GO:0005737,GO:0005768,GO:0005794,GO:0005802,GO:0006091,GO:0006508,GO:0006511,GO:0006807,GO:0008150,GO:0008152,GO:0009056,GO:0009057,GO:0009061,GO:0009987,GO:0010498,GO:0012505,GO:0015980,GO:0019005,GO:0019222,GO:0019538,GO:0019899,GO:0019941,GO:0030162,GO:0030163,GO:0031410,GO:0031461,GO:0031625,GO:0031982,GO:0031984,GO:…	-	-	-	-	-	-	-	-	-	-	Kelch_1,Kelch_4,Kelch_6
g270.t1	3641.EOY32033	3.79e-41	137.0	2C4SI@1|root,2S4AS@2759|Eukaryota,37W5B@33090|Viridiplantae,3GKFG@35493|Streptophyta	35493|Streptophyta	S	fiber protein Fb15	-	-	-	-	-	-	-	-	-	-	-	-	-
g271.t1	29730.Gorai.010G142600.1	3.99e-21	90.5	2BFXD@1|root,2S181@2759|Eukaryota,37VHP@33090|Viridiplantae,3GJE5@35493|Streptophyta	35493|Streptophyta	-	-	-	-	-	-	-	-	-	-	-	-	-	-	-
g272.t1	161934.XP_010694495.1	2.16e-209	600.0	28M9Y@1|root,2QTT9@2759|Eukaryota,37QIZ@33090|Viridiplantae,3GDI5@35493|Streptophyta	35493|Streptophyta	S	mediator of RNA polymerase II transcription subunit	-	GO:0005575,GO:0005622,GO:0005623,GO:0005634,GO:0005654,GO:0006950,GO:0006952,GO:0008150,GO:0009605,GO:0009607,GO:0009620,GO:0009909,GO:0016592,GO:0031974,GO:0031981,GO:0032991,GO:0043207,GO:0043226,GO:0043227,GO:0043229,GO:0043231,GO:0043233,GO:0044422,GO:0044424,GO:0044428,GO:0044446,GO:0044451,GO:0044464,GO:0048580,GO:0048831,GO:0050789,GO:0050793,GO:0050832,GO:0050896,GO:0051239,GO:0051704,GO:…	-	-	-	-	-	-	-	-	-	-	-
g273.t1	161934.XP_010694481.1	2.04e-201	570.0	2C62M@1|root,2QV2D@2759|Eukaryota,37MU2@33090|Viridiplantae,3GBFY@35493|Streptophyta	35493|Streptophyta	S	Protein of unknown function (DUF1666)	-	-	-	-	-	-	-	-	-	-	-	-	DUF1666
g274.t1	161934.XP_010696107.1	7.14e-210	585.0	KOG0752@1|root,KOG0752@2759|Eukaryota,37IJ4@33090|Viridiplantae,3G753@35493|Streptophyta	35493|Streptophyta	C	Belongs to the mitochondrial carrier (TC 2.A.29) family	-	GO:0003674,GO:0005215,GO:0005575,GO:0005622,GO:0005623,GO:0005737,GO:0005739,GO:0005740,GO:0005743,GO:0006810,GO:0006811,GO:0006820,GO:0006839,GO:0006862,GO:0008150,GO:0015711,GO:0015748,GO:0015780,GO:0015865,GO:0015866,GO:0015868,GO:0015931,GO:0016020,GO:0016021,GO:0019866,GO:0022857,GO:0031090,GO:0031224,GO:0031966,GO:0031967,GO:0031975,GO:0043226,GO:0043227,GO:0043229,GO:0043231,GO:0044422,GO:…	-	ko:K14684	-	-	-	-	ko00000,ko02000	2.A.29.23	-	-	Mito_carr
g275.t1	3988.XP_002526838.1	1.15e-241	675.0	COG0564@1|root,KOG1919@2759|Eukaryota,37J5S@33090|Viridiplantae,3GBVC@35493|Streptophyta,4JM40@91835|fabids	35493|Streptophyta	A	RNA pseudourine synthase 3	-	GO:0001522,GO:0003674,GO:0003824,GO:0005575,GO:0005622,GO:0005623,GO:0005737,GO:0005739,GO:0006139,GO:0006396,GO:0006399,GO:0006400,GO:0006725,GO:0006807,GO:0008033,GO:0008150,GO:0008152,GO:0009451,GO:0009982,GO:0009987,GO:0010467,GO:0016070,GO:0016853,GO:0016866,GO:0031119,GO:0034470,GO:0034641,GO:0034660,GO:0043170,GO:0043226,GO:0043227,GO:0043229,GO:0043231,GO:0043412,GO:0044237,GO:0044238,GO:…	-	-	-	-	-	-	-	-	-	-	PseudoU_synth_2
g276.t1	29760.VIT_09s0054g00230.t01	3.5e-57	186.0	KOG2204@1|root,KOG2204@2759|Eukaryota,37I6P@33090|Viridiplantae,3GG84@35493|Streptophyta	35493|Streptophyta	G	Belongs to the glycosyl hydrolase 47 family	-	GO:0000139,GO:0003674,GO:0003824,GO:0004553,GO:0004559,GO:0004571,GO:0005575,GO:0005622,GO:0005623,GO:0005737,GO:0005768,GO:0005783,GO:0005794,GO:0005802,GO:0006491,GO:0006807,GO:0008150,GO:0008152,GO:0009100,GO:0009987,GO:0012505,GO:0015923,GO:0015924,GO:0016020,GO:0016787,GO:0016798,GO:0019538,GO:0031090,GO:0031410,GO:0031982,GO:0031984,GO:0043170,GO:0043226,GO:0043227,GO:0043229,GO:0043231,GO:…	3.2.1.113	ko:K01230	ko00510,ko00513,ko01100,ko04141,map00510,map00513,map01100,map04141	M00073,M00074	R05982,R06722	-	ko00000,ko00001,ko00002,ko01000,ko04131	-	GH47	-	Glyco_hydro_47
g277.t1	161934.XP_010696110.1	0.0	2853.0	COG1112@1|root,KOG1801@2759|Eukaryota,37JSK@33090|Viridiplantae,3GEBM@35493|Streptophyta	35493|Streptophyta	A	AAA domain	-	-	-	ko:K10706	-	-	-	-	ko00000,ko01000,ko03021	-	-	-	AAA_11,AAA_12,SEN1_N
g278.t1	161934.XP_010696121.1	5.07e-174	498.0	28JQ6@1|root,2QS3G@2759|Eukaryota,37QNI@33090|Viridiplantae,3GF95@35493|Streptophyta	35493|Streptophyta	S	Tetratricopeptide repeat (TPR)-like superfamily protein	-	-	-	-	-	-	-	-	-	-	-	-	TPR_16,TPR_19,TPR_6,TPR_8
g279.t1	161934.XP_010696129.1	2.09e-192	539.0	2BZ59@1|root,2S2IV@2759|Eukaryota,37S9F@33090|Viridiplantae,3GE1C@35493|Streptophyta	35493|Streptophyta	-	-	-	-	-	-	-	-	-	-	-	-	-	-	-
g280.t1	161934.XP_010696133.1	3.38e-253	717.0	2CN91@1|root,2QUJJ@2759|Eukaryota,37KP0@33090|Viridiplantae,3G9UA@35493|Streptophyta	35493|Streptophyta	T	LRR receptor-like serine threonine-protein kinase	-	GO:0001558,GO:0008150,GO:0010769,GO:0022603,GO:0022604,GO:0040008,GO:0043900,GO:0045595,GO:0048638,GO:0050789,GO:0050793,GO:0050794,GO:0051128,GO:0051239,GO:0051510,GO:0060284,GO:0065007,GO:0080092,GO:2000241	2.7.11.1	ko:K04730	ko04010,ko04064,ko04620,ko04624,ko04722,ko05133,ko05140,ko05142,ko05145,ko05152,ko05162,ko05169,map04010,map04064,map04620,map04624,map04722,map05133,map05140,map05142,map05145,map05152,map05162,map05169	M00686	-	-	ko00000,ko00001,ko00002,ko01000,ko01001	-	-	-	LRRNT_2,LRR_1,LRR_8,Pkinase,Pkinase_Tyr
g281.t1	161934.XP_010696134.1	2.26e-306	840.0	COG2124@1|root,KOG0157@2759|Eukaryota,37IBB@33090|Viridiplantae,3G825@35493|Streptophyta	35493|Streptophyta	Q	Belongs to the cytochrome P450 family	-	-	1.14.13.201	ko:K20667	-	-	-	-	ko00000,ko00199,ko01000	-	-	-	p450
g282.t1	161934.XP_010696138.1	3.49e-266	754.0	2CMZT@1|root,2QSZ9@2759|Eukaryota,37KUY@33090|Viridiplantae,3GC9W@35493|Streptophyta	35493|Streptophyta	T	strubbelig-receptor family	-	GO:0003674,GO:0003824,GO:0004672,GO:0004674,GO:0004675,GO:0004888,GO:0005575,GO:0005623,GO:0005886,GO:0006464,GO:0006468,GO:0006793,GO:0006796,GO:0006807,GO:0007154,GO:0007165,GO:0007166,GO:0007167,GO:0007178,GO:0008150,GO:0008152,GO:0009987,GO:0016020,GO:0016301,GO:0016310,GO:0016740,GO:0016772,GO:0016773,GO:0019199,GO:0019538,GO:0023052,GO:0036211,GO:0038023,GO:0043170,GO:0043412,GO:0044237,GO:…	-	-	-	-	-	-	-	-	-	-	LRRNT_2,LRR_8,Pkinase,Pkinase_Tyr
g283.t1	161934.XP_010696144.1	1.66e-269	748.0	KOG0253@1|root,KOG0253@2759|Eukaryota,37NV5@33090|Viridiplantae,3GF3F@35493|Streptophyta	35493|Streptophyta	C	Organic cation carnitine transporter	-	-	-	-	-	-	-	-	-	-	-	-	MFS_1,Sugar_tr
g284.t1	161934.XP_010696147.1	4.2e-43	148.0	2C95X@1|root,2S361@2759|Eukaryota,37VCQ@33090|Viridiplantae,3GJGT@35493|Streptophyta	35493|Streptophyta	-	-	-	-	-	-	-	-	-	-	-	-	-	-	-
g285.t1	161934.XP_010696149.1	0.0	902.0	COG0702@1|root,KOG1203@2759|Eukaryota,37P4E@33090|Viridiplantae,3GAS4@35493|Streptophyta	35493|Streptophyta	G	Complex I intermediate-associated protein 30 (CIA30)	-	-	-	-	-	-	-	-	-	-	-	-	CIA30,NAD_binding_10
g286.t1	161934.XP_010696154.1	0.0	2066.0	COG5076@1|root,KOG1778@2759|Eukaryota,37Q3J@33090|Viridiplantae,3GB7Y@35493|Streptophyta	35493|Streptophyta	K	histone acetyl-transferase	-	GO:0000003,GO:0003006,GO:0003674,GO:0003824,GO:0004402,GO:0006325,GO:0006464,GO:0006473,GO:0006475,GO:0006807,GO:0006996,GO:0007275,GO:0008080,GO:0008150,GO:0008152,GO:0009791,GO:0009908,GO:0009987,GO:0016043,GO:0016407,GO:0016410,GO:0016569,GO:0016570,GO:0016573,GO:0016740,GO:0016746,GO:0016747,GO:0018193,GO:0018205,GO:0018393,GO:0018394,GO:0019538,GO:0022414,GO:0032501,GO:0032502,GO:0034212,GO:…	2.3.1.48	ko:K04498	ko04024,ko04066,ko04068,ko04110,ko04310,ko04330,ko04350,ko04520,ko04630,ko04720,ko04916,ko04919,ko04922,ko05016,ko05152,ko05161,ko05164,ko05165,ko05166,ko05167,ko05168,ko05169,ko05200,ko05203,ko05206,ko05211,ko05215,map04024,map04066,map04068,map04110,map04310,map04330,map04350,map04520,map04630,map04720,map04916,map04919,map04922,map05016,map05152,map05161,map05164,map05165,map05166,map05167,map…	-	-	-	ko00000,ko00001,ko01000,ko03000,ko03029,ko03036	-	-	-	HAT_KAT11,PHD,ZZ,zf-TAZ
g287.t1	161934.XP_010696158.1	4.6e-256	711.0	COG0183@1|root,KOG1389@2759|Eukaryota,37NKG@33090|Viridiplantae,3GB8R@35493|Streptophyta	35493|Streptophyta	I	Belongs to the thiolase family	-	GO:0003674,GO:0003824,GO:0003988,GO:0005575,GO:0005622,GO:0005623,GO:0005634,GO:0005730,GO:0005737,GO:0005739,GO:0005773,GO:0005774,GO:0005777,GO:0006082,GO:0006629,GO:0006631,GO:0006635,GO:0006950,GO:0006996,GO:0007031,GO:0008150,GO:0008152,GO:0009056,GO:0009058,GO:0009062,GO:0009507,GO:0009514,GO:0009536,GO:0009611,GO:0009657,GO:0009694,GO:0009695,GO:0009787,GO:0009789,GO:0009966,GO:0009967,GO:…	2.3.1.16	ko:K07513	ko00071,ko00280,ko00592,ko01040,ko01100,ko01110,ko01130,ko01212,ko03320,ko04146,map00071,map00280,map00592,map01040,map01100,map01110,map01130,map01212,map03320,map04146	M00087,M00113	R00927,R01177,R03778,R03858,R03991,R04546,R04742,R04747,R07891,R07895,R07899,R07937,R07953	RC00004,RC00326,RC00405,RC01702,RC02728	ko00000,ko00001,ko00002,ko01000	-	-	-	Thiolase_C,Thiolase_N
g288.t1	161934.XP_010696159.1	8.86e-117	379.0	KOG0800@1|root,KOG0800@2759|Eukaryota,37IKX@33090|Viridiplantae,3GGWM@35493|Streptophyta	35493|Streptophyta	O	isoform X1	-	-	-	-	-	-	-	-	-	-	-	-	zf-RING_2
g290.t1	161934.XP_010696419.1	5.27e-55	194.0	2C248@1|root,2R3Z2@2759|Eukaryota,37RIS@33090|Viridiplantae,3GD3A@35493|Streptophyta	35493|Streptophyta	S	kinase interacting family protein	-	-	-	-	-	-	-	-	-	-	-	-	KIP1
g291.t1	161934.XP_010682225.1	3.64e-167	470.0	COG1798@1|root,KOG3123@2759|Eukaryota,37JA5@33090|Viridiplantae,3GCGV@35493|Streptophyta	35493|Streptophyta	J	diphthine synthase	-	GO:0003674,GO:0003824,GO:0004164,GO:0006417,GO:0006448,GO:0006464,GO:0006807,GO:0008150,GO:0008152,GO:0008168,GO:0008757,GO:0009058,GO:0009889,GO:0009987,GO:0010468,GO:0010556,GO:0010608,GO:0016740,GO:0016741,GO:0017182,GO:0017183,GO:0018193,GO:0018202,GO:0019222,GO:0019538,GO:0031323,GO:0031326,GO:0032259,GO:0032268,GO:0034248,GO:0036211,GO:0043170,GO:0043412,GO:0044237,GO:0044238,GO:0044249,GO:…	2.1.1.314	ko:K00586	-	-	R11165	RC00003,RC03382	ko00000,ko01000,ko03012	-	-	-	TP_methylase
g292.t1	161934.XP_010696414.1	6.23e-112	335.0	KOG1623@1|root,KOG1623@2759|Eukaryota,37N5T@33090|Viridiplantae,3GAS5@35493|Streptophyta	35493|Streptophyta	U	Mediates both low-affinity uptake and efflux of sugar across the membrane	-	GO:0000003,GO:0003006,GO:0003674,GO:0005215,GO:0005575,GO:0005623,GO:0005886,GO:0005887,GO:0006810,GO:0007275,GO:0008150,GO:0008643,GO:0009555,GO:0009791,GO:0009900,GO:0009901,GO:0009908,GO:0015144,GO:0016020,GO:0016021,GO:0022414,GO:0022857,GO:0031224,GO:0031226,GO:0032501,GO:0032502,GO:0032504,GO:0034219,GO:0044425,GO:0044459,GO:0044464,GO:0048229,GO:0048367,GO:0048437,GO:0048438,GO:0048443,GO:…	-	ko:K15382	-	-	-	-	ko00000,ko02000	9.A.58.1	-	-	MtN3_slv
g293.t1	161934.XP_010684478.1	1.69e-146	419.0	KOG1940@1|root,KOG1940@2759|Eukaryota,37T4W@33090|Viridiplantae,3GBGC@35493|Streptophyta	35493|Streptophyta	O	RING finger and CHY zinc finger domain-containing protein	-	GO:0000151,GO:0000731,GO:0002039,GO:0003674,GO:0003824,GO:0004842,GO:0005488,GO:0005515,GO:0005575,GO:0005622,GO:0005623,GO:0005634,GO:0005654,GO:0005737,GO:0005829,GO:0006139,GO:0006259,GO:0006281,GO:0006301,GO:0006464,GO:0006508,GO:0006511,GO:0006725,GO:0006807,GO:0006950,GO:0006974,GO:0008150,GO:0008152,GO:0008270,GO:0009056,GO:0009057,GO:0009058,GO:0009059,GO:0009893,GO:0009894,GO:0009896,GO:…	2.3.2.27	ko:K10144	ko04115,ko04120,ko05162,map04115,map04120,map05162	-	-	-	ko00000,ko00001,ko01000,ko04121	-	-	-	zf-C3HC4_2,zf-CHY,zf-RING_2,zf-RING_UBOX,zinc_ribbon_6
g294.t1	29760.VIT_07s0104g01390.t01	1.96e-51	164.0	COG0695@1|root,KOG1752@2759|Eukaryota,37VJF@33090|Viridiplantae,3GJRD@35493|Streptophyta	35493|Streptophyta	O	glutaredoxin family	-	GO:0005575,GO:0005622,GO:0005623,GO:0005634,GO:0005737,GO:0006950,GO:0006995,GO:0007154,GO:0008150,GO:0009267,GO:0009605,GO:0009987,GO:0009991,GO:0031667,GO:0031668,GO:0031669,GO:0033554,GO:0042594,GO:0043226,GO:0043227,GO:0043229,GO:0043231,GO:0043562,GO:0044424,GO:0044464,GO:0050896,GO:0051716,GO:0071496	-	ko:K03676	-	-	-	-	ko00000,ko03110	-	-	-	Glutaredoxin
g295.t1	161934.XP_010666488.1	1.62e-59	184.0	COG0695@1|root,KOG1752@2759|Eukaryota,37V7R@33090|Viridiplantae,3GJM2@35493|Streptophyta	35493|Streptophyta	O	Monothiol	-	-	-	ko:K03676	-	-	-	-	ko00000,ko03110	-	-	-	Glutaredoxin
g296.t1	161934.XP_010684489.1	8.65e-31	110.0	2E05H@1|root,2S7M0@2759|Eukaryota,37WR2@33090|Viridiplantae,3GM03@35493|Streptophyta	35493|Streptophyta	-	-	-	-	-	ko:K04078	-	-	-	-	ko00000,ko03029,ko03110	-	-	-	-
g297.t1	161934.XP_010684487.1	3.15e-101	343.0	KOG4197@1|root,KOG4197@2759|Eukaryota,37SSF@33090|Viridiplantae,3GECJ@35493|Streptophyta	35493|Streptophyta	S	Pentatricopeptide repeat-containing protein	-	-	3.2.1.2	ko:K01177	ko00500,map00500	-	R02112,R11262	-	ko00000,ko00001,ko01000	-	GH14	-	PPR,PPR_1,PPR_2,PPR_3
g298.t1	161934.XP_010684493.1	3.57e-134	400.0	COG5063@1|root,KOG1677@2759|Eukaryota,37RPU@33090|Viridiplantae,3G783@35493|Streptophyta	35493|Streptophyta	K	zinc finger CCCH domain-containing protein	-	GO:0003674,GO:0003676,GO:0003723,GO:0003729,GO:0005488,GO:0097159,GO:1901363	-	-	-	-	-	-	-	-	-	-	zf-CCCH
g299.t1	161934.XP_010684500.1	0.0	1272.0	COG1331@1|root,KOG2244@2759|Eukaryota,37MEB@33090|Viridiplantae,3GDX8@35493|Streptophyta	35493|Streptophyta	O	Spermatogenesis-associated protein	-	-	2.7.4.9	ko:K00943	ko00240,ko01100,map00240,map01100	M00053	R02094,R02098	RC00002	ko00000,ko00001,ko00002,ko01000	-	-	-	Thioredox_DsbH
g300.t1	3649.evm.model.supercontig_13.39	1.98e-15	70.9	2BWXU@1|root,2R1SZ@2759|Eukaryota,383GV@33090|Viridiplantae,3GZ8F@35493|Streptophyta,3I1HG@3699|Brassicales	35493|Streptophyta	-	-	-	-	-	-	-	-	-	-	-	-	-	-	-
g301.t1	161934.XP_010681495.1	2.61e-304	852.0	COG0515@1|root,2QSFN@2759|Eukaryota,37IJK@33090|Viridiplantae,3G7G6@35493|Streptophyta	35493|Streptophyta	T	lysM domain receptor-like kinase 4	-	GO:0002376,GO:0003674,GO:0003824,GO:0004672,GO:0004674,GO:0004675,GO:0004888,GO:0005488,GO:0005515,GO:0005575,GO:0005623,GO:0005886,GO:0006464,GO:0006468,GO:0006793,GO:0006796,GO:0006807,GO:0006950,GO:0006952,GO:0006955,GO:0007154,GO:0007165,GO:0007166,GO:0007167,GO:0007178,GO:0008061,GO:0008144,GO:0008150,GO:0008152,GO:0009719,GO:0009987,GO:0010033,GO:0010200,GO:0010243,GO:0016020,GO:0016301,GO:…	-	-	-	-	-	-	-	-	-	-	LysM,Pkinase,Pkinase_Tyr
g302.t1	161934.XP_010685968.1	5.42e-84	274.0	KOG3005@1|root,KOG3005@2759|Eukaryota,37QNW@33090|Viridiplantae,3G78J@35493|Streptophyta	35493|Streptophyta	L	Catalytic subunit of a heterodimeric structure-specific endonuclease that resolves DNA secondary structures generated during DNA repair and recombination. Has endonuclease activity towards branched DNA substrates, introducing single-strand cuts in duplex DNA close to junctions with ss-DNA	-	GO:0000228,GO:0000723,GO:0001325,GO:0003674,GO:0003824,GO:0004518,GO:0004519,GO:0004520,GO:0004536,GO:0005575,GO:0005622,GO:0005623,GO:0005634,GO:0005654,GO:0005694,GO:0006139,GO:0006259,GO:0006725,GO:0006807,GO:0006996,GO:0008150,GO:0008152,GO:0008821,GO:0009893,GO:0009987,GO:0010604,GO:0010638,GO:0016043,GO:0016787,GO:0016788,GO:0016888,GO:0016889,GO:0016893,GO:0016894,GO:0017108,GO:0019219,GO:…	-	ko:K15078	ko03460,map03460	-	-	-	ko00000,ko00001,ko01000,ko03400	-	-	-	GIY-YIG
g303.t1	161934.XP_010670701.1	0.0	1040.0	COG3158@1|root,2QPSA@2759|Eukaryota,37JCM@33090|Viridiplantae,3GAU4@35493|Streptophyta	35493|Streptophyta	P	Potassium transporter	-	GO:0003674,GO:0005215,GO:0005575,GO:0006810,GO:0006811,GO:0006812,GO:0006813,GO:0006814,GO:0008150,GO:0008324,GO:0009674,GO:0009987,GO:0010107,GO:0015075,GO:0015077,GO:0015079,GO:0015081,GO:0015291,GO:0015293,GO:0015294,GO:0015318,GO:0015370,GO:0015672,GO:0016020,GO:0022804,GO:0022857,GO:0022890,GO:0030001,GO:0034220,GO:0035725,GO:0046873,GO:0051179,GO:0051234,GO:0055085,GO:0071804,GO:0071805,GO:…	-	ko:K03549	-	-	-	-	ko00000,ko02000	2.A.72	-	-	K_trans
g304.t1	161934.XP_010684401.1	2.38e-207	591.0	KOG0601@1|root,KOG0601@2759|Eukaryota,37QB1@33090|Viridiplantae,3GD85@35493|Streptophyta	35493|Streptophyta	T	belongs to the protein kinase superfamily	WEE1	GO:0000075,GO:0000076,GO:0003674,GO:0003824,GO:0004672,GO:0006464,GO:0006468,GO:0006793,GO:0006796,GO:0006807,GO:0007049,GO:0007050,GO:0008150,GO:0008152,GO:0009987,GO:0016301,GO:0016310,GO:0016740,GO:0016772,GO:0016773,GO:0019538,GO:0022402,GO:0031570,GO:0036211,GO:0043170,GO:0043412,GO:0044237,GO:0044238,GO:0044260,GO:0044267,GO:0045786,GO:0048519,GO:0048523,GO:0050789,GO:0050794,GO:0051726,GO:…	2.7.11.1	ko:K06632	ko04110,map04110	M00693	-	-	ko00000,ko00001,ko00002,ko01000,ko01001,ko03400	-	-	-	Pkinase
g305.t1	161934.XP_010684416.1	0.0	988.0	28KFB@1|root,2QSWB@2759|Eukaryota,37SW4@33090|Viridiplantae,3GXBN@35493|Streptophyta	35493|Streptophyta	S	Indole-3-acetic acid-amido synthetase	-	GO:0008150,GO:0009314,GO:0009416,GO:0009628,GO:0009719,GO:0009725,GO:0009733,GO:0010033,GO:0042221,GO:0050896	-	ko:K14487	ko04075,map04075	-	-	-	ko00000,ko00001	-	-	-	GH3
g306.t1	161934.XP_010684503.1	6.88e-226	633.0	2CMMY@1|root,2QQWZ@2759|Eukaryota,37I8K@33090|Viridiplantae,3G95I@35493|Streptophyta	35493|Streptophyta	S	Protein LOW PSII ACCUMULATION 1	-	GO:0005575,GO:0005622,GO:0005623,GO:0005737,GO:0006091,GO:0008150,GO:0008152,GO:0009507,GO:0009536,GO:0009987,GO:0010207,GO:0010270,GO:0015979,GO:0016043,GO:0019684,GO:0022607,GO:0034622,GO:0043226,GO:0043227,GO:0043229,GO:0043231,GO:0043933,GO:0044085,GO:0044237,GO:0044424,GO:0044444,GO:0044464,GO:0065003,GO:0071840	-	-	-	-	-	-	-	-	-	-	DUF3493,TPR_1,TPR_2
g307.t1	161934.XP_010690914.1	0.0	1384.0	2CMP8@1|root,2QR60@2759|Eukaryota,37MJT@33090|Viridiplantae,3G75B@35493|Streptophyta	35493|Streptophyta	S	translocase of chloroplast 159	-	GO:0003674,GO:0003824,GO:0003924,GO:0004888,GO:0004930,GO:0005488,GO:0005515,GO:0005575,GO:0005622,GO:0005623,GO:0005737,GO:0005829,GO:0006605,GO:0006810,GO:0006886,GO:0007154,GO:0007165,GO:0007186,GO:0008104,GO:0008150,GO:0009507,GO:0009526,GO:0009527,GO:0009536,GO:0009707,GO:0009941,GO:0009987,GO:0015031,GO:0015833,GO:0016020,GO:0016462,GO:0016787,GO:0016817,GO:0016818,GO:0017038,GO:0017111,GO:…	-	-	-	-	-	-	-	-	-	-	AIG1,TOC159_MAD
g308.t1	161934.XP_010684533.1	0.0	1587.0	COG0464@1|root,KOG0737@2759|Eukaryota,37IUV@33090|Viridiplantae,3G8DY@35493|Streptophyta	35493|Streptophyta	O	AAA-type ATPase family protein	-	GO:0002090,GO:0002092,GO:0003008,GO:0003674,GO:0003824,GO:0005575,GO:0005622,GO:0005623,GO:0005634,GO:0005886,GO:0007610,GO:0007611,GO:0007612,GO:0007613,GO:0008150,GO:0009893,GO:0010604,GO:0010646,GO:0010648,GO:0016020,GO:0016462,GO:0016787,GO:0016817,GO:0016818,GO:0016887,GO:0017111,GO:0019222,GO:0023051,GO:0023057,GO:0030100,GO:0031323,GO:0031325,GO:0032501,GO:0032879,GO:0043226,GO:0043227,GO:…	-	-	-	-	-	-	-	-	-	-	AAA,FHA
g309.t1	161934.XP_010687750.1	2.49e-125	373.0	KOG3178@1|root,KOG3178@2759|Eukaryota,37PDX@33090|Viridiplantae,3GE8D@35493|Streptophyta	35493|Streptophyta	GM	Belongs to the class I-like SAM-binding methyltransferase superfamily. Cation-independent O- methyltransferase family	-	-	2.1.1.111,2.1.1.68	ko:K12643,ko:K13066	ko00940,ko01058,ko01100,ko01110,map00940,map01058,map01100,map01110	M00039	R00984,R02379,R03366,R06574,R06575,R06576,R06577	RC00003,RC00335,RC00392	ko00000,ko00001,ko00002,ko01000	-	-	-	Dimerisation,Methyltransf_2
g310.t1	161934.XP_010684532.1	2.09e-68	210.0	KOG3293@1|root,KOG3293@2759|Eukaryota,37TQ9@33090|Viridiplantae,3GI7G@35493|Streptophyta	35493|Streptophyta	A	U6 snRNA-associated Sm-like protein	-	GO:0000245,GO:0000375,GO:0000377,GO:0000387,GO:0000398,GO:0000932,GO:0000956,GO:0003674,GO:0003676,GO:0003723,GO:0005488,GO:0005575,GO:0005622,GO:0005623,GO:0005634,GO:0005688,GO:0005737,GO:0006139,GO:0006396,GO:0006397,GO:0006401,GO:0006402,GO:0006725,GO:0006807,GO:0006996,GO:0008150,GO:0008152,GO:0008380,GO:0009056,GO:0009057,GO:0009892,GO:0009987,GO:0010467,GO:0010468,GO:0010605,GO:0010629,GO:…	-	ko:K12623	ko03018,ko03040,map03018,map03040	M00354,M00396,M00397	-	-	ko00000,ko00001,ko00002,ko03019,ko03041	-	-	-	LSM
g311.t1	161934.XP_010684508.1	1.02e-77	238.0	KOG3158@1|root,KOG3158@2759|Eukaryota,37JDD@33090|Viridiplantae,3GE8A@35493|Streptophyta	35493|Streptophyta	O	negative regulation of cytokinin-activated signaling pathway	-	GO:0005575,GO:0005622,GO:0005623,GO:0005634,GO:0005737,GO:0005829,GO:0005886,GO:0005911,GO:0007275,GO:0008150,GO:0009506,GO:0009888,GO:0009893,GO:0009966,GO:0009968,GO:0010449,GO:0010468,GO:0010604,GO:0010628,GO:0010646,GO:0010648,GO:0010817,GO:0016020,GO:0019222,GO:0022622,GO:0023051,GO:0023057,GO:0030054,GO:0032501,GO:0032502,GO:0032879,GO:0035266,GO:0040007,GO:0043226,GO:0043227,GO:0043229,GO:…	5.3.99.3	ko:K15730	ko00590,ko01100,map00590,map01100	-	R02265	RC00672	ko00000,ko00001,ko01000	-	-	-	CS
g312.t1	161934.XP_010684518.1	1.35e-105	308.0	KOG4771@1|root,KOG4771@2759|Eukaryota,37SY9@33090|Viridiplantae,3GHW1@35493|Streptophyta	35493|Streptophyta	J	Nucleolar protein	-	-	-	ko:K14839	-	-	-	-	ko00000,ko03009	-	-	-	Nop16
g313.t1	161934.XP_010684396.1	1.13e-230	651.0	COG2723@1|root,KOG0626@2759|Eukaryota,37HZ7@33090|Viridiplantae,3GEM1@35493|Streptophyta	35493|Streptophyta	G	Belongs to the glycosyl hydrolase 1 family	-	GO:0003674,GO:0003824,GO:0004553,GO:0005575,GO:0005622,GO:0005623,GO:0005737,GO:0005773,GO:0005777,GO:0008150,GO:0008152,GO:0008422,GO:0009628,GO:0009812,GO:0015926,GO:0016787,GO:0016798,GO:0042440,GO:0042579,GO:0043226,GO:0043227,GO:0043229,GO:0043231,GO:0044424,GO:0044444,GO:0044464,GO:0046283,GO:0050896,GO:0071704,GO:0080167,GO:1901135,GO:1901657	3.2.1.21,3.5.2.17	ko:K01188,ko:K19964	ko00230,ko00460,ko00500,ko00940,ko01100,ko01110,ko01120,map00230,map00460,map00500,map00940,map01100,map01110,map01120	-	R00026,R02558,R02887,R02985,R03527,R04949,R04998,R06601,R10035,R10039,R10040	RC00049,RC00059,RC00171,RC00262,RC00397,RC00451,RC00714,RC00746,RC01248,RC03393	ko00000,ko00001,ko01000	-	GH1	-	Glyco_hydro_1
g314.t1	161934.XP_010684396.1	1.85e-195	561.0	COG2723@1|root,KOG0626@2759|Eukaryota,37HZ7@33090|Viridiplantae,3GEM1@35493|Streptophyta	35493|Streptophyta	G	Belongs to the glycosyl hydrolase 1 family	-	GO:0003674,GO:0003824,GO:0004553,GO:0005575,GO:0005622,GO:0005623,GO:0005737,GO:0005773,GO:0005777,GO:0008150,GO:0008152,GO:0008422,GO:0009628,GO:0009812,GO:0015926,GO:0016787,GO:0016798,GO:0042440,GO:0042579,GO:0043226,GO:0043227,GO:0043229,GO:0043231,GO:0044424,GO:0044444,GO:0044464,GO:0046283,GO:0050896,GO:0071704,GO:0080167,GO:1901135,GO:1901657	3.2.1.21,3.5.2.17	ko:K01188,ko:K19964	ko00230,ko00460,ko00500,ko00940,ko01100,ko01110,ko01120,map00230,map00460,map00500,map00940,map01100,map01110,map01120	-	R00026,R02558,R02887,R02985,R03527,R04949,R04998,R06601,R10035,R10039,R10040	RC00049,RC00059,RC00171,RC00262,RC00397,RC00451,RC00714,RC00746,RC01248,RC03393	ko00000,ko00001,ko01000	-	GH1	-	Glyco_hydro_1
g315.t1	161934.XP_010684396.1	2.09e-238	671.0	COG2723@1|root,KOG0626@2759|Eukaryota,37HZ7@33090|Viridiplantae,3GEM1@35493|Streptophyta	35493|Streptophyta	G	Belongs to the glycosyl hydrolase 1 family	-	GO:0003674,GO:0003824,GO:0004553,GO:0005575,GO:0005622,GO:0005623,GO:0005737,GO:0005773,GO:0005777,GO:0008150,GO:0008152,GO:0008422,GO:0009628,GO:0009812,GO:0015926,GO:0016787,GO:0016798,GO:0042440,GO:0042579,GO:0043226,GO:0043227,GO:0043229,GO:0043231,GO:0044424,GO:0044444,GO:0044464,GO:0046283,GO:0050896,GO:0071704,GO:0080167,GO:1901135,GO:1901657	3.2.1.21,3.5.2.17	ko:K01188,ko:K19964	ko00230,ko00460,ko00500,ko00940,ko01100,ko01110,ko01120,map00230,map00460,map00500,map00940,map01100,map01110,map01120	-	R00026,R02558,R02887,R02985,R03527,R04949,R04998,R06601,R10035,R10039,R10040	RC00049,RC00059,RC00171,RC00262,RC00397,RC00451,RC00714,RC00746,RC01248,RC03393	ko00000,ko00001,ko01000	-	GH1	-	Glyco_hydro_1
g316.t1	161934.XP_010684396.1	6.99e-214	608.0	COG2723@1|root,KOG0626@2759|Eukaryota,37HZ7@33090|Viridiplantae,3GEM1@35493|Streptophyta	35493|Streptophyta	G	Belongs to the glycosyl hydrolase 1 family	-	GO:0003674,GO:0003824,GO:0004553,GO:0005575,GO:0005622,GO:0005623,GO:0005737,GO:0005773,GO:0005777,GO:0008150,GO:0008152,GO:0008422,GO:0009628,GO:0009812,GO:0015926,GO:0016787,GO:0016798,GO:0042440,GO:0042579,GO:0043226,GO:0043227,GO:0043229,GO:0043231,GO:0044424,GO:0044444,GO:0044464,GO:0046283,GO:0050896,GO:0071704,GO:0080167,GO:1901135,GO:1901657	3.2.1.21,3.5.2.17	ko:K01188,ko:K19964	ko00230,ko00460,ko00500,ko00940,ko01100,ko01110,ko01120,map00230,map00460,map00500,map00940,map01100,map01110,map01120	-	R00026,R02558,R02887,R02985,R03527,R04949,R04998,R06601,R10035,R10039,R10040	RC00049,RC00059,RC00171,RC00262,RC00397,RC00451,RC00714,RC00746,RC01248,RC03393	ko00000,ko00001,ko01000	-	GH1	-	Glyco_hydro_1
g317.t1	161934.XP_010684398.1	2.2e-106	319.0	COG0724@1|root,KOG0105@2759|Eukaryota,37QU8@33090|Viridiplantae,3GBN3@35493|Streptophyta	35493|Streptophyta	A	pre-mRNA-splicing factor	-	GO:0003674,GO:0003676,GO:0003723,GO:0003729,GO:0005488,GO:0005575,GO:0005622,GO:0005623,GO:0005634,GO:0005654,GO:0016604,GO:0016607,GO:0031974,GO:0031981,GO:0035061,GO:0043226,GO:0043227,GO:0043229,GO:0043231,GO:0043233,GO:0044422,GO:0044424,GO:0044428,GO:0044446,GO:0044451,GO:0044464,GO:0070013,GO:0097159,GO:1901363	-	ko:K12890	ko03040,ko04657,ko05168,map03040,map04657,map05168	-	-	-	ko00000,ko00001,ko03041	-	-	-	Ndufs5,RRM_1
g318.t1	161934.XP_010684374.1	0.0	1362.0	COG1643@1|root,KOG0920@2759|Eukaryota,37K3V@33090|Viridiplantae,3GC4D@35493|Streptophyta	35493|Streptophyta	A	zinc finger CCCH domain-containing protein	-	GO:0003674,GO:0003676,GO:0003723,GO:0003724,GO:0003729,GO:0003824,GO:0004004,GO:0004386,GO:0005488,GO:0005575,GO:0005622,GO:0005623,GO:0005634,GO:0005730,GO:0005737,GO:0006139,GO:0006396,GO:0006725,GO:0006807,GO:0008026,GO:0008150,GO:0008152,GO:0008186,GO:0009507,GO:0009536,GO:0009987,GO:0010467,GO:0016070,GO:0016462,GO:0016787,GO:0016817,GO:0016818,GO:0016887,GO:0017111,GO:0031974,GO:0031981,GO:…	3.6.4.13	ko:K18995,ko:K20101	-	-	-	-	ko00000,ko01000,ko03012,ko03019	-	-	-	DEAD,Helicase_C,zf-CCCH
g319.t1	161934.XP_010684392.1	1.95e-122	351.0	COG0517@1|root,2QQ7J@2759|Eukaryota,37RWC@33090|Viridiplantae,3GCCJ@35493|Streptophyta	35493|Streptophyta	S	CBS domain-containing protein CBSX3	-	GO:0003674,GO:0005488,GO:0005575,GO:0005622,GO:0005623,GO:0005737,GO:0005739,GO:0006950,GO:0006970,GO:0008150,GO:0009628,GO:0009651,GO:0009987,GO:0019725,GO:0042592,GO:0043167,GO:0043169,GO:0043226,GO:0043227,GO:0043229,GO:0043231,GO:0044424,GO:0044444,GO:0044464,GO:0045454,GO:0046872,GO:0046914,GO:0050789,GO:0050794,GO:0050896,GO:0050897,GO:0065007,GO:0065008	-	-	-	-	-	-	-	-	-	-	CBS
g320.t1	4555.Si023072m	1.97e-78	239.0	COG5078@1|root,KOG0417@2759|Eukaryota,37MPZ@33090|Viridiplantae,3G8EJ@35493|Streptophyta,3M2SY@4447|Liliopsida,3I3AB@38820|Poales	35493|Streptophyta	O	Belongs to the ubiquitin-conjugating enzyme family	-	GO:0003674,GO:0003824,GO:0004842,GO:0006464,GO:0006807,GO:0008150,GO:0008152,GO:0009987,GO:0016567,GO:0016740,GO:0019538,GO:0019787,GO:0032446,GO:0036211,GO:0043170,GO:0043412,GO:0044237,GO:0044238,GO:0044260,GO:0044267,GO:0070647,GO:0071704,GO:0140096,GO:1901564	2.3.2.23	ko:K06689	ko04013,ko04120,ko04141,ko04624,map04013,map04120,map04141,map04624	-	-	-	ko00000,ko00001,ko01000,ko04121	-	-	-	UQ_con
g321.t1	29760.VIT_06s0004g08200.t01	9.97e-103	297.0	COG5078@1|root,KOG0417@2759|Eukaryota,37MPZ@33090|Viridiplantae,3G8EJ@35493|Streptophyta	35493|Streptophyta	O	Belongs to the ubiquitin-conjugating enzyme family	-	-	2.3.2.23	ko:K06689	ko04013,ko04120,ko04141,ko04624,map04013,map04120,map04141,map04624	-	-	-	ko00000,ko00001,ko01000,ko04121	-	-	-	UQ_con
g322.t1	161934.XP_010684525.1	4.88e-263	726.0	COG0451@1|root,KOG1429@2759|Eukaryota,37K7R@33090|Viridiplantae,3GH1V@35493|Streptophyta	35493|Streptophyta	GM	udp-glucuronic acid decarboxylase	-	GO:0000139,GO:0000166,GO:0003674,GO:0003824,GO:0005488,GO:0005575,GO:0005622,GO:0005623,GO:0005737,GO:0005768,GO:0005794,GO:0005802,GO:0005886,GO:0005975,GO:0005996,GO:0006139,GO:0006725,GO:0006807,GO:0008150,GO:0008152,GO:0008460,GO:0009058,GO:0009225,GO:0009226,GO:0009987,GO:0012505,GO:0016020,GO:0016829,GO:0016830,GO:0016831,GO:0016835,GO:0016836,GO:0018130,GO:0019305,GO:0019321,GO:0019438,GO:…	4.1.1.35	ko:K08678	ko00520,ko01100,map00520,map01100	M00361	R01384	RC00508	ko00000,ko00001,ko00002,ko01000	-	-	-	GDP_Man_Dehyd
g323.t1	161934.XP_010684526.1	1.45e-67	205.0	COG1958@1|root,KOG3459@2759|Eukaryota,37UFB@33090|Viridiplantae,3GIW0@35493|Streptophyta	35493|Streptophyta	A	Small nuclear ribonucleoprotein	-	-	-	ko:K11096	ko03040,map03040	M00351,M00352,M00354,M00355,M00398	-	-	ko00000,ko00001,ko00002,ko03032,ko03041	-	-	-	LSM
g325.t1	161934.XP_010668985.1	3.92e-38	142.0	28JMA@1|root,2QS0H@2759|Eukaryota,37P0K@33090|Viridiplantae,3GIRJ@35493|Streptophyta	35493|Streptophyta	S	F-Box protein	-	-	-	-	-	-	-	-	-	-	-	-	DUF295,F-box,F-box-like
g326.t1	161934.XP_010684382.1	1.27e-113	340.0	COG3315@1|root,2QQB5@2759|Eukaryota,37IUJ@33090|Viridiplantae,3GAFW@35493|Streptophyta	35493|Streptophyta	Q	Leucine carboxyl methyltransferase	-	-	-	ko:K02885	ko03010,map03010	M00177,M00179	-	-	br01610,ko00000,ko00001,ko00002,ko03011	-	-	-	LCM
g327.t1	161934.XP_010684379.1	0.0	1119.0	KOG2065@1|root,KOG2065@2759|Eukaryota,37KM1@33090|Viridiplantae,3GDCP@35493|Streptophyta	35493|Streptophyta	Z	Gamma-tubulin complex is necessary for microtubule nucleation at the centrosome	GCP4	GO:0000003,GO:0000226,GO:0000278,GO:0000280,GO:0000923,GO:0000930,GO:0003674,GO:0005198,GO:0005200,GO:0005488,GO:0005515,GO:0005575,GO:0005622,GO:0005623,GO:0005737,GO:0005815,GO:0005819,GO:0005856,GO:0005911,GO:0006996,GO:0007010,GO:0007017,GO:0007020,GO:0007049,GO:0007051,GO:0007052,GO:0008092,GO:0008150,GO:0009506,GO:0009605,GO:0009607,GO:0009624,GO:0009987,GO:0015630,GO:0015631,GO:0016043,GO:…	-	ko:K16571	-	-	-	-	ko00000,ko03036,ko04812	-	-	-	Spc97_Spc98
g328.t1	161934.XP_010684358.1	0.0	908.0	KOG1037@1|root,KOG1037@2759|Eukaryota,37M1M@33090|Viridiplantae,3GF90@35493|Streptophyta	35493|Streptophyta	KLO	Poly (ADP-ribose) polymerase	PARP2	GO:0000726,GO:0003674,GO:0003824,GO:0003909,GO:0003910,GO:0005575,GO:0005622,GO:0005623,GO:0005634,GO:0005737,GO:0006139,GO:0006259,GO:0006260,GO:0006261,GO:0006266,GO:0006271,GO:0006273,GO:0006281,GO:0006302,GO:0006303,GO:0006725,GO:0006807,GO:0006950,GO:0006974,GO:0008150,GO:0008152,GO:0009058,GO:0009059,GO:0009987,GO:0016070,GO:0016874,GO:0016886,GO:0022616,GO:0033554,GO:0034641,GO:0034645,GO:…	2.4.2.30	ko:K10798	ko03410,ko04210,ko04212,ko04214,ko04217,map03410,map04210,map04212,map04214,map04217	M00296	-	-	ko00000,ko00001,ko00002,ko01000,ko03032,ko03036,ko03400	-	-	-	PARP,PARP_reg,SAP,WGR
g329.t1	161934.XP_010684531.1	3.16e-61	191.0	2BME1@1|root,2S1KR@2759|Eukaryota,37VET@33090|Viridiplantae,3GJTY@35493|Streptophyta	35493|Streptophyta	U	Outer envelope pore protein 16-4	-	GO:0003674,GO:0005488,GO:0005515,GO:0005575,GO:0005622,GO:0005623,GO:0005737,GO:0008104,GO:0008150,GO:0009526,GO:0009527,GO:0009536,GO:0016020,GO:0019867,GO:0031090,GO:0031967,GO:0031968,GO:0031975,GO:0033036,GO:0033365,GO:0034613,GO:0042170,GO:0042802,GO:0042803,GO:0043226,GO:0043227,GO:0043229,GO:0043231,GO:0044422,GO:0044424,GO:0044435,GO:0044444,GO:0044446,GO:0044464,GO:0046983,GO:0051179,GO:…	-	ko:K17790,ko:K17795	-	-	-	-	ko00000,ko02000,ko03029	3.A.8.1	-	-	Tim17
g331.t1	161934.XP_010684346.1	3.56e-281	783.0	COG4677@1|root,2QVXG@2759|Eukaryota,37MYY@33090|Viridiplantae,3GF3A@35493|Streptophyta	35493|Streptophyta	G	pectinesterase	-	GO:0003674,GO:0003824,GO:0004857,GO:0005575,GO:0005623,GO:0006950,GO:0006952,GO:0008150,GO:0009605,GO:0009607,GO:0009617,GO:0016787,GO:0016788,GO:0030234,GO:0030599,GO:0042742,GO:0043086,GO:0043207,GO:0044092,GO:0044464,GO:0046910,GO:0050790,GO:0050829,GO:0050896,GO:0051704,GO:0051707,GO:0052689,GO:0065007,GO:0065009,GO:0071944,GO:0098542,GO:0098772	3.1.1.11	ko:K01051	ko00040,ko01100,map00040,map01100	M00081	R02362	RC00460,RC00461	ko00000,ko00001,ko00002,ko01000	-	-	-	PMEI,Pectinesterase
g332.t1	161934.XP_010684343.1	0.0	1474.0	COG0438@1|root,KOG0853@2759|Eukaryota,37Q3U@33090|Viridiplantae,3G9HW@35493|Streptophyta	35493|Streptophyta	M	Sucrose-cleaving enzyme that provides UDP-glucose and fructose for various metabolic pathways	SUS4	GO:0000003,GO:0001101,GO:0003006,GO:0003674,GO:0003824,GO:0005975,GO:0005976,GO:0005982,GO:0005984,GO:0005985,GO:0006073,GO:0006950,GO:0007275,GO:0008150,GO:0008152,GO:0008194,GO:0009311,GO:0009414,GO:0009415,GO:0009628,GO:0009743,GO:0009791,GO:0009987,GO:0010033,GO:0010035,GO:0010154,GO:0010431,GO:0010555,GO:0016157,GO:0016740,GO:0016757,GO:0016758,GO:0021700,GO:0022414,GO:0032501,GO:0032502,GO:…	2.4.1.13	ko:K00695	ko00500,ko01100,map00500,map01100	-	R00806	RC00005,RC00028,RC02748	ko00000,ko00001,ko01000,ko01003	-	GT4	-	Glycos_transf_1,Sucrose_synth
g333.t1	161934.XP_010684428.1	1.08e-199	568.0	COG5434@1|root,2QST2@2759|Eukaryota,37PXQ@33090|Viridiplantae,3G7S8@35493|Streptophyta	35493|Streptophyta	G	Polygalacturonase	-	-	3.2.1.67	ko:K01213	ko00040,ko01100,map00040,map01100	M00081	R01982,R07413	RC00049	ko00000,ko00001,ko00002,ko01000	-	-	-	Glyco_hydro_28
g334.t1	3659.XP_004154467.1	4.19e-16	84.7	COG5434@1|root,2QV2R@2759|Eukaryota,37QNY@33090|Viridiplantae,3GC68@35493|Streptophyta,4JS15@91835|fabids	35493|Streptophyta	G	Exopolygalacturonase clone	-	GO:0003674,GO:0003824,GO:0004553,GO:0004650,GO:0005575,GO:0005576,GO:0005618,GO:0005623,GO:0016787,GO:0016798,GO:0030312,GO:0044464,GO:0071944	3.2.1.67	ko:K01213	ko00040,ko01100,map00040,map01100	M00081	R01982,R07413	RC00049	ko00000,ko00001,ko00002,ko01000	-	-	-	Glyco_hydro_28
g335.t1	161934.XP_010684337.1	0.0	1285.0	COG0317@1|root,KOG1157@2759|Eukaryota,37K99@33090|Viridiplantae,3GD0I@35493|Streptophyta	35493|Streptophyta	T	GTP diphosphokinase RSH1 chloroplastic	RSH1	GO:0003674,GO:0003824,GO:0005575,GO:0005622,GO:0005623,GO:0005737,GO:0006950,GO:0007275,GO:0007568,GO:0008150,GO:0008152,GO:0008893,GO:0009507,GO:0009536,GO:0009611,GO:0009987,GO:0010150,GO:0015979,GO:0016787,GO:0016788,GO:0016794,GO:0032501,GO:0032502,GO:0042578,GO:0043226,GO:0043227,GO:0043229,GO:0043231,GO:0044237,GO:0044424,GO:0044444,GO:0044464,GO:0048366,GO:0048367,GO:0048731,GO:0048827,GO:…	2.7.6.5	ko:K00951	ko00230,map00230	-	R00429	RC00002,RC00078	ko00000,ko00001,ko01000	-	-	-	HD_4,RelA_SpoT,TGS
g336.t1	161934.XP_010684334.1	0.0	1072.0	KOG2037@1|root,KOG2037@2759|Eukaryota,37NHW@33090|Viridiplantae,3G7UP@35493|Streptophyta	35493|Streptophyta	L	Guanylate-binding protein	-	GO:0000166,GO:0001882,GO:0001883,GO:0002376,GO:0003674,GO:0005488,GO:0005515,GO:0005525,GO:0005575,GO:0005622,GO:0005623,GO:0005634,GO:0005654,GO:0005737,GO:0005794,GO:0005829,GO:0005856,GO:0006950,GO:0006952,GO:0006955,GO:0007154,GO:0007165,GO:0007166,GO:0008104,GO:0008150,GO:0009987,GO:0010033,GO:0012505,GO:0015629,GO:0017076,GO:0019001,GO:0019221,GO:0023052,GO:0031974,GO:0031981,GO:0032549,GO:…	-	ko:K20899	ko04621,map04621	-	-	-	ko00000,ko00001	-	-	-	GBP,GBP_C
g337.t1	161934.XP_010696457.1	9.3e-111	322.0	COG2147@1|root,KOG1696@2759|Eukaryota,37M2R@33090|Viridiplantae,3GC4Q@35493|Streptophyta	35493|Streptophyta	J	Belongs to the eukaryotic ribosomal protein eL19 family	-	-	-	ko:K02885	ko03010,map03010	M00177,M00179	-	-	br01610,ko00000,ko00001,ko00002,ko03011	-	-	-	Ribosomal_L19e
g338.t1	161934.XP_010696459.1	0.0	942.0	COG0642@1|root,KOG0519@2759|Eukaryota,37I6R@33090|Viridiplantae,3G8U0@35493|Streptophyta	35493|Streptophyta	T	May act early in the ethylene signal transduction pathway, possibly as an ethylene receptor, or as a regulator of the pathway	ETR1	GO:0003674,GO:0003824,GO:0004672,GO:0004673,GO:0005488,GO:0005575,GO:0005622,GO:0005623,GO:0005737,GO:0005783,GO:0006464,GO:0006468,GO:0006793,GO:0006796,GO:0006807,GO:0008150,GO:0008152,GO:0009966,GO:0009968,GO:0009987,GO:0010104,GO:0010105,GO:0010646,GO:0010648,GO:0012505,GO:0016301,GO:0016310,GO:0016740,GO:0016772,GO:0016773,GO:0016775,GO:0018106,GO:0018193,GO:0018202,GO:0019538,GO:0023051,GO:…	-	ko:K14509	ko04016,ko04075,map04016,map04075	-	-	-	ko00000,ko00001,ko01000	-	-	-	GAF,HATPase_c,HisKA,Response_reg
g339.t1	3827.XP_004490515.1	5.88e-154	432.0	COG0197@1|root,KOG0857@2759|Eukaryota,37R0X@33090|Viridiplantae,3GA33@35493|Streptophyta,4JNEA@91835|fabids	35493|Streptophyta	J	60S ribosomal Protein	-	-	-	ko:K02866	ko03010,map03010	M00177,M00179	-	-	br01610,ko00000,ko00001,ko00002,ko03011	-	-	-	Ribosomal_L16
g340.t1	161934.XP_010680310.1	0.0	879.0	COG0114@1|root,KOG1317@2759|Eukaryota,37IIH@33090|Viridiplantae,3GBTD@35493|Streptophyta	35493|Streptophyta	C	Fumarate hydratase	-	GO:0000003,GO:0003006,GO:0003674,GO:0003824,GO:0004333,GO:0005575,GO:0005622,GO:0005623,GO:0005737,GO:0005739,GO:0005829,GO:0006082,GO:0006091,GO:0006099,GO:0006101,GO:0006106,GO:0006108,GO:0006807,GO:0006950,GO:0006970,GO:0006979,GO:0008150,GO:0008152,GO:0009060,GO:0009266,GO:0009409,GO:0009628,GO:0009631,GO:0009651,GO:0009856,GO:0009987,GO:0010109,GO:0015980,GO:0016829,GO:0016835,GO:0016836,GO:…	4.2.1.2	ko:K01679	ko00020,ko00620,ko00720,ko01100,ko01110,ko01120,ko01130,ko01200,ko04934,ko05200,ko05211,map00020,map00620,map00720,map01100,map01110,map01120,map01130,map01200,map04934,map05200,map05211	M00009,M00011,M00173,M00376	R01082	RC00443	ko00000,ko00001,ko00002,ko01000	-	-	-	FumaraseC_C,Lyase_1
g341.t1	4432.XP_010259446.1	7.13e-193	550.0	COG5434@1|root,2QTPQ@2759|Eukaryota,37IYV@33090|Viridiplantae,3G7N7@35493|Streptophyta	35493|Streptophyta	G	Belongs to the glycosyl hydrolase 28 family	-	-	-	-	-	-	-	-	-	-	-	-	Glyco_hydro_28
g342.t1	161934.XP_010669900.1	2.1e-65	204.0	29YBJ@1|root,2RXTQ@2759|Eukaryota,37U6W@33090|Viridiplantae,3GJ6U@35493|Streptophyta	35493|Streptophyta	J	Belongs to the BetVI family	-	-	-	-	-	-	-	-	-	-	-	-	Bet_v_1
g343.t1	161934.XP_010687260.1	1.6e-64	201.0	29YBJ@1|root,2RXTQ@2759|Eukaryota,37U6W@33090|Viridiplantae,3GJ6U@35493|Streptophyta	35493|Streptophyta	J	Belongs to the BetVI family	-	-	-	-	-	-	-	-	-	-	-	-	Bet_v_1
g344.t1	4432.XP_010259423.1	3.01e-50	169.0	28PMF@1|root,2QW9I@2759|Eukaryota,37QDA@33090|Viridiplantae,3GE3J@35493|Streptophyta	35493|Streptophyta	S	protein DEHYDRATION-INDUCED 19 homolog	-	GO:0001101,GO:0003674,GO:0003676,GO:0003677,GO:0005488,GO:0005575,GO:0005622,GO:0005623,GO:0005634,GO:0006355,GO:0006950,GO:0006970,GO:0008150,GO:0009414,GO:0009415,GO:0009628,GO:0009651,GO:0009719,GO:0009725,GO:0009737,GO:0009889,GO:0009891,GO:0009893,GO:0010033,GO:0010035,GO:0010468,GO:0010556,GO:0010557,GO:0010604,GO:0010628,GO:0019219,GO:0019222,GO:0031323,GO:0031325,GO:0031326,GO:0031328,GO:…	2.3.2.27	ko:K22376	-	-	-	-	ko00000,ko01000,ko04121	-	-	-	Di19_C,zf-Di19
g346.t1	161934.XP_010684613.1	1.06e-59	204.0	COG5641@1|root,KOG1601@2759|Eukaryota,37IKW@33090|Viridiplantae,3GAJK@35493|Streptophyta	35493|Streptophyta	K	two-component response regulator	-	GO:0000156,GO:0000160,GO:0003674,GO:0003700,GO:0005575,GO:0005622,GO:0005623,GO:0005634,GO:0006355,GO:0007154,GO:0007165,GO:0007275,GO:0007568,GO:0008150,GO:0009653,GO:0009719,GO:0009723,GO:0009725,GO:0009735,GO:0009736,GO:0009755,GO:0009873,GO:0009888,GO:0009889,GO:0009987,GO:0010015,GO:0010033,GO:0010073,GO:0010075,GO:0010082,GO:0010119,GO:0010150,GO:0010468,GO:0010556,GO:0019219,GO:0019222,GO:…	-	ko:K14491	ko04075,map04075	-	-	-	ko00000,ko00001	-	-	-	Myb_DNA-binding,Response_reg
g347.t1	29730.Gorai.011G234100.1	8.6e-164	463.0	COG1976@1|root,KOG3185@2759|Eukaryota,37MFA@33090|Viridiplantae,3GASD@35493|Streptophyta	35493|Streptophyta	J	Binds to the 60S ribosomal subunit and prevents its association with the 40S ribosomal subunit to form the 80S initiation complex in the cytoplasm. May also be involved in ribosome biogenesis	EIF6	-	-	ko:K03264	ko03008,map03008	-	-	-	ko00000,ko00001,ko03009,ko03012	-	-	-	eIF-6
g349.t1	161934.XP_010684625.1	7.29e-38	133.0	COG5641@1|root,KOG1601@2759|Eukaryota,37UT4@33090|Viridiplantae,3GJ4S@35493|Streptophyta	35493|Streptophyta	K	GATA transcription factor	-	-	-	-	-	-	-	-	-	-	-	-	GATA
g350.t1	161934.XP_010684627.1	3.81e-183	520.0	28K1E@1|root,2QU85@2759|Eukaryota,37S1G@33090|Viridiplantae,3GBZE@35493|Streptophyta	35493|Streptophyta	-	-	-	-	-	-	-	-	-	-	-	-	-	-	MMR_HSR1
g351.t1	42345.XP_008797160.1	2.8e-259	725.0	COG5064@1|root,KOG0166@2759|Eukaryota,37HJI@33090|Viridiplantae,3GAGW@35493|Streptophyta,3KURU@4447|Liliopsida	35493|Streptophyta	U	Binds specifically and directly to substrates containing either a simple or bipartite NLS motif. Promotes docking of import substrates to the nuclear envelope	-	GO:0003674,GO:0005048,GO:0005215,GO:0005488,GO:0005575,GO:0005622,GO:0005623,GO:0005634,GO:0005635,GO:0005643,GO:0005654,GO:0005737,GO:0005829,GO:0006606,GO:0006607,GO:0006810,GO:0006886,GO:0006913,GO:0008104,GO:0008139,GO:0008150,GO:0008565,GO:0012505,GO:0015031,GO:0015833,GO:0017038,GO:0031967,GO:0031974,GO:0031975,GO:0031981,GO:0032991,GO:0033036,GO:0033218,GO:0033365,GO:0034504,GO:0034613,GO:…	-	-	-	-	-	-	-	-	-	-	Arm,Arm_3,IBB
g352.t1	161934.XP_010684636.1	3.2e-105	308.0	COG5491@1|root,KOG3230@2759|Eukaryota,37PY1@33090|Viridiplantae,3GDS9@35493|Streptophyta	35493|Streptophyta	U	Belongs to the SNF7 family	-	GO:0000815,GO:0005575,GO:0005622,GO:0005623,GO:0005737,GO:0005768,GO:0010008,GO:0012505,GO:0016020,GO:0031090,GO:0031410,GO:0031982,GO:0032991,GO:0036452,GO:0043226,GO:0043227,GO:0043229,GO:0044422,GO:0044424,GO:0044425,GO:0044433,GO:0044440,GO:0044444,GO:0044446,GO:0044464,GO:0097708,GO:0098588,GO:0098796,GO:0098805	-	ko:K12192	ko04144,ko04217,map04144,map04217	M00412	-	-	ko00000,ko00001,ko00002,ko04131,ko04147	-	-	-	Snf7
g353.t1	161934.XP_010684635.1	8.8e-269	740.0	COG5210@1|root,KOG2197@2759|Eukaryota,37MSN@33090|Viridiplantae,3GEMH@35493|Streptophyta	35493|Streptophyta	T	TBC1 domain family member	-	GO:0003674,GO:0005096,GO:0005488,GO:0005515,GO:0005575,GO:0005576,GO:0005622,GO:0005623,GO:0005737,GO:0006810,GO:0006886,GO:0008047,GO:0008104,GO:0008150,GO:0012505,GO:0015031,GO:0015833,GO:0017016,GO:0017137,GO:0019899,GO:0030234,GO:0030695,GO:0031267,GO:0031338,GO:0032879,GO:0033036,GO:0033043,GO:0034613,GO:0042886,GO:0043085,GO:0043087,GO:0043547,GO:0044093,GO:0044424,GO:0044464,GO:0045184,GO:…	-	ko:K20168	ko04137,map04137	-	-	-	ko00000,ko00001,ko04131	-	-	-	RabGAP-TBC
g354.t1	161934.XP_010684630.1	1.04e-81	250.0	2BYYC@1|root,2S2ZY@2759|Eukaryota,37VIU@33090|Viridiplantae,3GJCC@35493|Streptophyta	35493|Streptophyta	S	CRIB domain-containing protein	-	GO:0000003,GO:0000902,GO:0000904,GO:0003006,GO:0005575,GO:0005622,GO:0005623,GO:0005634,GO:0005886,GO:0008150,GO:0009314,GO:0009416,GO:0009628,GO:0009653,GO:0009826,GO:0009856,GO:0009860,GO:0009932,GO:0009987,GO:0016020,GO:0016043,GO:0016049,GO:0016324,GO:0022414,GO:0030154,GO:0032501,GO:0032502,GO:0032989,GO:0040007,GO:0043226,GO:0043227,GO:0043229,GO:0043231,GO:0044424,GO:0044425,GO:0044459,GO:…	-	-	-	-	-	-	-	-	-	-	PBD
g355.t1	161934.XP_010674488.1	2.94e-124	369.0	2CMHC@1|root,2QQCJ@2759|Eukaryota,37MTI@33090|Viridiplantae,3GDYD@35493|Streptophyta	35493|Streptophyta	S	chloroplast organization	MRL7	GO:0005575,GO:0005622,GO:0005623,GO:0005737,GO:0006355,GO:0006996,GO:0008150,GO:0009295,GO:0009507,GO:0009532,GO:0009536,GO:0009570,GO:0009657,GO:0009658,GO:0009889,GO:0009987,GO:0010468,GO:0010556,GO:0016043,GO:0019219,GO:0019222,GO:0031323,GO:0031326,GO:0042644,GO:0042646,GO:0043226,GO:0043227,GO:0043228,GO:0043229,GO:0043231,GO:0043232,GO:0044422,GO:0044424,GO:0044434,GO:0044435,GO:0044444,GO:…	-	-	-	-	-	-	-	-	-	-	-
g356.t1	161934.XP_010673561.1	2.44e-239	671.0	COG2723@1|root,KOG0626@2759|Eukaryota,37YXF@33090|Viridiplantae,3GMXG@35493|Streptophyta	35493|Streptophyta	G	Glycosyl hydrolase family 1	-	-	3.2.1.21	ko:K01188	ko00460,ko00500,ko00940,ko01100,ko01110,map00460,map00500,map00940,map01100,map01110	-	R00026,R02558,R02887,R02985,R03527,R04949,R04998,R10035,R10039,R10040	RC00049,RC00059,RC00171,RC00262,RC00397,RC00451,RC00714,RC00746,RC01248	ko00000,ko00001,ko01000	-	GH1	-	Glyco_hydro_1
g357.t1	161934.XP_010674488.1	2.46e-122	364.0	2CMHC@1|root,2QQCJ@2759|Eukaryota,37MTI@33090|Viridiplantae,3GDYD@35493|Streptophyta	35493|Streptophyta	S	chloroplast organization	MRL7	GO:0005575,GO:0005622,GO:0005623,GO:0005737,GO:0006355,GO:0006996,GO:0008150,GO:0009295,GO:0009507,GO:0009532,GO:0009536,GO:0009570,GO:0009657,GO:0009658,GO:0009889,GO:0009987,GO:0010468,GO:0010556,GO:0016043,GO:0019219,GO:0019222,GO:0031323,GO:0031326,GO:0042644,GO:0042646,GO:0043226,GO:0043227,GO:0043228,GO:0043229,GO:0043231,GO:0043232,GO:0044422,GO:0044424,GO:0044434,GO:0044435,GO:0044444,GO:…	-	-	-	-	-	-	-	-	-	-	-
g359.t1	161934.XP_010674148.1	4.71e-138	396.0	COG0120@1|root,KOG3075@2759|Eukaryota,37KM9@33090|Viridiplantae,3GB4J@35493|Streptophyta	35493|Streptophyta	G	Ribose-5-phosphate isomerase	-	GO:0000003,GO:0003006,GO:0003674,GO:0003824,GO:0004751,GO:0005575,GO:0005622,GO:0005623,GO:0005737,GO:0007275,GO:0008150,GO:0008219,GO:0009791,GO:0009987,GO:0010228,GO:0016853,GO:0016860,GO:0016861,GO:0022414,GO:0032501,GO:0032502,GO:0044424,GO:0044464,GO:0048608,GO:0048731,GO:0048856,GO:0061458	5.3.1.6	ko:K01807	ko00030,ko00710,ko01100,ko01110,ko01120,ko01130,ko01200,ko01230,map00030,map00710,map01100,map01110,map01120,map01130,map01200,map01230	M00004,M00007,M00165,M00167,M00580	R01056	RC00434	ko00000,ko00001,ko00002,ko01000	-	-	-	Rib_5-P_isom_A
g360.t1	161934.XP_010696519.1	8.62e-242	676.0	KOG1021@1|root,KOG1021@2759|Eukaryota,37J1S@33090|Viridiplantae,3G8K6@35493|Streptophyta	35493|Streptophyta	GMW	Glycosyltransferase	-	-	-	-	-	-	-	-	-	-	-	-	Exostosin
g361.t1	161934.XP_010696510.1	0.0	2334.0	KOG1987@1|root,KOG1987@2759|Eukaryota,37P14@33090|Viridiplantae,3G7J4@35493|Streptophyta	35493|Streptophyta	D	meprin and TRAF homology	-	GO:0001101,GO:0003674,GO:0003824,GO:0004843,GO:0005575,GO:0005622,GO:0005623,GO:0005634,GO:0005737,GO:0005829,GO:0005911,GO:0006508,GO:0006807,GO:0007154,GO:0007165,GO:0008150,GO:0008152,GO:0008233,GO:0008234,GO:0009506,GO:0009719,GO:0009725,GO:0009753,GO:0009755,GO:0009867,GO:0009987,GO:0010033,GO:0016787,GO:0019538,GO:0019783,GO:0023052,GO:0030054,GO:0032870,GO:0036459,GO:0042221,GO:0043170,GO:…	-	-	-	-	-	-	-	-	-	-	FancD2,MATH
g362.t1	161934.XP_010667897.1	5.08e-152	439.0	COG0657@1|root,KOG1515@2759|Eukaryota,37R02@33090|Viridiplantae,3G8PY@35493|Streptophyta	35493|Streptophyta	V	Carboxylesterase	-	-	-	-	-	-	-	-	-	-	-	-	Abhydrolase_3
g363.t1	161934.XP_010696359.1	0.0	888.0	KOG0251@1|root,KOG0251@2759|Eukaryota,37KM4@33090|Viridiplantae,3GC10@35493|Streptophyta	35493|Streptophyta	TU	Clathrin assembly protein	-	GO:0005575,GO:0005622,GO:0005623,GO:0005634,GO:0005737,GO:0005829,GO:0005886,GO:0006810,GO:0006897,GO:0006898,GO:0008150,GO:0016020,GO:0016192,GO:0043226,GO:0043227,GO:0043229,GO:0043231,GO:0044424,GO:0044444,GO:0044464,GO:0051179,GO:0051234,GO:0071944,GO:0072583,GO:0098657	-	ko:K20043,ko:K20044	-	-	-	-	ko00000,ko04131	-	-	-	ANTH
g364.t1	161934.XP_010696306.1	0.0	1150.0	COG1502@1|root,KOG1329@2759|Eukaryota,37J5H@33090|Viridiplantae,3GCN5@35493|Streptophyta	35493|Streptophyta	I	Hydrolyzes glycerol-phospholipids at the terminal phosphodiesteric bond	-	GO:0001101,GO:0003674,GO:0003824,GO:0004620,GO:0004630,GO:0006629,GO:0006643,GO:0006950,GO:0006970,GO:0007275,GO:0008081,GO:0008150,GO:0008152,GO:0008610,GO:0009056,GO:0009058,GO:0009414,GO:0009415,GO:0009628,GO:0009651,GO:0009719,GO:0009725,GO:0009737,GO:0009987,GO:0010033,GO:0010035,GO:0016042,GO:0016298,GO:0016787,GO:0016788,GO:0022622,GO:0032501,GO:0032502,GO:0033993,GO:0042221,GO:0042578,GO:…	3.1.4.4	ko:K01115	ko00564,ko00565,ko01100,ko01110,ko04014,ko04024,ko04071,ko04072,ko04144,ko04666,ko04724,ko04912,ko05231,map00564,map00565,map01100,map01110,map04014,map04024,map04071,map04072,map04144,map04666,map04724,map04912,map05231	-	R01310,R02051,R07385	RC00017,RC00425	ko00000,ko00001,ko01000,ko04131	-	-	-	C2,PLD_C,PLDc
g365.t1	161934.XP_010696258.1	2.05e-74	228.0	2AEP2@1|root,2RYW2@2759|Eukaryota,37TYU@33090|Viridiplantae,3GI3R@35493|Streptophyta	35493|Streptophyta	S	isoform X1	-	-	-	-	-	-	-	-	-	-	-	-	DUF4050
g366.t1	161934.XP_010696236.1	5.65e-231	661.0	KOG1947@1|root,KOG1947@2759|Eukaryota,37KZ0@33090|Viridiplantae,3GE8Z@35493|Streptophyta	35493|Streptophyta	Q	EIN3-binding F-box protein	EBF2	GO:0000151,GO:0005575,GO:0005622,GO:0005623,GO:0005634,GO:0006508,GO:0006511,GO:0006807,GO:0008150,GO:0008152,GO:0009056,GO:0009057,GO:0009719,GO:0009723,GO:0009725,GO:0009966,GO:0009968,GO:0009987,GO:0010033,GO:0010104,GO:0010105,GO:0010646,GO:0010648,GO:0019005,GO:0019538,GO:0019941,GO:0023051,GO:0023057,GO:0030163,GO:0031461,GO:0032991,GO:0042221,GO:0043170,GO:0043226,GO:0043227,GO:0043229,GO:…	-	ko:K14515	ko04016,ko04075,map04016,map04075	-	-	-	ko00000,ko00001,ko04121	-	-	-	F-box,F-box-like,LRR_6
g367.t1	161934.XP_010696215.1	9.98e-75	249.0	297WN@1|root,2REWY@2759|Eukaryota,37S1E@33090|Viridiplantae,3G756@35493|Streptophyta	35493|Streptophyta	S	isoform X1	-	GO:0003674,GO:0005488,GO:0005515,GO:0008017,GO:0008092,GO:0008150,GO:0009719,GO:0009723,GO:0009725,GO:0009987,GO:0010033,GO:0015631,GO:0032870,GO:0042221,GO:0050896,GO:0051716,GO:0070887,GO:0071310,GO:0071369,GO:0071495	-	-	-	-	-	-	-	-	-	-	TPX2
g368.t1	161934.XP_010696200.1	3.15e-157	450.0	COG0376@1|root,2QU9K@2759|Eukaryota,37SQ3@33090|Viridiplantae,3GDCD@35493|Streptophyta	35493|Streptophyta	P	Belongs to the peroxidase family	-	GO:0000003,GO:0000302,GO:0003006,GO:0003674,GO:0003824,GO:0004130,GO:0004601,GO:0005575,GO:0005622,GO:0005623,GO:0005737,GO:0005829,GO:0006950,GO:0006979,GO:0007275,GO:0008150,GO:0008152,GO:0009056,GO:0009636,GO:0009791,GO:0009845,GO:0009987,GO:0010154,GO:0010431,GO:0016209,GO:0016491,GO:0016684,GO:0016999,GO:0017001,GO:0017144,GO:0021700,GO:0022414,GO:0032501,GO:0032502,GO:0032504,GO:0033554,GO:…	1.11.1.11	ko:K00434	ko00053,ko00480,map00053,map00480	-	R00644	RC00092	ko00000,ko00001,ko01000	-	-	-	peroxidase
g369.t1	161934.XP_010696164.1	0.0	1185.0	COG0515@1|root,2QUXB@2759|Eukaryota,37PXV@33090|Viridiplantae,3GC81@35493|Streptophyta	35493|Streptophyta	T	serine threonine-protein kinase	-	GO:0003674,GO:0003824,GO:0004672,GO:0004674,GO:0005488,GO:0005515,GO:0005516,GO:0005575,GO:0005623,GO:0005886,GO:0006464,GO:0006468,GO:0006793,GO:0006796,GO:0006807,GO:0008150,GO:0008152,GO:0009987,GO:0016020,GO:0016301,GO:0016310,GO:0016740,GO:0016772,GO:0016773,GO:0019538,GO:0019899,GO:0031625,GO:0036211,GO:0043170,GO:0043412,GO:0044237,GO:0044238,GO:0044260,GO:0044267,GO:0044389,GO:0044464,GO:…	2.7.11.1	ko:K04733	ko04010,ko04064,ko04620,ko04621,ko04624,ko04722,ko05133,ko05140,ko05142,ko05145,ko05152,ko05162,ko05164,map04010,map04064,map04620,map04621,map04624,map04722,map05133,map05140,map05142,map05145,map05152,map05162,map05164	M00686	-	-	ko00000,ko00001,ko00002,ko01000,ko01001	-	-	-	B_lectin,PAN_2,Pkinase,Pkinase_Tyr
g370.t1	161934.XP_010696554.1	0.0	949.0	COG5038@1|root,KOG1012@2759|Eukaryota,37T00@33090|Viridiplantae,3GF2T@35493|Streptophyta	35493|Streptophyta	S	Synaptotagmin-like mitochondrial-lipid-binding domain	-	GO:0005575,GO:0005622,GO:0005623,GO:0005737,GO:0005783,GO:0005789,GO:0012505,GO:0016020,GO:0031224,GO:0031227,GO:0031984,GO:0042175,GO:0043226,GO:0043227,GO:0043229,GO:0043231,GO:0044232,GO:0044422,GO:0044424,GO:0044425,GO:0044432,GO:0044444,GO:0044446,GO:0044464,GO:0098827	-	-	-	-	-	-	-	-	-	-	C2,SMP_LBD
g371.t1	161934.XP_010696612.1	4.5e-202	566.0	KOG2288@1|root,KOG2288@2759|Eukaryota,37S7S@33090|Viridiplantae,3GCQ3@35493|Streptophyta	35493|Streptophyta	G	Belongs to the glycosyltransferase 31 family	-	GO:0003674,GO:0003824,GO:0006029,GO:0006464,GO:0006486,GO:0006493,GO:0006807,GO:0008150,GO:0008152,GO:0008378,GO:0009058,GO:0009059,GO:0009100,GO:0009101,GO:0009987,GO:0010384,GO:0010404,GO:0010405,GO:0016740,GO:0016757,GO:0016758,GO:0018193,GO:0018208,GO:0018258,GO:0019538,GO:0034645,GO:0036211,GO:0043170,GO:0043412,GO:0043413,GO:0044036,GO:0044237,GO:0044238,GO:0044249,GO:0044260,GO:0044267,GO:…	-	ko:K20854	-	-	-	-	ko00000,ko01000,ko01003	-	GT31	-	DUF4094,Galactosyl_T
g372.t1	161934.XP_010696624.1	1.17e-130	419.0	COG5260@1|root,KOG2277@2759|Eukaryota,37QA9@33090|Viridiplantae,3GGNI@35493|Streptophyta	35493|Streptophyta	D	translation factor activity, non-nucleic acid binding	-	-	2.7.7.19,2.7.7.52	ko:K18709	-	-	-	-	ko00000,ko01000,ko03019	-	-	-	NTP_transf_2
g375.t1	161934.XP_010665639.1	0.0	964.0	KOG4151@1|root,KOG4151@2759|Eukaryota,37KXT@33090|Viridiplantae,3GDF4@35493|Streptophyta	35493|Streptophyta	DO	Heat shock protein 70 (HSP70)-interacting protein	-	GO:0005575,GO:0005622,GO:0005623,GO:0005634,GO:0005737,GO:0005773,GO:0008150,GO:0032886,GO:0043226,GO:0043227,GO:0043229,GO:0043231,GO:0044424,GO:0044444,GO:0044464,GO:0050789,GO:0050794,GO:0065007	-	-	-	-	-	-	-	-	-	-	PB1
g376.t1	161934.XP_010665651.1	3.58e-231	651.0	KOG2643@1|root,KOG2643@2759|Eukaryota,37JQE@33090|Viridiplantae,3GDX9@35493|Streptophyta	35493|Streptophyta	P	Calcium uptake protein 1	-	GO:0003674,GO:0005488,GO:0005509,GO:0005575,GO:0005622,GO:0005623,GO:0005737,GO:0005739,GO:0005740,GO:0005743,GO:0005758,GO:0006810,GO:0006811,GO:0006812,GO:0006816,GO:0006839,GO:0006851,GO:0006873,GO:0006874,GO:0006875,GO:0008150,GO:0009987,GO:0016020,GO:0016021,GO:0019725,GO:0019866,GO:0030001,GO:0030003,GO:0031090,GO:0031224,GO:0031300,GO:0031301,GO:0031966,GO:0031967,GO:0031970,GO:0031974,GO:…	-	-	-	-	-	-	-	-	-	-	EF-hand_1,EF-hand_5,EF-hand_8
g377.t1	4098.XP_009610574.1	1.01e-105	305.0	COG0186@1|root,KOG1728@2759|Eukaryota,37MXS@33090|Viridiplantae,3GEJP@35493|Streptophyta,44P6Q@71274|asterids	35493|Streptophyta	J	Belongs to the universal ribosomal protein uS17 family	-	GO:0003674,GO:0003676,GO:0003723,GO:0003729,GO:0003735,GO:0005198,GO:0005488,GO:0005575,GO:0005618,GO:0005622,GO:0005623,GO:0005737,GO:0005829,GO:0005840,GO:0005911,GO:0006412,GO:0006518,GO:0006807,GO:0008150,GO:0008152,GO:0009058,GO:0009059,GO:0009506,GO:0009987,GO:0010467,GO:0015935,GO:0016020,GO:0019538,GO:0022626,GO:0022627,GO:0030054,GO:0030312,GO:0032991,GO:0034641,GO:0034645,GO:0043043,GO:…	-	ko:K02949	ko03010,map03010	M00177	-	-	br01610,ko00000,ko00001,ko00002,ko03011	-	-	-	Ribosomal_S17,Ribosomal_S17_N
g378.t1	161934.XP_010665712.1	5.46e-240	662.0	28IC2@1|root,2QQNK@2759|Eukaryota,37KZA@33090|Viridiplantae,3GF4Z@35493|Streptophyta	35493|Streptophyta	S	hydroxyproline O-arabinosyltransferase activity	-	GO:0003674,GO:0003824,GO:0005575,GO:0005622,GO:0005623,GO:0005737,GO:0005768,GO:0005773,GO:0005774,GO:0005794,GO:0005801,GO:0005802,GO:0005886,GO:0012505,GO:0016020,GO:0016740,GO:0016757,GO:0016763,GO:0031090,GO:0031410,GO:0031982,GO:0031984,GO:0043226,GO:0043227,GO:0043229,GO:0043231,GO:0044422,GO:0044424,GO:0044431,GO:0044437,GO:0044444,GO:0044446,GO:0044464,GO:0071944,GO:0097708,GO:0098588,GO:…	2.4.2.58	ko:K20782	ko00514,map00514	-	-	-	ko00000,ko00001,ko01000,ko01003	-	GT95	-	-
g379.t1	4096.XP_009788482.1	1e-15	76.3	2E114@1|root,2S8DW@2759|Eukaryota,37WWI@33090|Viridiplantae,3GM5V@35493|Streptophyta,44TRB@71274|asterids	35493|Streptophyta	-	-	-	-	-	-	-	-	-	-	-	-	-	-	-
g380.t1	161934.XP_010665744.1	9.55e-180	511.0	KOG0773@1|root,KOG0773@2759|Eukaryota,37JBF@33090|Viridiplantae,3GAPB@35493|Streptophyta	35493|Streptophyta	K	Homeobox protein knotted-1-like	-	GO:0003674,GO:0003700,GO:0005575,GO:0005622,GO:0005623,GO:0005634,GO:0005737,GO:0005829,GO:0006355,GO:0008150,GO:0009314,GO:0009416,GO:0009593,GO:0009628,GO:0009719,GO:0009720,GO:0009722,GO:0009723,GO:0009725,GO:0009726,GO:0009727,GO:0009735,GO:0009889,GO:0009987,GO:0010033,GO:0010468,GO:0010556,GO:0019219,GO:0019222,GO:0031323,GO:0031326,GO:0032870,GO:0034097,GO:0042221,GO:0043226,GO:0043227,GO:…	-	-	-	-	-	-	-	-	-	-	ELK,Homeobox_KN,KNOX1,KNOX2
g381.t1	161934.XP_010665775.1	8.88e-56	186.0	2AI81@1|root,2RZ47@2759|Eukaryota,37UR1@33090|Viridiplantae,3GIM2@35493|Streptophyta	35493|Streptophyta	S	BEST Arabidopsis thaliana protein match is	-	-	-	-	-	-	-	-	-	-	-	-	-
g383.t1	161934.XP_010665786.1	1.37e-205	579.0	COG0515@1|root,KOG1187@2759|Eukaryota,37MFQ@33090|Viridiplantae,3GDRC@35493|Streptophyta	35493|Streptophyta	T	belongs to the protein kinase superfamily	-	-	-	-	-	-	-	-	-	-	-	-	Pkinase,Pkinase_Tyr
g384.t1	161934.XP_010665799.1	2.06e-297	815.0	COG1448@1|root,KOG1411@2759|Eukaryota,37K61@33090|Viridiplantae,3G9T8@35493|Streptophyta	35493|Streptophyta	E	Aspartate aminotransferase	-	GO:0003674,GO:0003824,GO:0004069,GO:0006082,GO:0006103,GO:0006520,GO:0006531,GO:0006536,GO:0006807,GO:0008150,GO:0008152,GO:0008483,GO:0009064,GO:0009066,GO:0009987,GO:0016740,GO:0016769,GO:0019752,GO:0043436,GO:0043648,GO:0044237,GO:0044238,GO:0044281,GO:0051186,GO:0071704,GO:1901564,GO:1901605	2.6.1.1	ko:K00811	ko00220,ko00250,ko00270,ko00330,ko00350,ko00360,ko00400,ko00950,ko00960,ko01100,ko01110,ko01130,ko01210,ko01230,map00220,map00250,map00270,map00330,map00350,map00360,map00400,map00950,map00960,map01100,map01110,map01130,map01210,map01230	-	R00355,R00694,R00734,R00896,R02433,R02619,R05052	RC00006	ko00000,ko00001,ko01000,ko01007	-	-	-	Aminotran_1_2
g385.t1	161934.XP_010665840.1	5.58e-94	278.0	2961F@1|root,2RD02@2759|Eukaryota,37JKY@33090|Viridiplantae,3GD9R@35493|Streptophyta	35493|Streptophyta	K	ethylene-responsive transcription factor	-	GO:0000160,GO:0003674,GO:0003700,GO:0006355,GO:0007154,GO:0007165,GO:0008150,GO:0009719,GO:0009723,GO:0009725,GO:0009755,GO:0009873,GO:0009889,GO:0009987,GO:0010033,GO:0010468,GO:0010556,GO:0019219,GO:0019222,GO:0023052,GO:0031323,GO:0031326,GO:0032870,GO:0035556,GO:0042221,GO:0050789,GO:0050794,GO:0050896,GO:0051171,GO:0051252,GO:0051716,GO:0060255,GO:0065007,GO:0070887,GO:0071310,GO:0071369,GO:…	-	-	-	-	-	-	-	-	-	-	AP2
g386.t1	161934.XP_010665861.1	1.5e-100	308.0	28P4D@1|root,2QSX4@2759|Eukaryota,37QB5@33090|Viridiplantae,3G9QQ@35493|Streptophyta	35493|Streptophyta	S	Plant protein of unknown function (DUF868)	-	-	-	-	-	-	-	-	-	-	-	-	DUF868
g387.t1	161934.XP_010665880.1	4.8e-85	261.0	29ZNA@1|root,2RXWM@2759|Eukaryota,37TYD@33090|Viridiplantae,3GHAK@35493|Streptophyta	35493|Streptophyta	S	ZINC FINGER protein	-	GO:0001067,GO:0003674,GO:0003676,GO:0003677,GO:0003700,GO:0005488,GO:0005575,GO:0005622,GO:0005623,GO:0005634,GO:0006355,GO:0008150,GO:0009787,GO:0009788,GO:0009889,GO:0009966,GO:0009968,GO:0010468,GO:0010556,GO:0010646,GO:0010648,GO:0019219,GO:0019222,GO:0023051,GO:0023057,GO:0031323,GO:0031326,GO:0043226,GO:0043227,GO:0043229,GO:0043231,GO:0044212,GO:0044424,GO:0044464,GO:0048519,GO:0048523,GO:…	-	-	-	-	-	-	-	-	-	-	-
g388.t1	161934.XP_010667313.1	2.75e-218	616.0	28N77@1|root,2QSIF@2759|Eukaryota,37N6H@33090|Viridiplantae,3GADR@35493|Streptophyta	35493|Streptophyta	S	Omega-hydroxypalmitate O-feruloyl	-	GO:0000271,GO:0001101,GO:0001558,GO:0003674,GO:0003824,GO:0003996,GO:0005575,GO:0005622,GO:0005623,GO:0005634,GO:0005737,GO:0005783,GO:0005975,GO:0005976,GO:0006629,GO:0006694,GO:0006725,GO:0008150,GO:0008152,GO:0008202,GO:0008610,GO:0009058,GO:0009059,GO:0009664,GO:0009698,GO:0009699,GO:0009719,GO:0009725,GO:0009733,GO:0009737,GO:0009741,GO:0009832,GO:0009888,GO:0009987,GO:0010033,GO:0010087,GO:…	2.3.1.188	ko:K15400	ko00073,map00073	-	R09106	RC00004,RC00041	ko00000,ko00001,ko01000	-	-	-	Transferase
g389.t1	161934.XP_010665940.1	0.0	2028.0	COG0553@1|root,KOG0383@2759|Eukaryota,37PGJ@33090|Viridiplantae,3G9H0@35493|Streptophyta	35493|Streptophyta	KL	CHD3-type chromatin-remodeling factor	-	GO:0001101,GO:0003674,GO:0003676,GO:0003677,GO:0005488,GO:0005575,GO:0005622,GO:0005623,GO:0005634,GO:0006325,GO:0006338,GO:0006355,GO:0006996,GO:0007154,GO:0007165,GO:0007275,GO:0008150,GO:0008283,GO:0009719,GO:0009725,GO:0009733,GO:0009735,GO:0009736,GO:0009739,GO:0009755,GO:0009787,GO:0009788,GO:0009889,GO:0009890,GO:0009892,GO:0009966,GO:0009968,GO:0009987,GO:0010033,GO:0010468,GO:0010556,GO:…	3.6.4.12	ko:K11642,ko:K11643	ko05165,ko05203,map05165,map05203	-	-	-	ko00000,ko00001,ko01000,ko03036	-	-	-	CHDCT2,Chromo,DUF1086,DUF1087,Helicase_C,PHD,SNF2_N
g390.t1	161934.XP_010665982.1	2.37e-186	518.0	COG5228@1|root,KOG0304@2759|Eukaryota,37MT2@33090|Viridiplantae,3G9U5@35493|Streptophyta	35493|Streptophyta	A	CCR4-associated factor 1 homolog	-	GO:0000175,GO:0000288,GO:0000291,GO:0000932,GO:0000956,GO:0003674,GO:0003824,GO:0004518,GO:0004527,GO:0004532,GO:0004535,GO:0004540,GO:0005575,GO:0005622,GO:0005623,GO:0005737,GO:0006139,GO:0006401,GO:0006402,GO:0006417,GO:0006725,GO:0006807,GO:0008150,GO:0008152,GO:0008408,GO:0009056,GO:0009057,GO:0009889,GO:0009890,GO:0009892,GO:0009987,GO:0010468,GO:0010556,GO:0010558,GO:0010605,GO:0010608,GO:…	-	ko:K12581	ko03018,map03018	-	-	-	ko00000,ko00001,ko03019	-	-	-	CAF1
g391.t1	161934.XP_010665990.1	7.42e-101	296.0	2CND4@1|root,2QVCN@2759|Eukaryota,37T0Y@33090|Viridiplantae,3GCVR@35493|Streptophyta	35493|Streptophyta	S	Signal peptidase complex subunit	-	GO:0005575,GO:0005622,GO:0005623,GO:0005737,GO:0005783,GO:0005787,GO:0005789,GO:0006465,GO:0006508,GO:0006518,GO:0006605,GO:0006807,GO:0006810,GO:0006886,GO:0008104,GO:0008150,GO:0008152,GO:0009987,GO:0010467,GO:0012505,GO:0015031,GO:0015833,GO:0016020,GO:0016485,GO:0019538,GO:0031984,GO:0032991,GO:0033036,GO:0033365,GO:0034613,GO:0034641,GO:0042175,GO:0042886,GO:0043170,GO:0043226,GO:0043227,GO:…	-	ko:K12947	ko03060,map03060	-	-	-	ko00000,ko00001,ko01000	-	-	-	SPC25
g392.t1	161934.XP_010666010.1	8.12e-201	574.0	KOG0167@1|root,KOG0167@2759|Eukaryota,37R30@33090|Viridiplantae,3G82Y@35493|Streptophyta	35493|Streptophyta	S	U-box domain-containing protein	-	GO:0002682,GO:0002683,GO:0003674,GO:0003824,GO:0004842,GO:0005102,GO:0005488,GO:0005515,GO:0005575,GO:0005622,GO:0005623,GO:0005634,GO:0005737,GO:0005829,GO:0006464,GO:0006807,GO:0006950,GO:0006952,GO:0008150,GO:0008152,GO:0009605,GO:0009607,GO:0009617,GO:0009987,GO:0010941,GO:0016567,GO:0016740,GO:0019538,GO:0019787,GO:0032446,GO:0033612,GO:0036211,GO:0042742,GO:0042981,GO:0043066,GO:0043067,GO:…	-	ko:K08332	-	-	-	-	ko00000,ko03029,ko04131	-	-	-	Arm
g393.t1	161934.XP_010666051.1	3.24e-155	458.0	KOG0825@1|root,KOG2043@1|root,KOG0825@2759|Eukaryota,KOG2043@2759|Eukaryota,37QUQ@33090|Viridiplantae,3GDU6@35493|Streptophyta	35493|Streptophyta	L	Zinc finger (C3HC4-type RING finger) family protein BRCT domain-containing protein	-	-	1.11.1.9	ko:K00432	ko00480,ko00590,ko04918,map00480,map00590,map04918	-	R00274,R07034,R07035	RC00011,RC00982	ko00000,ko00001,ko01000	-	-	-	PTCB-BRCT,zf-C3HC4,zf-RING_2
g394.t1	29730.Gorai.013G068000.1	2.14e-17	79.3	2E043@1|root,2S7JS@2759|Eukaryota,37WQF@33090|Viridiplantae,3GKJR@35493|Streptophyta	35493|Streptophyta	-	-	-	-	-	-	-	-	-	-	-	-	-	-	-
g395.t1	161934.XP_010666102.1	4.4e-180	517.0	KOG0583@1|root,KOG0583@2759|Eukaryota,37Q1P@33090|Viridiplantae,3G72J@35493|Streptophyta	35493|Streptophyta	T	Non-specific serine threonine protein kinase	CIPK16	GO:0003674,GO:0003824,GO:0004672,GO:0004674,GO:0005575,GO:0005622,GO:0005623,GO:0006464,GO:0006468,GO:0006793,GO:0006796,GO:0006807,GO:0006810,GO:0006811,GO:0006812,GO:0006814,GO:0006950,GO:0006952,GO:0006970,GO:0006972,GO:0007154,GO:0007165,GO:0008150,GO:0008152,GO:0009605,GO:0009607,GO:0009620,GO:0009628,GO:0009651,GO:0009987,GO:0015672,GO:0016301,GO:0016310,GO:0016740,GO:0016772,GO:0016773,GO:…	2.7.11.11	ko:K07198	ko04068,ko04140,ko04150,ko04151,ko04152,ko04211,ko04213,ko04371,ko04530,ko04710,ko04714,ko04910,ko04920,ko04921,ko04922,ko04931,ko04932,ko05410,ko05418,map04068,map04140,map04150,map04151,map04152,map04211,map04213,map04371,map04530,map04710,map04714,map04910,map04920,map04921,map04922,map04931,map04932,map05410,map05418	-	-	-	ko00000,ko00001,ko01000,ko01001,ko03029,ko04131	-	-	-	NAF,Pkinase
g396.t1	161934.XP_010667984.1	0.0	1169.0	KOG1922@1|root,KOG1922@2759|Eukaryota,37M0R@33090|Viridiplantae,3GBSB@35493|Streptophyta	35493|Streptophyta	S	Belongs to the formin-like family	-	-	-	-	-	-	-	-	-	-	-	-	FH2,PTEN_C2
g398.t1	161934.XP_010667554.1	1.92e-177	501.0	COG0528@1|root,2QVYQ@2759|Eukaryota,37JUM@33090|Viridiplantae,3GG9S@35493|Streptophyta	35493|Streptophyta	F	Uridylate kinase	-	-	2.7.4.22	ko:K09903	ko00240,ko01100,map00240,map01100	-	R00158	RC00002	ko00000,ko00001,ko01000	-	-	-	AA_kinase
g399.t1	161934.XP_010667633.1	1.83e-302	850.0	2CMN1@1|root,2QQXC@2759|Eukaryota,37N8A@33090|Viridiplantae,3GC1R@35493|Streptophyta	35493|Streptophyta	S	Protein of unknown function (DUF632)	-	-	-	-	-	-	-	-	-	-	-	-	DUF630,DUF632
g400.t1	161934.XP_010667709.1	0.0	2788.0	COG0749@1|root,KOG0950@2759|Eukaryota,37KZP@33090|Viridiplantae,3G7AS@35493|Streptophyta	35493|Streptophyta	A	Helicase and polymerase-containing protein	-	GO:0000018,GO:0000724,GO:0000725,GO:0000726,GO:0002200,GO:0002376,GO:0002377,GO:0002440,GO:0002520,GO:0002566,GO:0003674,GO:0003676,GO:0003677,GO:0003682,GO:0003684,GO:0003824,GO:0003887,GO:0004518,GO:0004527,GO:0005488,GO:0005515,GO:0005575,GO:0005622,GO:0005623,GO:0005634,GO:0005654,GO:0005737,GO:0006139,GO:0006259,GO:0006260,GO:0006261,GO:0006281,GO:0006282,GO:0006284,GO:0006302,GO:0006303,GO:…	2.7.7.7	ko:K02349	-	-	-	-	ko00000,ko01000,ko03400	-	-	-	DEAD,DNA_pol_A,Helicase_C
g401.t1	161934.XP_010667737.1	9.48e-102	309.0	28I7F@1|root,2QQHP@2759|Eukaryota,37NNX@33090|Viridiplantae,3G8ZG@35493|Streptophyta	35493|Streptophyta	S	BURP domain-containing protein	-	GO:0005575,GO:0005622,GO:0005623,GO:0005737,GO:0005768,GO:0005794,GO:0005802,GO:0006950,GO:0006970,GO:0008150,GO:0009628,GO:0009651,GO:0012505,GO:0031410,GO:0031982,GO:0031984,GO:0043226,GO:0043227,GO:0043229,GO:0043231,GO:0044422,GO:0044424,GO:0044431,GO:0044444,GO:0044446,GO:0044464,GO:0050896,GO:0097708,GO:0098791	-	-	-	-	-	-	-	-	-	-	BURP
g402.t1	161934.XP_010667747.1	2.04e-97	301.0	28I7F@1|root,2QQHP@2759|Eukaryota,37NNX@33090|Viridiplantae,3G8ZG@35493|Streptophyta	35493|Streptophyta	S	BURP domain-containing protein	-	GO:0005575,GO:0005622,GO:0005623,GO:0005737,GO:0005768,GO:0005794,GO:0005802,GO:0006950,GO:0006970,GO:0008150,GO:0009628,GO:0009651,GO:0012505,GO:0031410,GO:0031982,GO:0031984,GO:0043226,GO:0043227,GO:0043229,GO:0043231,GO:0044422,GO:0044424,GO:0044431,GO:0044444,GO:0044446,GO:0044464,GO:0050896,GO:0097708,GO:0098791	-	-	-	-	-	-	-	-	-	-	BURP
g403.t1	161934.XP_010667747.1	2.13e-156	453.0	28I7F@1|root,2QQHP@2759|Eukaryota,37NNX@33090|Viridiplantae,3G8ZG@35493|Streptophyta	35493|Streptophyta	S	BURP domain-containing protein	-	GO:0005575,GO:0005622,GO:0005623,GO:0005737,GO:0005768,GO:0005794,GO:0005802,GO:0006950,GO:0006970,GO:0008150,GO:0009628,GO:0009651,GO:0012505,GO:0031410,GO:0031982,GO:0031984,GO:0043226,GO:0043227,GO:0043229,GO:0043231,GO:0044422,GO:0044424,GO:0044431,GO:0044444,GO:0044446,GO:0044464,GO:0050896,GO:0097708,GO:0098791	-	-	-	-	-	-	-	-	-	-	BURP
g405.t1	161934.XP_010667774.1	2.96e-142	412.0	28I7F@1|root,2QQHP@2759|Eukaryota,37NNX@33090|Viridiplantae,3G8ZG@35493|Streptophyta	35493|Streptophyta	S	BURP domain-containing protein	-	GO:0005575,GO:0005622,GO:0005623,GO:0005737,GO:0005768,GO:0005794,GO:0005802,GO:0006950,GO:0006970,GO:0008150,GO:0009628,GO:0009651,GO:0012505,GO:0031410,GO:0031982,GO:0031984,GO:0043226,GO:0043227,GO:0043229,GO:0043231,GO:0044422,GO:0044424,GO:0044431,GO:0044444,GO:0044446,GO:0044464,GO:0050896,GO:0097708,GO:0098791	-	-	-	-	-	-	-	-	-	-	BURP
g406.t1	161934.XP_010667780.1	2.32e-237	662.0	COG2072@1|root,KOG1399@2759|Eukaryota,37PDP@33090|Viridiplantae,3G7F7@35493|Streptophyta	35493|Streptophyta	Q	monooxygenase	YUC6	-	1.14.13.168	ko:K11816	ko00380,ko01100,map00380,map01100	-	R10181	RC00866	ko00000,ko00001,ko01000	-	-	-	FMO-like,K_oxygenase,Pyr_redox_3
g407.t1	161934.XP_010667941.1	6.65e-48	159.0	KOG3272@1|root,KOG3272@2759|Eukaryota,37PFD@33090|Viridiplantae,3GHAH@35493|Streptophyta	35493|Streptophyta	S	Coiled-coil domain-containing protein	-	-	-	-	-	-	-	-	-	-	-	-	DUF814
g408.t1	161934.XP_010667877.1	1.34e-140	405.0	28KX3@1|root,2QTDP@2759|Eukaryota,37KAX@33090|Viridiplantae,3GEWP@35493|Streptophyta	35493|Streptophyta	S	atrbl11,rbl11	-	GO:0003674,GO:0005488,GO:0005515,GO:0019904	-	-	-	-	-	-	-	-	-	-	Rhomboid
g409.t1	161934.XP_010681182.1	7.57e-48	159.0	29F1T@1|root,2S31C@2759|Eukaryota,37VE3@33090|Viridiplantae,3GJND@35493|Streptophyta	35493|Streptophyta	S	MLP-like protein	-	-	-	-	-	-	-	-	-	-	-	-	Bet_v_1
g410.t1	161934.XP_010668167.1	9.21e-97	298.0	28JRG@1|root,2QS4X@2759|Eukaryota,37NNR@33090|Viridiplantae,3G7CD@35493|Streptophyta	35493|Streptophyta	S	U-box domain-containing protein	-	-	-	-	-	-	-	-	-	-	-	-	-
g411.t1	161934.XP_010668942.1	1.07e-220	630.0	COG3104@1|root,KOG1237@2759|Eukaryota	2759|Eukaryota	E	transmembrane transporter activity	-	-	-	ko:K14638	-	-	-	-	ko00000,ko02000	2.A.17.3	-	-	PTR2
g412.t1	161934.XP_010668288.1	6.39e-141	402.0	COG0580@1|root,KOG0223@2759|Eukaryota,37NKX@33090|Viridiplantae,3GG9B@35493|Streptophyta	35493|Streptophyta	G	Belongs to the MIP aquaporin (TC 1.A.8) family	TIP4-3	GO:0000325,GO:0003674,GO:0005215,GO:0005372,GO:0005575,GO:0005622,GO:0005623,GO:0005737,GO:0005773,GO:0005774,GO:0005886,GO:0005887,GO:0006810,GO:0006811,GO:0006833,GO:0008150,GO:0009705,GO:0015250,GO:0015267,GO:0015318,GO:0015840,GO:0016020,GO:0016021,GO:0019755,GO:0022803,GO:0022838,GO:0022857,GO:0031090,GO:0031224,GO:0031226,GO:0034220,GO:0042044,GO:0042807,GO:0042886,GO:0043226,GO:0043227,GO:…	-	ko:K09873	-	-	-	-	ko00000,ko02000	1.A.8.10	-	-	MIP
g413.t1	161934.XP_010668294.1	5.72e-136	408.0	KOG4155@1|root,KOG4155@2759|Eukaryota,37J9D@33090|Viridiplantae,3GA1S@35493|Streptophyta	35493|Streptophyta	S	Myosin heavy chain kinase B-like	-	GO:0000775,GO:0000776,GO:0003674,GO:0005488,GO:0005515,GO:0005575,GO:0005622,GO:0005623,GO:0005694,GO:0005737,GO:0005813,GO:0005815,GO:0005856,GO:0005874,GO:0005875,GO:0005938,GO:0007154,GO:0007165,GO:0008017,GO:0008092,GO:0008104,GO:0008150,GO:0009987,GO:0015630,GO:0015631,GO:0017016,GO:0017048,GO:0019899,GO:0019932,GO:0019933,GO:0019935,GO:0023052,GO:0031267,GO:0031592,GO:0032991,GO:0033036,GO:…	-	ko:K03362	ko04114,ko04120,ko04218,ko04310,ko04340,ko04341,ko04390,ko04624,ko04710,ko05131,map04114,map04120,map04218,map04310,map04340,map04341,map04390,map04624,map04710,map05131	M00380	-	-	ko00000,ko00001,ko00002,ko03036,ko04121	-	-	-	WD40
g414.t1	161934.XP_010668294.1	1.05e-133	401.0	KOG4155@1|root,KOG4155@2759|Eukaryota,37J9D@33090|Viridiplantae,3GA1S@35493|Streptophyta	35493|Streptophyta	S	Myosin heavy chain kinase B-like	-	GO:0000775,GO:0000776,GO:0003674,GO:0005488,GO:0005515,GO:0005575,GO:0005622,GO:0005623,GO:0005694,GO:0005737,GO:0005813,GO:0005815,GO:0005856,GO:0005874,GO:0005875,GO:0005938,GO:0007154,GO:0007165,GO:0008017,GO:0008092,GO:0008104,GO:0008150,GO:0009987,GO:0015630,GO:0015631,GO:0017016,GO:0017048,GO:0019899,GO:0019932,GO:0019933,GO:0019935,GO:0023052,GO:0031267,GO:0031592,GO:0032991,GO:0033036,GO:…	-	ko:K03362	ko04114,ko04120,ko04218,ko04310,ko04340,ko04341,ko04390,ko04624,ko04710,ko05131,map04114,map04120,map04218,map04310,map04340,map04341,map04390,map04624,map04710,map05131	M00380	-	-	ko00000,ko00001,ko00002,ko03036,ko04121	-	-	-	WD40
g415.t1	161934.XP_010668302.1	5.8e-132	379.0	COG0689@1|root,KOG1069@2759|Eukaryota,37RSW@33090|Viridiplantae,3GE16@35493|Streptophyta	35493|Streptophyta	J	Exosome complex exonuclease RRP46 homolog	-	GO:0000176,GO:0000177,GO:0000178,GO:0000291,GO:0000956,GO:0003674,GO:0003676,GO:0003677,GO:0003690,GO:0003723,GO:0003727,GO:0003824,GO:0004518,GO:0004536,GO:0004540,GO:0005488,GO:0005515,GO:0005575,GO:0005622,GO:0005623,GO:0005634,GO:0005730,GO:0005737,GO:0006139,GO:0006259,GO:0006364,GO:0006396,GO:0006401,GO:0006402,GO:0006725,GO:0006807,GO:0008150,GO:0008152,GO:0009056,GO:0009057,GO:0009892,GO:…	-	ko:K12590	ko03018,map03018	M00391	-	-	ko00000,ko00001,ko00002,ko03019	-	-	-	RNase_PH
g416.t1	50452.A0A087HJQ1	3.74e-174	517.0	KOG4197@1|root,KOG4197@2759|Eukaryota,37NDI@33090|Viridiplantae,3G81M@35493|Streptophyta,3HS11@3699|Brassicales	35493|Streptophyta	S	Pentatricopeptide repeat-containing protein At1g79490	-	GO:0003674,GO:0003676,GO:0003723,GO:0003824,GO:0004518,GO:0004519,GO:0005488,GO:0005575,GO:0005622,GO:0005623,GO:0005737,GO:0005739,GO:0006139,GO:0006725,GO:0006807,GO:0008150,GO:0008152,GO:0009451,GO:0009987,GO:0016070,GO:0016787,GO:0016788,GO:0034641,GO:0043170,GO:0043226,GO:0043227,GO:0043229,GO:0043231,GO:0043412,GO:0044237,GO:0044238,GO:0044424,GO:0044444,GO:0044464,GO:0046483,GO:0071704,GO:…	-	-	-	-	-	-	-	-	-	-	PPR,PPR_2,PPR_3
g417.t1	161934.XP_010668347.1	5.98e-212	604.0	KOG1021@1|root,KOG1021@2759|Eukaryota,37I4M@33090|Viridiplantae,3GEPZ@35493|Streptophyta	35493|Streptophyta	GMW	glycosyltransferase	-	-	-	-	-	-	-	-	-	-	-	-	Exostosin
g418.t1	161934.XP_010668347.1	1.01e-210	602.0	KOG1021@1|root,KOG1021@2759|Eukaryota,37I4M@33090|Viridiplantae,3GEPZ@35493|Streptophyta	35493|Streptophyta	GMW	glycosyltransferase	-	-	-	-	-	-	-	-	-	-	-	-	Exostosin
g419.t1	161934.XP_010668347.1	1.24e-285	796.0	KOG1021@1|root,KOG1021@2759|Eukaryota,37I4M@33090|Viridiplantae,3GEPZ@35493|Streptophyta	35493|Streptophyta	GMW	glycosyltransferase	-	-	-	-	-	-	-	-	-	-	-	-	Exostosin
g420.t1	29760.VIT_04s0008g03410.t01	2.33e-44	151.0	2A5Q9@1|root,2RYA3@2759|Eukaryota,37U97@33090|Viridiplantae,3GIBP@35493|Streptophyta	35493|Streptophyta	-	-	-	-	-	-	-	-	-	-	-	-	-	-	-
g421.t1	3641.EOY29748	4.32e-60	198.0	28PHQ@1|root,2RNX7@2759|Eukaryota,37RXV@33090|Viridiplantae,3GEIU@35493|Streptophyta	35493|Streptophyta	K	transcription factor	-	GO:0003674,GO:0003676,GO:0003677,GO:0003700,GO:0005488,GO:0006355,GO:0008150,GO:0009889,GO:0009891,GO:0009893,GO:0010468,GO:0010556,GO:0010557,GO:0010604,GO:0010628,GO:0019219,GO:0019222,GO:0031323,GO:0031325,GO:0031326,GO:0031328,GO:0043565,GO:0045893,GO:0045935,GO:0048518,GO:0048522,GO:0050789,GO:0050794,GO:0051171,GO:0051173,GO:0051252,GO:0051254,GO:0060255,GO:0065007,GO:0080090,GO:0097159,GO:…	-	ko:K09286	-	-	-	-	ko00000,ko03000	-	-	-	AP2
g422.t1	161934.XP_010668370.1	9.03e-202	568.0	COG0134@1|root,KOG4201@2759|Eukaryota,37PA6@33090|Viridiplantae,3GDJN@35493|Streptophyta	35493|Streptophyta	E	indole-3-glycerol phosphate synthase	-	-	4.1.1.48	ko:K01609	ko00400,ko01100,ko01110,ko01130,ko01230,map00400,map01100,map01110,map01130,map01230	M00023	R03508	RC00944	ko00000,ko00001,ko00002,ko01000	-	-	-	IGPS
g423.t1	161934.XP_010668385.1	0.0	902.0	COG3670@1|root,KOG1285@2759|Eukaryota,37JH9@33090|Viridiplantae,3GD6M@35493|Streptophyta	35493|Streptophyta	Q	carotenoid cleavage dioxygenase 8	CCD8	GO:0001763,GO:0003674,GO:0003824,GO:0005575,GO:0005622,GO:0005623,GO:0005737,GO:0006629,GO:0006714,GO:0006720,GO:0006721,GO:0006810,GO:0007275,GO:0008150,GO:0008152,GO:0008299,GO:0008300,GO:0008610,GO:0009056,GO:0009058,GO:0009507,GO:0009532,GO:0009536,GO:0009570,GO:0009653,GO:0009719,GO:0009725,GO:0009733,GO:0009914,GO:0009926,GO:0009965,GO:0009987,GO:0010016,GO:0010033,GO:0010223,GO:0010346,GO:…	1.13.11.69,1.13.11.70	ko:K17913	ko00906,map00906	-	R10558	RC03187,RC03188	ko00000,ko00001,ko01000	-	-	-	RPE65
g424.t1	161934.XP_010668400.1	1.68e-147	425.0	COG0217@1|root,KOG2972@2759|Eukaryota,37MTC@33090|Viridiplantae,3G96T@35493|Streptophyta	35493|Streptophyta	K	transcriptional regulatory protein	-	GO:0005575,GO:0005622,GO:0005623,GO:0005737,GO:0009507,GO:0009536,GO:0043226,GO:0043227,GO:0043229,GO:0043231,GO:0044424,GO:0044444,GO:0044464	-	-	-	-	-	-	-	-	-	-	Transcrip_reg
g425.t1	161934.XP_010668515.1	4.68e-115	346.0	COG5641@1|root,KOG1601@2759|Eukaryota,37ICH@33090|Viridiplantae,3G7E5@35493|Streptophyta	35493|Streptophyta	K	Transcriptional activator that specifically binds 5'- GATA-3' or 5'-GAT-3' motifs within gene promoters	-	GO:0000976,GO:0000977,GO:0000981,GO:0001012,GO:0001067,GO:0001085,GO:0001228,GO:0003674,GO:0003676,GO:0003677,GO:0003682,GO:0003690,GO:0003700,GO:0005488,GO:0005515,GO:0005575,GO:0005622,GO:0005623,GO:0005634,GO:0005667,GO:0006139,GO:0006351,GO:0006355,GO:0006357,GO:0006366,GO:0006725,GO:0006807,GO:0007623,GO:0008134,GO:0008150,GO:0008152,GO:0009058,GO:0009059,GO:0009314,GO:0009416,GO:0009628,GO:…	-	-	-	-	-	-	-	-	-	-	GATA
g426.t1	161934.XP_010668539.1	0.0	1541.0	28H7Z@1|root,2QPKR@2759|Eukaryota,37K3R@33090|Viridiplantae,3GC0G@35493|Streptophyta	35493|Streptophyta	K	homeobox-leucine zipper protein	-	GO:0000003,GO:0003006,GO:0003674,GO:0003700,GO:0005575,GO:0005622,GO:0005623,GO:0005634,GO:0006355,GO:0007275,GO:0008150,GO:0008284,GO:0009653,GO:0009719,GO:0009725,GO:0009733,GO:0009790,GO:0009791,GO:0009793,GO:0009888,GO:0009889,GO:0009933,GO:0010014,GO:0010016,GO:0010033,GO:0010065,GO:0010067,GO:0010072,GO:0010087,GO:0010089,GO:0010154,GO:0010468,GO:0010556,GO:0019219,GO:0019222,GO:0022414,GO:…	-	ko:K09338	-	-	-	-	ko00000,ko03000	-	-	-	Homeobox,MEKHLA,START
g427.t1	161934.XP_010668554.1	3e-146	466.0	COG4886@1|root,2QRRF@2759|Eukaryota,37MMB@33090|Viridiplantae,3GFUX@35493|Streptophyta	35493|Streptophyta	T	Probably inactive leucine-rich repeat receptor-like protein kinase	-	GO:0005575,GO:0005622,GO:0005623,GO:0005737,GO:0005783,GO:0005886,GO:0012505,GO:0016020,GO:0043226,GO:0043227,GO:0043229,GO:0043231,GO:0044424,GO:0044444,GO:0044464,GO:0071944	-	-	-	-	-	-	-	-	-	-	LRRNT_2,LRR_1,LRR_4,LRR_6,LRR_8,Pkinase,Pkinase_Tyr
g428.t1	3641.EOY29775	3.25e-34	123.0	2BHWR@1|root,2S1CX@2759|Eukaryota,37V84@33090|Viridiplantae,3GJDZ@35493|Streptophyta	35493|Streptophyta	S	Protein of unknown function (DUF1677)	-	-	-	-	-	-	-	-	-	-	-	-	DUF1677
g429.t1	161934.XP_010677875.1	2.44e-76	262.0	KOG1075@1|root,KOG1075@2759|Eukaryota,37TEA@33090|Viridiplantae,3GA49@35493|Streptophyta	33090|Viridiplantae	M	ATPase activity, coupled to transmembrane movement of substances	-	-	-	ko:K08504	ko04130,map04130	-	-	-	ko00000,ko00001,ko04131	-	-	-	DUF4283,RVT_1,zf-RVT
g430.t1	161934.XP_010669002.1	6.33e-79	256.0	COG0666@1|root,KOG0504@2759|Eukaryota,37KPV@33090|Viridiplantae,3GH3Z@35493|Streptophyta	35493|Streptophyta	S	Ankyrin repeat-containing protein	-	-	-	-	-	-	-	-	-	-	-	-	Ank_2,Ank_3,Ank_4,PGG
g431.t1	161934.XP_010668567.1	2.96e-96	304.0	COG0666@1|root,KOG0504@2759|Eukaryota,37KPV@33090|Viridiplantae,3GH3Z@35493|Streptophyta	35493|Streptophyta	S	Ankyrin repeat-containing protein	-	-	-	-	-	-	-	-	-	-	-	-	Ank_2,Ank_3,Ank_4,PGG
g432.t1	161934.XP_010668625.1	9.18e-127	367.0	28KGT@1|root,2QQU4@2759|Eukaryota,37R1K@33090|Viridiplantae,3GE05@35493|Streptophyta	35493|Streptophyta	S	Protein SAWADEE HOMEODOMAIN HOMOLOG	-	-	-	-	-	-	-	-	-	-	-	-	SAWADEE
g433.t1	161934.XP_010668632.1	0.0	1016.0	COG0515@1|root,2QPQ4@2759|Eukaryota,37HPF@33090|Viridiplantae,3G88X@35493|Streptophyta	35493|Streptophyta	T	Belongs to the protein kinase superfamily. Ser Thr protein kinase family	-	-	-	-	-	-	-	-	-	-	-	-	LRRNT_2,LRR_8
g434.t1	161934.XP_010668641.1	0.0	1045.0	COG0281@1|root,KOG1257@2759|Eukaryota,37JSE@33090|Viridiplantae,3G98C@35493|Streptophyta	35493|Streptophyta	C	malic enzyme	-	GO:0003674,GO:0003824,GO:0004470,GO:0004473,GO:0005575,GO:0005576,GO:0005618,GO:0005622,GO:0005623,GO:0005737,GO:0005773,GO:0005774,GO:0005829,GO:0005886,GO:0005911,GO:0006081,GO:0006082,GO:0006090,GO:0006098,GO:0006108,GO:0006139,GO:0006725,GO:0006732,GO:0006733,GO:0006739,GO:0006753,GO:0006793,GO:0006796,GO:0006807,GO:0008150,GO:0008152,GO:0009051,GO:0009117,GO:0009506,GO:0009507,GO:0009536,GO:…	1.1.1.40	ko:K00029	ko00620,ko00710,ko01100,ko01120,ko01200,map00620,map00710,map01100,map01120,map01200	M00169,M00172	R00216	RC00105	ko00000,ko00001,ko00002,ko01000	-	-	-	Malic_M,malic
g435.t1	161934.XP_010668651.1	3.09e-245	690.0	KOG1400@1|root,KOG1400@2759|Eukaryota,37PRJ@33090|Viridiplantae,3GCKZ@35493|Streptophyta	35493|Streptophyta	S	ATP-dependent protease La	-	GO:0000151,GO:0002009,GO:0005575,GO:0005622,GO:0005623,GO:0005634,GO:0005737,GO:0006464,GO:0006508,GO:0006511,GO:0006807,GO:0007275,GO:0007423,GO:0008150,GO:0008152,GO:0009056,GO:0009057,GO:0009653,GO:0009790,GO:0009887,GO:0009888,GO:0009987,GO:0010498,GO:0016567,GO:0019538,GO:0019941,GO:0030163,GO:0031461,GO:0031464,GO:0032446,GO:0032501,GO:0032502,GO:0032991,GO:0033333,GO:0033334,GO:0033339,GO:…	-	ko:K11793	-	-	-	-	ko00000,ko04121	-	-	-	LON_substr_bdg,Yippee-Mis18
g436.t1	161934.XP_010668677.1	1.62e-65	202.0	KOG4747@1|root,KOG4747@2759|Eukaryota,37U61@33090|Viridiplantae,3GJ4A@35493|Streptophyta	35493|Streptophyta	T	phosphotransfer protein	-	GO:0000160,GO:0003674,GO:0005488,GO:0005515,GO:0005575,GO:0005622,GO:0005623,GO:0005634,GO:0005737,GO:0007154,GO:0007165,GO:0008150,GO:0009987,GO:0019899,GO:0019900,GO:0019901,GO:0023052,GO:0035556,GO:0043226,GO:0043227,GO:0043229,GO:0043231,GO:0043424,GO:0044424,GO:0044464,GO:0050789,GO:0050794,GO:0050896,GO:0051716,GO:0065007	-	ko:K14490	ko04075,map04075	-	-	-	ko00000,ko00001	-	-	-	Hpt
g437.t1	161934.XP_010668681.1	5.11e-286	786.0	COG0438@1|root,KOG1111@2759|Eukaryota,37I3R@33090|Viridiplantae,3GGWQ@35493|Streptophyta	35493|Streptophyta	IMO	phosphatidylinositol N-acetylglucosaminyltransferase	-	GO:0000003,GO:0000506,GO:0000902,GO:0000904,GO:0003006,GO:0003674,GO:0003824,GO:0005575,GO:0005622,GO:0005623,GO:0005737,GO:0005783,GO:0005789,GO:0006464,GO:0006497,GO:0006505,GO:0006506,GO:0006629,GO:0006643,GO:0006644,GO:0006650,GO:0006661,GO:0006664,GO:0006793,GO:0006796,GO:0006807,GO:0008150,GO:0008152,GO:0008194,GO:0008375,GO:0008610,GO:0008654,GO:0009058,GO:0009059,GO:0009247,GO:0009653,GO:…	2.4.1.198	ko:K03857	ko00563,ko01100,map00563,map01100	M00065	R05916	-	ko00000,ko00001,ko00002,ko01000,ko01003	-	GT4	-	Glycos_transf_1,PIGA
g438.t1	161934.XP_010668697.1	1.41e-224	631.0	COG0814@1|root,KOG1303@2759|Eukaryota,37R11@33090|Viridiplantae,3GDSG@35493|Streptophyta	35493|Streptophyta	E	amino acid	-	-	-	-	-	-	-	-	-	-	-	-	Aa_trans
g439.t1	161934.XP_010668697.1	4.06e-269	746.0	COG0814@1|root,KOG1303@2759|Eukaryota,37R11@33090|Viridiplantae,3GDSG@35493|Streptophyta	35493|Streptophyta	E	amino acid	-	-	-	-	-	-	-	-	-	-	-	-	Aa_trans
g440.t1	161934.XP_010668714.1	8.51e-255	709.0	COG0814@1|root,KOG1303@2759|Eukaryota,37R11@33090|Viridiplantae,3GDSG@35493|Streptophyta	35493|Streptophyta	E	amino acid	-	-	-	-	-	-	-	-	-	-	-	-	Aa_trans
g441.t1	161934.XP_010668761.1	2.23e-27	115.0	COG0319@1|root,2QUN8@2759|Eukaryota,37NY6@33090|Viridiplantae,3GA0H@35493|Streptophyta	35493|Streptophyta	S	Uncharacterized protein family UPF0054	-	GO:0000287,GO:0003674,GO:0003824,GO:0005488,GO:0006793,GO:0006796,GO:0008150,GO:0008152,GO:0009987,GO:0016311,GO:0016787,GO:0016788,GO:0016791,GO:0019203,GO:0042578,GO:0043167,GO:0043169,GO:0044237,GO:0046872,GO:0050308	-	ko:K07042	-	-	-	-	ko00000,ko03009	-	-	-	Hydrolase_3,UPF0054
g442.t1	161934.XP_010668714.1	9.89e-254	707.0	COG0814@1|root,KOG1303@2759|Eukaryota,37R11@33090|Viridiplantae,3GDSG@35493|Streptophyta	35493|Streptophyta	E	amino acid	-	-	-	-	-	-	-	-	-	-	-	-	Aa_trans
g443.t1	161934.XP_010668761.1	0.0	881.0	COG0319@1|root,2QUN8@2759|Eukaryota,37NY6@33090|Viridiplantae,3GA0H@35493|Streptophyta	35493|Streptophyta	S	Uncharacterized protein family UPF0054	-	GO:0000287,GO:0003674,GO:0003824,GO:0005488,GO:0006793,GO:0006796,GO:0008150,GO:0008152,GO:0009987,GO:0016311,GO:0016787,GO:0016788,GO:0016791,GO:0019203,GO:0042578,GO:0043167,GO:0043169,GO:0044237,GO:0046872,GO:0050308	-	ko:K07042	-	-	-	-	ko00000,ko03009	-	-	-	Hydrolase_3,UPF0054
g444.t1	2711.XP_006475988.1	5.94e-25	97.1	2BVTX@1|root,2S1N5@2759|Eukaryota,37V9Y@33090|Viridiplantae,3GJQE@35493|Streptophyta	35493|Streptophyta	S	Early nodulin-93-like	-	-	-	-	-	-	-	-	-	-	-	-	ENOD93
g445.t1	38727.Pavir.Da02207.1.p	1.12e-75	227.0	KOG1755@1|root,KOG1755@2759|Eukaryota,37TT3@33090|Viridiplantae,3GI2Q@35493|Streptophyta,3KZ30@4447|Liliopsida,3IHFS@38820|Poales	35493|Streptophyta	Z	Binds to actin and affects the structure of the cytoskeleton. At high concentrations, profilin prevents the polymerization of actin, whereas it enhances it at low concentrations	-	GO:0000003,GO:0000902,GO:0000904,GO:0003006,GO:0003674,GO:0003779,GO:0003785,GO:0005488,GO:0005515,GO:0005543,GO:0005546,GO:0005575,GO:0005622,GO:0005623,GO:0005737,GO:0005856,GO:0005938,GO:0006810,GO:0007097,GO:0007154,GO:0007165,GO:0007186,GO:0007275,GO:0008064,GO:0008092,GO:0008104,GO:0008150,GO:0008289,GO:0009555,GO:0009653,GO:0009826,GO:0009856,GO:0009860,GO:0009932,GO:0009987,GO:0010639,GO:…	-	ko:K05759	ko04013,ko04015,ko04810,ko05131,ko05132,map04013,map04015,map04810,map05131,map05132	-	-	-	ko00000,ko00001,ko04131,ko04147,ko04812	-	-	-	Profilin
g446.t1	161934.XP_010668810.1	1.54e-290	801.0	COG0205@1|root,KOG2440@2759|Eukaryota,37J8W@33090|Viridiplantae,3G7FQ@35493|Streptophyta	35493|Streptophyta	G	Catalyzes the phosphorylation of D-fructose 6-phosphate to fructose 1,6-bisphosphate by ATP, the first committing step of glycolysis	-	GO:0003674,GO:0003824,GO:0003872,GO:0005575,GO:0005622,GO:0005623,GO:0005737,GO:0005829,GO:0005975,GO:0006082,GO:0006090,GO:0006091,GO:0006096,GO:0006139,GO:0006163,GO:0006164,GO:0006165,GO:0006725,GO:0006732,GO:0006733,GO:0006753,GO:0006754,GO:0006757,GO:0006793,GO:0006796,GO:0006807,GO:0008150,GO:0008152,GO:0008443,GO:0009056,GO:0009058,GO:0009108,GO:0009117,GO:0009123,GO:0009124,GO:0009126,GO:…	2.7.1.11	ko:K00850	ko00010,ko00030,ko00051,ko00052,ko00680,ko01100,ko01110,ko01120,ko01130,ko01200,ko01230,ko03018,ko04152,ko05230,map00010,map00030,map00051,map00052,map00680,map01100,map01110,map01120,map01130,map01200,map01230,map03018,map04152,map05230	M00001,M00345	R00756,R03236,R03237,R03238,R03239,R04779	RC00002,RC00017	ko00000,ko00001,ko00002,ko01000,ko01009,ko03019	-	-	-	PFK
g447.t1	161934.XP_010668828.1	1.77e-204	566.0	KOG0580@1|root,KOG0580@2759|Eukaryota,37ID2@33090|Viridiplantae,3GAPG@35493|Streptophyta	35493|Streptophyta	T	belongs to the protein kinase superfamily	-	GO:0000226,GO:0000228,GO:0000278,GO:0000775,GO:0000779,GO:0000780,GO:0000793,GO:0000794,GO:0000922,GO:0003674,GO:0003824,GO:0004672,GO:0004674,GO:0005575,GO:0005622,GO:0005623,GO:0005634,GO:0005635,GO:0005694,GO:0005730,GO:0005737,GO:0005819,GO:0005856,GO:0005874,GO:0005875,GO:0005876,GO:0006325,GO:0006464,GO:0006468,GO:0006793,GO:0006796,GO:0006807,GO:0006996,GO:0007010,GO:0007017,GO:0007049,GO:…	2.7.11.1	ko:K08850	-	-	-	-	ko00000,ko01000,ko01001,ko03036	-	-	-	Pkinase
g448.t1	161934.XP_010668905.1	3.73e-139	407.0	KOG1595@1|root,KOG1595@2759|Eukaryota,37NGT@33090|Viridiplantae,3GDX5@35493|Streptophyta	35493|Streptophyta	S	zinc finger CCCH domain-containing protein	-	GO:0001101,GO:0003674,GO:0003676,GO:0003677,GO:0003700,GO:0003723,GO:0003727,GO:0005488,GO:0005575,GO:0005622,GO:0005623,GO:0005634,GO:0005737,GO:0005886,GO:0006355,GO:0006417,GO:0007154,GO:0007165,GO:0007275,GO:0007568,GO:0008150,GO:0008270,GO:0009719,GO:0009725,GO:0009753,GO:0009755,GO:0009867,GO:0009889,GO:0009890,GO:0009892,GO:0009893,GO:0009894,GO:0009896,GO:0009987,GO:0010033,GO:0010150,GO:…	-	-	-	-	-	-	-	-	-	-	zf-CCCH
g449.t1	161934.XP_010667955.1	2.89e-98	300.0	COG5147@1|root,KOG0048@2759|Eukaryota,37SSM@33090|Viridiplantae,3GDEK@35493|Streptophyta	35493|Streptophyta	K	transcription factor	-	GO:0000981,GO:0000988,GO:0000989,GO:0001067,GO:0001076,GO:0001101,GO:0001134,GO:0001135,GO:0003674,GO:0003676,GO:0003677,GO:0003700,GO:0005488,GO:0005575,GO:0005622,GO:0005623,GO:0005634,GO:0006355,GO:0006357,GO:0008150,GO:0009719,GO:0009725,GO:0009751,GO:0009889,GO:0009987,GO:0010033,GO:0010468,GO:0010556,GO:0014070,GO:0019219,GO:0019222,GO:0030154,GO:0031323,GO:0031326,GO:0032502,GO:0042221,GO:…	-	ko:K09422	-	-	-	-	ko00000,ko03000	-	-	-	Myb_DNA-binding
g450.t1	161934.XP_010669087.1	1.88e-183	511.0	28JII@1|root,2QRXM@2759|Eukaryota,37Q2T@33090|Viridiplantae,3G7SR@35493|Streptophyta	35493|Streptophyta	C	The light-harvesting complex (LHC) functions as a light receptor, it captures and delivers excitation energy to photosystems with which it is closely associated	-	GO:0003674,GO:0005488,GO:0005575,GO:0005622,GO:0005623,GO:0005737,GO:0006091,GO:0008150,GO:0008152,GO:0009314,GO:0009416,GO:0009507,GO:0009526,GO:0009532,GO:0009534,GO:0009535,GO:0009536,GO:0009570,GO:0009579,GO:0009628,GO:0009765,GO:0009768,GO:0009941,GO:0009987,GO:0010287,GO:0015979,GO:0016020,GO:0016168,GO:0019684,GO:0031409,GO:0031967,GO:0031975,GO:0031976,GO:0031984,GO:0034357,GO:0042651,GO:…	-	ko:K08908	ko00196,map00196	-	-	-	ko00000,ko00001,ko00194	-	-	-	Chloroa_b-bind
g451.t1	161934.XP_010669092.1	2.54e-255	717.0	KOG2056@1|root,KOG2056@2759|Eukaryota,37I1R@33090|Viridiplantae,3G8U1@35493|Streptophyta	35493|Streptophyta	F	Clathrin interactor EPSIN	-	GO:0002020,GO:0003674,GO:0005488,GO:0005515,GO:0005575,GO:0005622,GO:0005623,GO:0005737,GO:0005794,GO:0005856,GO:0005884,GO:0006605,GO:0006623,GO:0006810,GO:0006886,GO:0007034,GO:0008104,GO:0008150,GO:0009579,GO:0012505,GO:0015031,GO:0015629,GO:0015833,GO:0019899,GO:0030276,GO:0033036,GO:0033365,GO:0034613,GO:0042886,GO:0043226,GO:0043227,GO:0043228,GO:0043229,GO:0043231,GO:0043232,GO:0044422,GO:…	-	ko:K12471	ko04144,map04144	-	-	-	ko00000,ko00001,ko04131	-	-	-	ENTH
g452.t1	161934.XP_010669115.1	9.93e-156	471.0	28JWY@1|root,2QSB6@2759|Eukaryota,37HE2@33090|Viridiplantae,3G7PB@35493|Streptophyta	35493|Streptophyta	S	Protein EARLY FLOWERING	ELF3	GO:0000003,GO:0000902,GO:0001101,GO:0003006,GO:0003674,GO:0003700,GO:0005575,GO:0005622,GO:0005623,GO:0005634,GO:0006355,GO:0006950,GO:0007154,GO:0007165,GO:0007275,GO:0007602,GO:0007623,GO:0008150,GO:0009266,GO:0009314,GO:0009409,GO:0009416,GO:0009581,GO:0009582,GO:0009583,GO:0009585,GO:0009605,GO:0009628,GO:0009639,GO:0009648,GO:0009653,GO:0009719,GO:0009725,GO:0009733,GO:0009737,GO:0009791,GO:…	-	ko:K12125	ko04712,map04712	-	-	-	ko00000,ko00001	-	-	-	-
g453.t1	161934.XP_010669159.1	2.08e-207	581.0	2CMF5@1|root,2QQ6S@2759|Eukaryota,37PID@33090|Viridiplantae,3GBQF@35493|Streptophyta	35493|Streptophyta	S	Core-2 I-branching beta-1,6-N-acetylglucosaminyltransferase family protein	-	-	-	-	-	-	-	-	-	-	-	-	Branch
g455.t1	161934.XP_010669165.1	2.84e-106	317.0	28JD5@1|root,2QRS0@2759|Eukaryota,37RW9@33090|Viridiplantae,3GB0M@35493|Streptophyta	35493|Streptophyta	S	Protein of unknown function (DUF1639)	-	-	-	-	-	-	-	-	-	-	-	-	DUF1639
g456.t1	161934.XP_010686593.1	4.1e-190	541.0	KOG1880@1|root,KOG1880@2759|Eukaryota,37SKY@33090|Viridiplantae,3G7E4@35493|Streptophyta	35493|Streptophyta	S	Nuclear inhibitor of protein	-	GO:0003674,GO:0003676,GO:0003723,GO:0003729,GO:0004857,GO:0004864,GO:0004865,GO:0005488,GO:0005575,GO:0005622,GO:0005623,GO:0005634,GO:0005654,GO:0008150,GO:0009892,GO:0010563,GO:0010605,GO:0010921,GO:0010923,GO:0016604,GO:0016607,GO:0019208,GO:0019212,GO:0019220,GO:0019222,GO:0019888,GO:0030234,GO:0031323,GO:0031324,GO:0031399,GO:0031400,GO:0031974,GO:0031981,GO:0032268,GO:0032269,GO:0032515,GO:…	-	ko:K13216	-	-	-	-	ko00000,ko01000,ko01009,ko03041	-	-	-	FHA
g457.t1	161934.XP_010669196.1	4.84e-242	676.0	COG5206@1|root,KOG1348@2759|Eukaryota,37PUU@33090|Viridiplantae,3GBF5@35493|Streptophyta	35493|Streptophyta	O	Vacuolar-processing	-	-	3.4.22.34	ko:K01369	ko04142,ko04612,map04142,map04612	-	-	-	ko00000,ko00001,ko01000,ko01002	-	-	-	Peptidase_C13
g458.t1	161934.XP_010669203.1	9.9e-69	219.0	KOG3948@1|root,KOG3948@2759|Eukaryota,37T6Y@33090|Viridiplantae,3GFCU@35493|Streptophyta	35493|Streptophyta	A	PHAX RNA-binding domain	-	-	-	ko:K14291	ko03013,map03013	-	-	-	ko00000,ko00001	-	-	-	RNA_GG_bind
g459.t1	161934.XP_010669214.1	6.52e-151	433.0	COG0631@1|root,KOG0698@2759|Eukaryota,37K1F@33090|Viridiplantae,3G7ZS@35493|Streptophyta	35493|Streptophyta	T	phosphatase 2C	-	-	-	-	-	-	-	-	-	-	-	-	PP2C
g460.t1	161934.XP_010669220.1	2.27e-137	400.0	COG0631@1|root,KOG0698@2759|Eukaryota,37K1F@33090|Viridiplantae,3G7ZS@35493|Streptophyta	35493|Streptophyta	T	phosphatase 2C	-	-	-	-	-	-	-	-	-	-	-	-	PP2C
g461.t1	161934.XP_010669245.1	9.15e-21	89.4	2E28N@1|root,2S9GU@2759|Eukaryota,37X33@33090|Viridiplantae,3GKDI@35493|Streptophyta	35493|Streptophyta	S	Eukaryotic protein of unknown function (DUF1764)	-	-	-	-	-	-	-	-	-	-	-	-	DUF1764
g462.t1	161934.XP_010693658.1	1.08e-71	216.0	2AI9R@1|root,2RZ4A@2759|Eukaryota,37UIR@33090|Viridiplantae,3GIKI@35493|Streptophyta	35493|Streptophyta	S	ATP synthase g subunit family protein	-	-	-	ko:K02140	ko00190,ko01100,ko04714,map00190,map01100,map04714	M00158	-	-	ko00000,ko00001,ko00002	3.A.2.1	-	-	ATP-synt_G
g463.t1	161934.XP_010669248.1	1.25e-153	464.0	KOG1676@1|root,KOG1676@2759|Eukaryota,37MQR@33090|Viridiplantae,3GFES@35493|Streptophyta	35493|Streptophyta	A	Far upstream element-binding protein	-	GO:0001505,GO:0003674,GO:0003676,GO:0003723,GO:0003729,GO:0003730,GO:0005488,GO:0005575,GO:0005622,GO:0005623,GO:0005634,GO:0005654,GO:0005737,GO:0005829,GO:0006139,GO:0006401,GO:0006402,GO:0006417,GO:0006725,GO:0006807,GO:0008150,GO:0008152,GO:0009056,GO:0009057,GO:0009889,GO:0009890,GO:0009892,GO:0009893,GO:0009894,GO:0009896,GO:0009987,GO:0010033,GO:0010468,GO:0010494,GO:0010556,GO:0010558,GO:…	-	ko:K13210	-	-	-	-	ko00000,ko03019,ko03041	-	-	-	KH_1
g464.t1	161934.XP_010667130.1	9.25e-151	448.0	KOG0773@1|root,KOG0773@2759|Eukaryota,37SAT@33090|Viridiplantae,3G730@35493|Streptophyta	35493|Streptophyta	K	homeobox protein	-	GO:0000003,GO:0003006,GO:0003674,GO:0003676,GO:0003677,GO:0003700,GO:0005488,GO:0005575,GO:0005622,GO:0005623,GO:0005634,GO:0006355,GO:0007275,GO:0008150,GO:0008285,GO:0009314,GO:0009416,GO:0009628,GO:0009639,GO:0009640,GO:0009653,GO:0009791,GO:0009838,GO:0009889,GO:0009908,GO:0010227,GO:0010228,GO:0010371,GO:0010468,GO:0010556,GO:0010565,GO:0010817,GO:0019216,GO:0019219,GO:0019222,GO:0019747,GO:…	-	-	-	-	-	-	-	-	-	-	Homeobox_KN,POX
g465.t1	161934.XP_010667140.1	2.45e-63	205.0	28NWU@1|root,2RYAZ@2759|Eukaryota,37TRR@33090|Viridiplantae,3GIH2@35493|Streptophyta	35493|Streptophyta	S	Protein of unknown function (DUF1635)	-	-	-	-	-	-	-	-	-	-	-	-	DUF1635
g466.t1	161934.XP_010667775.1	0.0	1200.0	COG0515@1|root,KOG0192@2759|Eukaryota,37QM9@33090|Viridiplantae,3G9R6@35493|Streptophyta	35493|Streptophyta	T	serine threonine-protein kinase	-	GO:0001666,GO:0003674,GO:0003824,GO:0004672,GO:0004674,GO:0004712,GO:0005575,GO:0005622,GO:0005623,GO:0005737,GO:0005783,GO:0005789,GO:0006082,GO:0006464,GO:0006468,GO:0006629,GO:0006720,GO:0006721,GO:0006793,GO:0006796,GO:0006807,GO:0006950,GO:0007154,GO:0007165,GO:0008150,GO:0008152,GO:0008299,GO:0008610,GO:0009058,GO:0009628,GO:0009685,GO:0009686,GO:0009719,GO:0009723,GO:0009725,GO:0009743,GO:…	2.7.11.25	ko:K04424	ko04010,map04010	-	-	-	ko00000,ko00001,ko01000,ko01001	-	-	-	EDR1,Pkinase_Tyr
g467.t1	3760.EMJ04350	3.13e-19	94.7	COG5641@1|root,KOG1601@2759|Eukaryota,37TBV@33090|Viridiplantae,3GI8N@35493|Streptophyta,4JP3Y@91835|fabids	35493|Streptophyta	K	GATA transcription factor	-	GO:0000976,GO:0000977,GO:0000981,GO:0001012,GO:0001067,GO:0001085,GO:0001101,GO:0001228,GO:0001678,GO:0003674,GO:0003676,GO:0003677,GO:0003682,GO:0003690,GO:0003700,GO:0005488,GO:0005515,GO:0005575,GO:0005622,GO:0005623,GO:0005634,GO:0005667,GO:0006139,GO:0006351,GO:0006355,GO:0006357,GO:0006366,GO:0006725,GO:0006807,GO:0006996,GO:0007154,GO:0007165,GO:0007275,GO:0007568,GO:0007623,GO:0008134,GO:…	-	-	-	-	-	-	-	-	-	-	GATA
g468.t1	161934.XP_010667260.1	9.02e-204	575.0	KOG1558@1|root,KOG1558@2759|Eukaryota,37QKB@33090|Viridiplantae,3G9RN@35493|Streptophyta	35493|Streptophyta	P	zinc transporter	-	GO:0000041,GO:0003674,GO:0005215,GO:0005381,GO:0005385,GO:0005575,GO:0005622,GO:0005623,GO:0005737,GO:0005773,GO:0005774,GO:0005886,GO:0006810,GO:0006811,GO:0006812,GO:0006826,GO:0006829,GO:0008150,GO:0008324,GO:0009605,GO:0009607,GO:0009624,GO:0010035,GO:0010038,GO:0010043,GO:0015075,GO:0015318,GO:0016020,GO:0022857,GO:0022890,GO:0030001,GO:0031090,GO:0034220,GO:0034755,GO:0042221,GO:0043207,GO:…	-	ko:K14709	-	-	-	-	ko00000,ko02000	2.A.5.1,2.A.5.3,2.A.5.6	-	-	Zip
g469.t1	161934.XP_010667261.1	0.0	1517.0	KOG2047@1|root,KOG4535@2759|Eukaryota,37IWZ@33090|Viridiplantae,3GAN2@35493|Streptophyta	35493|Streptophyta	S	HEAT repeat-containing protein	-	-	-	-	-	-	-	-	-	-	-	-	DUF4042,HEAT
g470.t1	3659.XP_004141316.1	1.32e-24	110.0	2C2AM@1|root,2RYM2@2759|Eukaryota,37TXU@33090|Viridiplantae,3GF7K@35493|Streptophyta,4JPN8@91835|fabids	35493|Streptophyta	S	Cotton fibre expressed protein	-	-	-	-	-	-	-	-	-	-	-	-	DUF4408,DUF761
g471.t1	161934.XP_010669399.1	2.97e-81	252.0	2C22S@1|root,2QPUX@2759|Eukaryota,37RZP@33090|Viridiplantae,3G8R9@35493|Streptophyta	35493|Streptophyta	S	Late embryogenesis abundant protein	-	-	-	-	-	-	-	-	-	-	-	-	LEA_2
g472.t1	42345.XP_008795517.1	6.41e-22	99.4	2A2EV@1|root,2RY2U@2759|Eukaryota,37U0U@33090|Viridiplantae,3GH1K@35493|Streptophyta	35493|Streptophyta	S	lob domain-containing protein	-	-	-	-	-	-	-	-	-	-	-	-	LOB
g473.t1	161934.XP_010669392.1	0.0	1094.0	COG0465@1|root,KOG0734@2759|Eukaryota,37PWD@33090|Viridiplantae,3G88Z@35493|Streptophyta	35493|Streptophyta	O	ATP-dependent zinc metalloprotease FtsH	-	GO:0003674,GO:0003824,GO:0004176,GO:0005575,GO:0005622,GO:0005623,GO:0005737,GO:0005739,GO:0006508,GO:0006807,GO:0008150,GO:0008152,GO:0008233,GO:0008237,GO:0009507,GO:0009526,GO:0009536,GO:0009888,GO:0009941,GO:0010073,GO:0016020,GO:0016462,GO:0016787,GO:0016817,GO:0016818,GO:0016887,GO:0017111,GO:0019538,GO:0031967,GO:0031975,GO:0032501,GO:0032502,GO:0042623,GO:0043170,GO:0043226,GO:0043227,GO:…	-	ko:K08955	ko04139,map04139	-	-	-	ko00000,ko00001,ko01000,ko01002	-	-	-	AAA,Peptidase_M41
g474.t1	161934.XP_010669753.1	5.55e-35	134.0	28IDJ@1|root,2QQQA@2759|Eukaryota,37TEM@33090|Viridiplantae,3GBSX@35493|Streptophyta	35493|Streptophyta	S	BAHD acyltransferase At5g47980-like	-	-	2.3.1.133	ko:K13065	ko00940,ko00941,ko00945,ko01100,ko01110,map00940,map00941,map00945,map01100,map01110	M00039	R01945,R02416,R07432,R07433	RC00004,RC00055,RC02864	ko00000,ko00001,ko00002,ko01000	-	-	-	Transferase
g475.t1	161934.XP_010669753.1	2.03e-42	156.0	28IDJ@1|root,2QQQA@2759|Eukaryota,37TEM@33090|Viridiplantae,3GBSX@35493|Streptophyta	35493|Streptophyta	S	BAHD acyltransferase At5g47980-like	-	-	2.3.1.133	ko:K13065	ko00940,ko00941,ko00945,ko01100,ko01110,map00940,map00941,map00945,map01100,map01110	M00039	R01945,R02416,R07432,R07433	RC00004,RC00055,RC02864	ko00000,ko00001,ko00002,ko01000	-	-	-	Transferase
g476.t1	161934.XP_010669383.1	5.36e-60	187.0	COG0695@1|root,KOG1752@2759|Eukaryota,37WGD@33090|Viridiplantae,3GJ67@35493|Streptophyta	35493|Streptophyta	O	protein disulfide oxidoreductase activity	-	-	-	ko:K03676	-	-	-	-	ko00000,ko03110	-	-	-	Glutaredoxin
g477.t1	3641.EOY06216	1.78e-07	61.2	2B6NT@1|root,2S0MJ@2759|Eukaryota,37UTK@33090|Viridiplantae,3GIGZ@35493|Streptophyta	35493|Streptophyta	S	F-box protein	-	GO:0000151,GO:0003674,GO:0003824,GO:0004842,GO:0005575,GO:0005622,GO:0005623,GO:0005634,GO:0005730,GO:0005737,GO:0006464,GO:0006508,GO:0006511,GO:0006807,GO:0007154,GO:0007165,GO:0008150,GO:0008152,GO:0009056,GO:0009057,GO:0009719,GO:0009725,GO:0009741,GO:0009742,GO:0009755,GO:0009966,GO:0009967,GO:0009987,GO:0010033,GO:0010646,GO:0010647,GO:0014070,GO:0016567,GO:0016740,GO:0019005,GO:0019538,GO:…	-	-	-	-	-	-	-	-	-	-	DUF295,F-box
g478.t1	3694.POPTR_0018s08260.1	3.68e-51	181.0	KOG1400@1|root,KOG1400@2759|Eukaryota,37PRJ@33090|Viridiplantae,3GCKZ@35493|Streptophyta,4JNEI@91835|fabids	35493|Streptophyta	S	ATP-dependent protease La (LON) substrate-binding domain	-	GO:0000151,GO:0002009,GO:0005575,GO:0005622,GO:0005623,GO:0005634,GO:0005737,GO:0006464,GO:0006508,GO:0006511,GO:0006807,GO:0007275,GO:0007423,GO:0008150,GO:0008152,GO:0009056,GO:0009057,GO:0009653,GO:0009790,GO:0009887,GO:0009888,GO:0009987,GO:0010498,GO:0016567,GO:0019538,GO:0019941,GO:0030163,GO:0031461,GO:0031464,GO:0032446,GO:0032501,GO:0032502,GO:0032991,GO:0033333,GO:0033334,GO:0033339,GO:…	-	ko:K11793	-	-	-	-	ko00000,ko04121	-	-	-	LON_substr_bdg,Yippee-Mis18
g479.t1	161934.XP_010669378.1	1.89e-303	837.0	COG2124@1|root,KOG0158@2759|Eukaryota,37HFX@33090|Viridiplantae,3GFPV@35493|Streptophyta	35493|Streptophyta	Q	Belongs to the cytochrome P450 family	-	GO:0001763,GO:0006629,GO:0006720,GO:0006721,GO:0006810,GO:0007275,GO:0008150,GO:0008152,GO:0008299,GO:0008610,GO:0009058,GO:0009653,GO:0009889,GO:0009891,GO:0009893,GO:0009914,GO:0009926,GO:0009934,GO:0009962,GO:0009963,GO:0009987,GO:0010016,GO:0010223,GO:0010346,GO:0010817,GO:0016108,GO:0016109,GO:0016114,GO:0016116,GO:0016117,GO:0019222,GO:0022603,GO:0032501,GO:0032502,GO:0042440,GO:0044237,GO:…	-	ko:K20771	-	-	-	-	ko00000,ko00199,ko01000	-	-	-	p450
g480.t1	161934.XP_010669377.1	8.61e-200	567.0	28KEM@1|root,2QSVK@2759|Eukaryota,37K9F@33090|Viridiplantae,3GD2Y@35493|Streptophyta	35493|Streptophyta	S	IQ-domain	IQD6	GO:0003674,GO:0005488,GO:0005515,GO:0005575,GO:0005622,GO:0005623,GO:0005634,GO:0005856,GO:0005874,GO:0008017,GO:0008092,GO:0015630,GO:0015631,GO:0043226,GO:0043227,GO:0043228,GO:0043229,GO:0043231,GO:0043232,GO:0044422,GO:0044424,GO:0044430,GO:0044446,GO:0044464,GO:0099080,GO:0099081,GO:0099512,GO:0099513	-	-	-	-	-	-	-	-	-	-	DUF4005,IQ
g481.t1	161934.XP_010669372.1	4.81e-276	757.0	COG0513@1|root,KOG0327@2759|Eukaryota,37IKR@33090|Viridiplantae,3G9MA@35493|Streptophyta	35493|Streptophyta	A	Belongs to the DEAD box helicase family	-	-	-	ko:K03257	ko03013,map03013	M00428	-	-	ko00000,ko00001,ko00002,ko03012,ko03019,ko04147	-	-	-	DEAD,Helicase_C
g482.t1	161934.XP_010669371.1	1.42e-284	791.0	KOG2361@1|root,KOG2497@1|root,KOG2361@2759|Eukaryota,KOG2497@2759|Eukaryota,37M7B@33090|Viridiplantae,3GAU5@35493|Streptophyta	35493|Streptophyta	S	Methyltransferase domain	-	-	-	ko:K00599	-	-	R02671,R02912,R03955,R04939	RC00003,RC00113,RC00392,RC01244	ko00000,ko01000	-	-	-	Methyltransf_12,Methyltransf_16,Methyltransf_23,Methyltransf_25
g483.t1	161934.XP_010669368.1	1.63e-08	60.8	2E0W2@1|root,2S89H@2759|Eukaryota,37WPT@33090|Viridiplantae,3GKQY@35493|Streptophyta	35493|Streptophyta	S	leucine-rich repeat extensin-like protein	-	-	-	-	-	-	-	-	-	-	-	-	-
g484.t1	161934.XP_010669367.1	0.0	1010.0	COG0515@1|root,KOG1187@2759|Eukaryota,37J0E@33090|Viridiplantae,3GBF8@35493|Streptophyta	35493|Streptophyta	T	U-box domain-containing protein	-	-	-	-	-	-	-	-	-	-	-	-	Pkinase,Pkinase_Tyr,Usp
g485.t1	161934.XP_010669364.1	5.34e-255	711.0	COG0652@1|root,KOG0885@2759|Eukaryota,37P5S@33090|Viridiplantae,3GGB1@35493|Streptophyta	35493|Streptophyta	O	Peptidyl-prolyl cis-trans isomerase	-	GO:0000413,GO:0003674,GO:0003755,GO:0003824,GO:0005575,GO:0005622,GO:0005623,GO:0005634,GO:0005681,GO:0005911,GO:0006464,GO:0006807,GO:0008150,GO:0008152,GO:0009506,GO:0009987,GO:0016853,GO:0016859,GO:0018193,GO:0018208,GO:0019538,GO:0030054,GO:0032991,GO:0036211,GO:0043170,GO:0043226,GO:0043227,GO:0043229,GO:0043231,GO:0043412,GO:0044237,GO:0044238,GO:0044260,GO:0044267,GO:0044422,GO:0044424,GO:…	5.2.1.8	ko:K12737	-	-	-	-	ko00000,ko01000,ko03041,ko03110	-	-	-	Pro_isomerase
g486.t1	161934.XP_010674627.1	2.68e-262	730.0	KOG4585@1|root,KOG4585@2759|Eukaryota,37KD8@33090|Viridiplantae,3G8UF@35493|Streptophyta	35493|Streptophyta	L	nuclease HARBI1	-	-	-	-	-	-	-	-	-	-	-	-	DDE_Tnp_4
g487.t1	161934.XP_010669363.1	0.0	892.0	KOG0605@1|root,KOG0605@2759|Eukaryota,37RD9@33090|Viridiplantae,3GAQU@35493|Streptophyta	35493|Streptophyta	T	serine threonine-protein kinase	-	-	2.7.11.1	ko:K08790	-	-	-	-	ko00000,ko01000,ko01001	-	-	-	Pkinase,Pkinase_C
g488.t1	161934.XP_010669361.1	0.0	1445.0	COG0308@1|root,KOG1046@2759|Eukaryota,37KDN@33090|Viridiplantae,3GF9G@35493|Streptophyta	35493|Streptophyta	O	aminopeptidase	-	GO:0001666,GO:0003674,GO:0003824,GO:0004177,GO:0005488,GO:0005575,GO:0005622,GO:0005623,GO:0005737,GO:0005829,GO:0005886,GO:0006508,GO:0006518,GO:0006807,GO:0006810,GO:0006950,GO:0008144,GO:0008150,GO:0008152,GO:0008233,GO:0008235,GO:0008237,GO:0008238,GO:0008270,GO:0009056,GO:0009628,GO:0009914,GO:0009926,GO:0009987,GO:0010013,GO:0010817,GO:0016020,GO:0016787,GO:0019538,GO:0031090,GO:0031406,GO:…	-	ko:K08776	-	-	-	-	ko00000,ko01000,ko01002	-	-	-	ERAP1_C,Peptidase_M1
g489.t1	161934.XP_010669359.1	2.39e-118	404.0	28M1J@1|root,2QTIA@2759|Eukaryota,37JFN@33090|Viridiplantae,3G8EQ@35493|Streptophyta	35493|Streptophyta	S	BEST Arabidopsis thaliana protein match is	-	-	-	ko:K20283	-	-	-	-	ko00000,ko04131	-	-	-	-
g490.t1	71139.XP_010049222.1	2e-42	140.0	KOG3481@1|root,KOG3481@2759|Eukaryota,37WNN@33090|Viridiplantae,3GK9A@35493|Streptophyta	35493|Streptophyta	S	at4g33100	-	GO:0000506,GO:0005575,GO:0005622,GO:0005623,GO:0005737,GO:0005783,GO:0005789,GO:0012505,GO:0016020,GO:0031984,GO:0032991,GO:0042175,GO:0043226,GO:0043227,GO:0043229,GO:0043231,GO:0044422,GO:0044424,GO:0044425,GO:0044432,GO:0044444,GO:0044446,GO:0044464,GO:0098796,GO:0098827,GO:1902494,GO:1990234	-	ko:K17968	-	-	-	-	ko00000,ko03029	-	-	-	UPF0203
g491.t1	161934.XP_010669354.1	1.06e-55	182.0	28JIG@1|root,2S01U@2759|Eukaryota,37VBB@33090|Viridiplantae,3GIZP@35493|Streptophyta	35493|Streptophyta	K	WRKY Transcription Factor	WRKY50	GO:0001101,GO:0003674,GO:0003700,GO:0006355,GO:0006950,GO:0006952,GO:0007154,GO:0007165,GO:0008150,GO:0009605,GO:0009607,GO:0009620,GO:0009719,GO:0009725,GO:0009753,GO:0009755,GO:0009867,GO:0009889,GO:0009987,GO:0010033,GO:0010468,GO:0010556,GO:0019219,GO:0019222,GO:0023052,GO:0031323,GO:0031326,GO:0032870,GO:0042221,GO:0043207,GO:0050789,GO:0050794,GO:0050832,GO:0050896,GO:0051171,GO:0051252,GO:…	-	-	-	-	-	-	-	-	-	-	WRKY
g492.t1	161934.XP_010669348.1	1.44e-148	429.0	KOG0765@1|root,KOG0765@2759|Eukaryota,37M0G@33090|Viridiplantae,3G9Y1@35493|Streptophyta	35493|Streptophyta	C	Belongs to the mitochondrial carrier (TC 2.A.29) family	-	-	-	ko:K15121	-	-	-	-	ko00000,ko02000	2.A.29	-	-	Mito_carr
g493.t1	4641.GSMUA_Achr8P30660_001	1.74e-14	79.3	2AYC7@1|root,2S030@2759|Eukaryota,37UUJ@33090|Viridiplantae,3GHQ8@35493|Streptophyta,3M14M@4447|Liliopsida	35493|Streptophyta	K	RWP-RK domain	-	-	-	-	-	-	-	-	-	-	-	-	RWP-RK
g494.t1	161934.XP_010669342.1	7.31e-194	546.0	COG0388@1|root,KOG0806@2759|Eukaryota,37NPI@33090|Viridiplantae,3GCZJ@35493|Streptophyta	35493|Streptophyta	E	omega-amidase activity	-	GO:0003674,GO:0003824,GO:0005488,GO:0005575,GO:0005622,GO:0005623,GO:0005737,GO:0005829,GO:0006082,GO:0006107,GO:0006108,GO:0008150,GO:0008152,GO:0008270,GO:0009507,GO:0009532,GO:0009536,GO:0009570,GO:0009987,GO:0016787,GO:0016810,GO:0016811,GO:0019752,GO:0043167,GO:0043169,GO:0043226,GO:0043227,GO:0043229,GO:0043231,GO:0043436,GO:0043648,GO:0044237,GO:0044281,GO:0044422,GO:0044424,GO:0044434,GO:…	3.5.1.3	ko:K13566	ko00250,map00250	-	R00269,R00348	RC00010	ko00000,ko00001,ko01000	-	-	-	CN_hydrolase
g495.t1	161934.XP_010669610.1	2.17e-268	738.0	COG0515@1|root,KOG0192@2759|Eukaryota,37JDM@33090|Viridiplantae,3G8BS@35493|Streptophyta	35493|Streptophyta	T	serine threonine-protein kinase	-	GO:0003674,GO:0003824,GO:0004672,GO:0005575,GO:0005622,GO:0005623,GO:0005737,GO:0006464,GO:0006468,GO:0006793,GO:0006796,GO:0006807,GO:0007154,GO:0007165,GO:0008150,GO:0008152,GO:0009987,GO:0016301,GO:0016310,GO:0016740,GO:0016772,GO:0016773,GO:0019538,GO:0023052,GO:0035556,GO:0036211,GO:0043170,GO:0043412,GO:0044237,GO:0044238,GO:0044260,GO:0044267,GO:0044424,GO:0044464,GO:0050789,GO:0050794,GO:…	-	-	-	-	-	-	-	-	-	-	Pkinase_Tyr
g496.t1	161934.XP_010694379.1	0.0	1968.0	2BZJD@1|root,2QR0J@2759|Eukaryota,37QU4@33090|Viridiplantae,3GASS@35493|Streptophyta	35493|Streptophyta	T	SH3 domain-containing protein	-	-	-	-	-	-	-	-	-	-	-	-	SH3_1,SH3_9
g497.t1	161934.XP_010684128.1	2.25e-36	129.0	COG5560@1|root,KOG1870@2759|Eukaryota,37UFR@33090|Viridiplantae,3GIYN@35493|Streptophyta	35493|Streptophyta	O	RIBOSOMAL protein	-	-	-	-	-	-	-	-	-	-	-	-	Ribosomal_L18p
g498.t1	161934.XP_010669613.1	2.42e-62	201.0	KOG3501@1|root,KOG3501@2759|Eukaryota,37UQF@33090|Viridiplantae,3GIYP@35493|Streptophyta	35493|Streptophyta	O	prefoldin subunit	-	GO:0001775,GO:0002376,GO:0003674,GO:0005488,GO:0005515,GO:0005575,GO:0005622,GO:0005623,GO:0005737,GO:0006457,GO:0006996,GO:0007010,GO:0007275,GO:0007399,GO:0007417,GO:0007420,GO:0008150,GO:0009987,GO:0016043,GO:0021537,GO:0021549,GO:0022037,GO:0030029,GO:0030036,GO:0030900,GO:0030902,GO:0032501,GO:0032502,GO:0042113,GO:0044183,GO:0044424,GO:0044464,GO:0045321,GO:0046649,GO:0048513,GO:0048731,GO:…	-	ko:K09548	-	-	-	-	ko00000,ko03110	-	-	-	Prefoldin_2
g499.t1	161934.XP_010669604.1	0.0	911.0	COG0515@1|root,2QUM2@2759|Eukaryota,37QBE@33090|Viridiplantae,3GD2Z@35493|Streptophyta	35493|Streptophyta	T	U-box domain-containing protein	-	-	2.7.11.1	ko:K04733	ko04010,ko04064,ko04620,ko04621,ko04624,ko04722,ko05133,ko05140,ko05142,ko05145,ko05152,ko05162,ko05164,map04010,map04064,map04620,map04621,map04624,map04722,map05133,map05140,map05142,map05145,map05152,map05162,map05164	M00686	-	-	ko00000,ko00001,ko00002,ko01000,ko01001	-	-	-	Pkinase,Pkinase_Tyr,Usp
g500.t1	161934.XP_010669600.1	1.96e-230	648.0	COG0515@1|root,KOG1187@2759|Eukaryota,37NUM@33090|Viridiplantae,3GFZR@35493|Streptophyta	35493|Streptophyta	T	belongs to the protein kinase superfamily	-	GO:0003674,GO:0003824,GO:0004672,GO:0004674,GO:0004675,GO:0004888,GO:0005575,GO:0005623,GO:0005886,GO:0006464,GO:0006468,GO:0006793,GO:0006796,GO:0006807,GO:0007154,GO:0007165,GO:0007166,GO:0007167,GO:0007178,GO:0008150,GO:0008152,GO:0009987,GO:0016020,GO:0016301,GO:0016310,GO:0016740,GO:0016772,GO:0016773,GO:0019199,GO:0019538,GO:0023052,GO:0036211,GO:0038023,GO:0043170,GO:0043412,GO:0044237,GO:…	2.7.11.1	ko:K04733	ko04010,ko04064,ko04620,ko04621,ko04624,ko04722,ko05133,ko05140,ko05142,ko05145,ko05152,ko05162,ko05164,map04010,map04064,map04620,map04621,map04624,map04722,map05133,map05140,map05142,map05145,map05152,map05162,map05164	M00686	-	-	ko00000,ko00001,ko00002,ko01000,ko01001	-	-	-	Pkinase,Pkinase_Tyr
g501.t1	161934.XP_010669598.1	0.0	1313.0	28JYJ@1|root,2QV9B@2759|Eukaryota,37PXW@33090|Viridiplantae,3GCSQ@35493|Streptophyta	35493|Streptophyta	K	Auxin response factors (ARFs) are transcriptional factors that bind specifically to the DNA sequence 5'-TGTCTC-3' found in the auxin-responsive promoter elements (AuxREs)	-	GO:0003674,GO:0003676,GO:0003677,GO:0003700,GO:0005488,GO:0005575,GO:0005622,GO:0005623,GO:0005634,GO:0006355,GO:0007154,GO:0007165,GO:0007275,GO:0008150,GO:0009314,GO:0009416,GO:0009605,GO:0009606,GO:0009628,GO:0009629,GO:0009630,GO:0009637,GO:0009638,GO:0009653,GO:0009719,GO:0009723,GO:0009725,GO:0009733,GO:0009785,GO:0009791,GO:0009889,GO:0009891,GO:0009893,GO:0009987,GO:0010015,GO:0010033,GO:…	-	ko:K14486	ko04075,map04075	-	-	-	ko00000,ko00001	-	-	-	AUX_IAA,Auxin_resp,B3
g502.t1	161934.XP_010669586.1	4.48e-225	643.0	28SQZ@1|root,2QZEX@2759|Eukaryota,37RVH@33090|Viridiplantae,3GA9E@35493|Streptophyta	35493|Streptophyta	S	Poly (ADP-ribose) polymerase	-	GO:0000003,GO:0000160,GO:0000302,GO:0000303,GO:0000305,GO:0001101,GO:0001505,GO:0002376,GO:0003006,GO:0005575,GO:0005622,GO:0005623,GO:0005634,GO:0005737,GO:0006807,GO:0006809,GO:0006950,GO:0006952,GO:0006955,GO:0006970,GO:0006979,GO:0007154,GO:0007165,GO:0007275,GO:0008150,GO:0008152,GO:0008219,GO:0009058,GO:0009314,GO:0009414,GO:0009415,GO:0009416,GO:0009605,GO:0009607,GO:0009617,GO:0009628,GO:…	-	-	-	-	-	-	-	-	-	-	PARP,RST
g503.t1	161934.XP_010677799.1	0.0	894.0	28N0H@1|root,2QUJB@2759|Eukaryota,37IT6@33090|Viridiplantae,3G8ZM@35493|Streptophyta	35493|Streptophyta	S	Belongs to the NPH3 family	-	GO:0005575,GO:0005622,GO:0005623,GO:0005634,GO:0005737,GO:0008150,GO:0009314,GO:0009416,GO:0009605,GO:0009606,GO:0009628,GO:0009637,GO:0009638,GO:0043226,GO:0043227,GO:0043229,GO:0043231,GO:0044424,GO:0044464,GO:0050896	-	-	-	-	-	-	-	-	-	-	BTB,NPH3
g504.t1	161934.XP_010669582.1	9.47e-82	256.0	KOG4161@1|root,KOG4161@2759|Eukaryota,37JJQ@33090|Viridiplantae,3GES3@35493|Streptophyta	35493|Streptophyta	BK	methyl-CpG-binding domain-containing protein	MBD12	GO:0000166,GO:0003674,GO:0003676,GO:0003677,GO:0005488,GO:0005515,GO:0005575,GO:0005622,GO:0005623,GO:0005634,GO:0008327,GO:0019899,GO:0036094,GO:0043226,GO:0043227,GO:0043229,GO:0043231,GO:0043565,GO:0044424,GO:0044464,GO:0097159,GO:1901265,GO:1901363	-	-	-	-	-	-	-	-	-	-	MBD,zf-CW
g505.t1	161934.XP_010669578.1	2.34e-260	722.0	COG5371@1|root,KOG1385@2759|Eukaryota,37J47@33090|Viridiplantae,3GA30@35493|Streptophyta	35493|Streptophyta	F	Belongs to the GDA1 CD39 NTPase family	-	-	3.6.1.5	ko:K14641	ko00230,ko00240,map00230,map00240	-	R00086,R00122,R00155,R00159,R00328,R00335,R00514,R00569,R00719,R00961,R02092,R02095	RC00002	ko00000,ko00001,ko01000	-	-	-	GDA1_CD39
g506.t1	161934.XP_010666826.1	2.64e-148	423.0	KOG4705@1|root,KOG4705@2759|Eukaryota,37SKJ@33090|Viridiplantae,3GBX3@35493|Streptophyta	35493|Streptophyta	S	Ribonuclease H2, subunit	-	-	-	ko:K10744	ko03030,map03030	-	-	-	ko00000,ko00001,ko03032	-	-	-	RNase_H2-Ydr279
g507.t1	161934.XP_010669543.1	4.2e-285	788.0	2CMCP@1|root,2QPZ6@2759|Eukaryota,37MG6@33090|Viridiplantae,3GCPV@35493|Streptophyta	35493|Streptophyta	G	Belongs to the glycosyl hydrolase 17 family	-	GO:0001871,GO:0003674,GO:0003824,GO:0004553,GO:0005488,GO:0005575,GO:0005618,GO:0005622,GO:0005623,GO:0005737,GO:0005773,GO:0005886,GO:0005911,GO:0009505,GO:0009506,GO:0016020,GO:0016787,GO:0016798,GO:0030054,GO:0030246,GO:0030247,GO:0030312,GO:0031224,GO:0031225,GO:0031226,GO:0043226,GO:0043227,GO:0043229,GO:0043231,GO:0044424,GO:0044425,GO:0044444,GO:0044459,GO:0044464,GO:0046658,GO:0055044,GO:…	3.2.1.39	ko:K19893	ko00500,map00500	-	R00308	RC00467	ko00000,ko00001,ko00537,ko01000	-	CBM43,GH17	-	Glyco_hydro_17,X8
g508.t1	161934.XP_010669467.1	0.0	906.0	COG0415@1|root,KOG0133@2759|Eukaryota,37QRZ@33090|Viridiplantae,3GFET@35493|Streptophyta	35493|Streptophyta	LT	Cryptochrome DASH, chloroplastic	CRY3	-	4.1.99.3	ko:K01669	-	-	-	-	ko00000,ko01000,ko03400	-	-	-	DNA_photolyase,FAD_binding_7
g509.t1	161934.XP_010669469.1	7.49e-137	398.0	COG0012@1|root,2QS0E@2759|Eukaryota,37RZS@33090|Viridiplantae,3GD22@35493|Streptophyta	35493|Streptophyta	K	(NAC) domain-containing protein	-	-	-	-	-	-	-	-	-	-	-	-	NAM
g510.t1	161934.XP_010669471.1	9.48e-196	547.0	COG0476@1|root,KOG2014@2759|Eukaryota,37PEC@33090|Viridiplantae,3GGIW@35493|Streptophyta	35493|Streptophyta	O	SUMO-activating enzyme subunit	-	-	6.2.1.45	ko:K10684	ko04120,map04120	-	-	-	ko00000,ko00001,ko01000,ko04121	-	-	-	ThiF
g511.t1	161934.XP_010669478.1	0.0	1572.0	COG0661@1|root,KOG1235@2759|Eukaryota,37N5M@33090|Viridiplantae,3GF6V@35493|Streptophyta	35493|Streptophyta	S	domain-containing protein	-	-	-	ko:K08869	-	-	-	-	ko00000,ko01001	-	-	-	ABC1,Beta-lactamase,WaaY
g513.t1	161934.XP_010669482.1	3.61e-89	278.0	28NNG@1|root,2QV87@2759|Eukaryota,37RWT@33090|Viridiplantae,3GH12@35493|Streptophyta	35493|Streptophyta	K	Basic leucine zipper	-	GO:0001678,GO:0003674,GO:0003700,GO:0005488,GO:0005515,GO:0005575,GO:0005622,GO:0005623,GO:0005634,GO:0006355,GO:0008150,GO:0009743,GO:0009746,GO:0009749,GO:0009889,GO:0009987,GO:0010033,GO:0010468,GO:0010556,GO:0019219,GO:0019222,GO:0019725,GO:0031323,GO:0031326,GO:0033500,GO:0034284,GO:0042221,GO:0042592,GO:0042593,GO:0042802,GO:0042803,GO:0043226,GO:0043227,GO:0043229,GO:0043231,GO:0044424,GO:…	-	-	-	-	-	-	-	-	-	-	bZIP_1,bZIP_C
g514.t1	161934.XP_010669484.1	9.15e-127	365.0	28JQN@1|root,2QS3Z@2759|Eukaryota,37PTP@33090|Viridiplantae,3GFJ8@35493|Streptophyta	35493|Streptophyta	S	Protein of unknown function, DUF599	-	-	-	-	-	-	-	-	-	-	-	-	DUF599
g515.t1	161934.XP_010669493.1	0.0	1709.0	COG0153@1|root,KOG0631@2759|Eukaryota,37NK5@33090|Viridiplantae,3GCI8@35493|Streptophyta	35493|Streptophyta	G	L-arabinokinase-like	-	GO:0003674,GO:0003824,GO:0005575,GO:0005622,GO:0005623,GO:0005737,GO:0005829,GO:0005911,GO:0005975,GO:0006793,GO:0006796,GO:0008150,GO:0008152,GO:0009506,GO:0009702,GO:0009987,GO:0016301,GO:0016310,GO:0016740,GO:0016772,GO:0016773,GO:0019200,GO:0030054,GO:0044237,GO:0044238,GO:0044262,GO:0044424,GO:0044444,GO:0044464,GO:0046835,GO:0055044,GO:0071704	2.7.1.46	ko:K12446	ko00520,ko01100,map00520,map01100	-	R01754	RC00002,RC00078	ko00000,ko00001,ko01000	-	-	-	GHMP_kinases_C,GHMP_kinases_N,GalKase_gal_bdg,Glyco_trans_1_3
g516.t1	161934.XP_010669495.1	3.55e-74	226.0	29XB7@1|root,2RXRF@2759|Eukaryota,37TXK@33090|Viridiplantae,3GIAE@35493|Streptophyta	35493|Streptophyta	S	AIG2-like protein	-	-	-	-	-	-	-	-	-	-	-	-	GGACT
g517.t1	4096.XP_009798527.1	3.69e-143	406.0	KOG0174@1|root,KOG0174@2759|Eukaryota,37RVX@33090|Viridiplantae,3GFXG@35493|Streptophyta,44S0I@71274|asterids	35493|Streptophyta	O	The proteasome is a multicatalytic proteinase complex which is characterized by its ability to cleave peptides with Arg, Phe, Tyr, Leu, and Glu adjacent to the leaving group at neutral or slightly basic pH	-	GO:0000502,GO:0005575,GO:0005622,GO:0005623,GO:0005839,GO:0019774,GO:0032991,GO:0044424,GO:0044464,GO:1902494,GO:1905368,GO:1905369	3.4.25.1	ko:K02738	ko03050,map03050	M00340	-	-	ko00000,ko00001,ko00002,ko01000,ko01002,ko03051	-	-	-	Proteasome
g518.t1	161934.XP_010669502.1	4.36e-136	387.0	COG3703@1|root,KOG3182@2759|Eukaryota,37Q93@33090|Viridiplantae,3GEKN@35493|Streptophyta	35493|Streptophyta	P	Catalyzes the formation of 5-oxoproline from gamma- glutamyl dipeptides and plays a significant role in glutathione (GSH) homeostasis	-	GO:0003674,GO:0003824,GO:0003839,GO:0005575,GO:0005622,GO:0005623,GO:0005737,GO:0006518,GO:0006575,GO:0006749,GO:0006751,GO:0006790,GO:0006807,GO:0008150,GO:0008152,GO:0009056,GO:0009987,GO:0010035,GO:0010038,GO:0010288,GO:0016829,GO:0016840,GO:0016842,GO:0034641,GO:0042219,GO:0042221,GO:0043171,GO:0043603,GO:0044237,GO:0044248,GO:0044273,GO:0044424,GO:0044464,GO:0046686,GO:0050896,GO:0051186,GO:…	-	ko:K07232	-	-	-	-	ko00000	-	-	-	ChaC
g519.t1	161934.XP_010669503.1	1.42e-77	246.0	29Y7V@1|root,2RXTE@2759|Eukaryota,37TZR@33090|Viridiplantae,3GIAU@35493|Streptophyta	35493|Streptophyta	-	-	-	-	-	-	-	-	-	-	-	-	-	-	Myb_DNA-bind_4
g520.t1	161934.XP_010669504.1	2.43e-247	706.0	2CN91@1|root,2QUJJ@2759|Eukaryota,37KP0@33090|Viridiplantae,3G9UA@35493|Streptophyta	35493|Streptophyta	T	LRR receptor-like serine threonine-protein kinase	-	-	-	-	-	-	-	-	-	-	-	-	LRRNT_2,LRR_8,Pkinase,Pkinase_Tyr
g521.t1	161934.XP_010690880.1	3.99e-30	108.0	KOG0724@1|root,KOG0724@2759|Eukaryota,37VXT@33090|Viridiplantae,3GK58@35493|Streptophyta	35493|Streptophyta	K	radialis-like	-	GO:0003674,GO:0003682,GO:0005488,GO:0005515,GO:0005575,GO:0005622,GO:0005623,GO:0005634,GO:0005737,GO:0005829,GO:0006355,GO:0008150,GO:0009889,GO:0009891,GO:0009893,GO:0010468,GO:0010556,GO:0010557,GO:0010604,GO:0010628,GO:0019219,GO:0019222,GO:0031323,GO:0031325,GO:0031326,GO:0031328,GO:0042393,GO:0043226,GO:0043227,GO:0043229,GO:0043231,GO:0044424,GO:0044444,GO:0044464,GO:0045893,GO:0045935,GO:…	-	-	-	-	-	-	-	-	-	-	Myb_DNA-binding
g522.t1	161934.XP_010669512.1	1.58e-85	254.0	COG5150@1|root,KOG0871@2759|Eukaryota,37S6Z@33090|Viridiplantae,3GGBK@35493|Streptophyta	35493|Streptophyta	K	Protein Dr1 homolog	-	GO:0003674,GO:0003700,GO:0005575,GO:0005622,GO:0005623,GO:0005634,GO:0006355,GO:0008150,GO:0009889,GO:0010468,GO:0010556,GO:0019219,GO:0019222,GO:0031323,GO:0031326,GO:0043226,GO:0043227,GO:0043229,GO:0043231,GO:0044424,GO:0044464,GO:0050789,GO:0050794,GO:0051171,GO:0051252,GO:0060255,GO:0065007,GO:0080090,GO:0140110,GO:1903506,GO:2000112,GO:2001141	-	ko:K21751	-	-	-	-	ko00000,ko03021	-	-	-	CBFD_NFYB_HMF
g523.t1	161934.XP_010669517.1	0.0	875.0	COG3104@1|root,KOG1237@2759|Eukaryota,37IY2@33090|Viridiplantae,3G9NZ@35493|Streptophyta	35493|Streptophyta	E	Protein NRT1 PTR FAMILY	-	-	-	ko:K14638	-	-	-	-	ko00000,ko02000	2.A.17.3	-	-	PTR2
g524.t1	28532.XP_010548954.1	1.59e-21	100.0	2C7P5@1|root,2QU1E@2759|Eukaryota,37TBQ@33090|Viridiplantae,3GCZS@35493|Streptophyta,3HQF2@3699|Brassicales	35493|Streptophyta	S	BEST Arabidopsis thaliana protein match is	-	-	-	-	-	-	-	-	-	-	-	-	DUF3110
g525.t1	161934.XP_010669448.1	1.54e-61	190.0	2BDFH@1|root,2S12G@2759|Eukaryota,37VCM@33090|Viridiplantae,3GJT3@35493|Streptophyta	35493|Streptophyta	S	Flowering-promoting factor 1-like	-	GO:0000003,GO:0003006,GO:0007275,GO:0008150,GO:0009791,GO:0009909,GO:0009911,GO:0010228,GO:0022414,GO:0032501,GO:0032502,GO:0048518,GO:0048580,GO:0048582,GO:0048608,GO:0048731,GO:0048831,GO:0048856,GO:0050789,GO:0050793,GO:0051094,GO:0051239,GO:0051240,GO:0061458,GO:0065007,GO:2000026,GO:2000241,GO:2000243	-	-	-	-	-	-	-	-	-	-	-
g526.t1	161934.XP_010669446.1	1.96e-126	367.0	COG5235@1|root,KOG3108@2759|Eukaryota,37Q34@33090|Viridiplantae,3GCKD@35493|Streptophyta	35493|Streptophyta	L	Replication protein A 32 kDa subunit	-	GO:0000228,GO:0000278,GO:0005575,GO:0005622,GO:0005623,GO:0005634,GO:0005657,GO:0005662,GO:0005694,GO:0006139,GO:0006259,GO:0006260,GO:0006261,GO:0006269,GO:0006281,GO:0006310,GO:0006725,GO:0006807,GO:0006950,GO:0006974,GO:0007049,GO:0008150,GO:0008152,GO:0009058,GO:0009059,GO:0009892,GO:0009987,GO:0010468,GO:0010605,GO:0010629,GO:0016070,GO:0016458,GO:0018130,GO:0019222,GO:0019438,GO:0022402,GO:…	-	ko:K10739	ko03030,ko03420,ko03430,ko03440,ko03460,map03030,map03420,map03430,map03440,map03460	M00288	-	-	ko00000,ko00001,ko00002,ko03032,ko03400	-	-	-	RPA_C,tRNA_anti-codon
g528.t1	161934.XP_010669441.1	0.0	954.0	COG5256@1|root,KOG0458@2759|Eukaryota,37MG3@33090|Viridiplantae,3GAG6@35493|Streptophyta	35493|Streptophyta	J	HBS1-like protein	-	GO:0000166,GO:0000288,GO:0000291,GO:0000956,GO:0001882,GO:0001883,GO:0003674,GO:0003824,GO:0003924,GO:0005488,GO:0005525,GO:0005575,GO:0005622,GO:0005623,GO:0005737,GO:0005829,GO:0006139,GO:0006401,GO:0006402,GO:0006412,GO:0006518,GO:0006725,GO:0006807,GO:0007154,GO:0007165,GO:0008150,GO:0008152,GO:0009056,GO:0009057,GO:0009058,GO:0009059,GO:0009892,GO:0009987,GO:0010467,GO:0010468,GO:0010605,GO:…	-	ko:K14416	ko03015,ko05134,map03015,map05134	-	-	-	ko00000,ko00001,ko03019	-	-	-	GTP_EFTU,GTP_EFTU_D2,GTP_EFTU_D3
g529.t1	161934.XP_010669437.1	1.62e-169	481.0	28P94@1|root,2QT18@2759|Eukaryota,37JVK@33090|Viridiplantae,3G793@35493|Streptophyta	35493|Streptophyta	S	Protein of unknown function (DUF1644)	-	-	-	-	-	-	-	-	-	-	-	-	DUF1644
g530.t1	161934.XP_010668047.1	9.67e-227	632.0	KOG2785@1|root,KOG2785@2759|Eukaryota,37NV2@33090|Viridiplantae,3GDW0@35493|Streptophyta	35493|Streptophyta	S	ZINC FINGER protein	-	GO:0003674,GO:0003700,GO:0005575,GO:0005622,GO:0005623,GO:0005737,GO:0005829,GO:0005840,GO:0006355,GO:0008150,GO:0009889,GO:0010468,GO:0010556,GO:0015934,GO:0019219,GO:0019222,GO:0022613,GO:0022625,GO:0022626,GO:0030684,GO:0030687,GO:0031323,GO:0031326,GO:0032991,GO:0042254,GO:0042273,GO:0043226,GO:0043228,GO:0043229,GO:0043232,GO:0044085,GO:0044391,GO:0044422,GO:0044424,GO:0044444,GO:0044445,GO:…	-	ko:K14816	-	-	-	-	ko00000,ko03009	-	-	-	zf-C2H2_2,zf-C2H2_jaz,zf-met
g531.t1	161934.XP_010669274.1	1.19e-131	397.0	2CF4F@1|root,2QPXJ@2759|Eukaryota,37M9F@33090|Viridiplantae,3GFE1@35493|Streptophyta	35493|Streptophyta	-	-	-	GO:0005575,GO:0005622,GO:0005623,GO:0005634,GO:0005635,GO:0005737,GO:0005768,GO:0005794,GO:0005802,GO:0005886,GO:0006996,GO:0006997,GO:0006998,GO:0008150,GO:0009987,GO:0010256,GO:0012505,GO:0016020,GO:0016043,GO:0031410,GO:0031967,GO:0031975,GO:0031982,GO:0031984,GO:0043226,GO:0043227,GO:0043229,GO:0043231,GO:0044422,GO:0044424,GO:0044428,GO:0044431,GO:0044444,GO:0044446,GO:0044464,GO:0061024,GO:…	-	-	-	-	-	-	-	-	-	-	-
g534.t1	161934.XP_010669281.1	1.71e-83	266.0	2C5NK@1|root,2S2YF@2759|Eukaryota,37TMH@33090|Viridiplantae,3GHSB@35493|Streptophyta	35493|Streptophyta	S	A Receptor for Ubiquitination Targets	-	-	-	-	-	-	-	-	-	-	-	-	F-box,F-box-like,FBA_1,FBA_3
g536.t1	161934.XP_010669281.1	2.51e-90	283.0	2C5NK@1|root,2S2YF@2759|Eukaryota,37TMH@33090|Viridiplantae,3GHSB@35493|Streptophyta	35493|Streptophyta	S	A Receptor for Ubiquitination Targets	-	-	-	-	-	-	-	-	-	-	-	-	F-box,F-box-like,FBA_1,FBA_3
g537.t1	161934.XP_010669281.1	1.23e-147	429.0	2C5NK@1|root,2S2YF@2759|Eukaryota,37TMH@33090|Viridiplantae,3GHSB@35493|Streptophyta	35493|Streptophyta	S	A Receptor for Ubiquitination Targets	-	-	-	-	-	-	-	-	-	-	-	-	F-box,F-box-like,FBA_1,FBA_3
g538.t1	161934.XP_010669281.1	6.6e-128	379.0	2C5NK@1|root,2S2YF@2759|Eukaryota,37TMH@33090|Viridiplantae,3GHSB@35493|Streptophyta	35493|Streptophyta	S	A Receptor for Ubiquitination Targets	-	-	-	-	-	-	-	-	-	-	-	-	F-box,F-box-like,FBA_1,FBA_3
g539.t1	161934.XP_010669281.1	3.91e-81	260.0	2C5NK@1|root,2S2YF@2759|Eukaryota,37TMH@33090|Viridiplantae,3GHSB@35493|Streptophyta	35493|Streptophyta	S	A Receptor for Ubiquitination Targets	-	-	-	-	-	-	-	-	-	-	-	-	F-box,F-box-like,FBA_1,FBA_3
g540.t1	161934.XP_010669281.1	1.73e-137	403.0	2C5NK@1|root,2S2YF@2759|Eukaryota,37TMH@33090|Viridiplantae,3GHSB@35493|Streptophyta	35493|Streptophyta	S	A Receptor for Ubiquitination Targets	-	-	-	-	-	-	-	-	-	-	-	-	F-box,F-box-like,FBA_1,FBA_3
g541.t1	161934.XP_010678597.1	4.11e-147	417.0	COG1841@1|root,KOG3184@2759|Eukaryota,37I7Y@33090|Viridiplantae,3G8K8@35493|Streptophyta	35493|Streptophyta	J	60S ribosomal Protein	-	GO:0000463,GO:0000470,GO:0002181,GO:0003674,GO:0003676,GO:0003723,GO:0003729,GO:0003735,GO:0005198,GO:0005488,GO:0005575,GO:0005618,GO:0005622,GO:0005623,GO:0005737,GO:0005773,GO:0005774,GO:0005829,GO:0005840,GO:0005844,GO:0005886,GO:0006139,GO:0006364,GO:0006396,GO:0006412,GO:0006518,GO:0006725,GO:0006807,GO:0008150,GO:0008152,GO:0009058,GO:0009059,GO:0009507,GO:0009536,GO:0009987,GO:0010467,GO:…	-	ko:K02937	ko03010,map03010	M00177	-	-	br01610,ko00000,ko00001,ko00002,ko03011	-	-	-	Ribosomal_L30,Ribosomal_L30_N
g543.t1	161934.XP_010669299.1	2.88e-51	174.0	KOG4210@1|root,KOG4210@2759|Eukaryota,37U9I@33090|Viridiplantae,3GIY3@35493|Streptophyta	35493|Streptophyta	K	RNA binding	-	-	-	-	-	-	-	-	-	-	-	-	-
g544.t1	161934.XP_010696134.1	3.87e-188	541.0	COG2124@1|root,KOG0157@2759|Eukaryota,37IBB@33090|Viridiplantae,3G825@35493|Streptophyta	35493|Streptophyta	Q	Belongs to the cytochrome P450 family	-	-	1.14.13.201	ko:K20667	-	-	-	-	ko00000,ko00199,ko01000	-	-	-	p450
g545.t1	161934.XP_010669304.1	1.09e-292	846.0	COG4886@1|root,2QTEP@2759|Eukaryota,37JXG@33090|Viridiplantae,3G8ST@35493|Streptophyta	35493|Streptophyta	T	Belongs to the protein kinase superfamily. Ser Thr protein kinase family	-	GO:0000003,GO:0001558,GO:0003002,GO:0003006,GO:0003674,GO:0003824,GO:0004672,GO:0004674,GO:0004888,GO:0005102,GO:0005488,GO:0005515,GO:0005575,GO:0005622,GO:0005623,GO:0005737,GO:0005739,GO:0005886,GO:0006464,GO:0006468,GO:0006793,GO:0006796,GO:0006807,GO:0006810,GO:0006833,GO:0006950,GO:0006952,GO:0007154,GO:0007165,GO:0007275,GO:0007389,GO:0008150,GO:0008152,GO:0009266,GO:0009408,GO:0009605,GO:…	2.7.11.1	ko:K20718	ko04016,map04016	-	-	-	ko00000,ko00001,ko01000,ko01001	-	-	-	LRRNT_2,LRR_1,LRR_6,LRR_8,Pkinase
g546.t1	161934.XP_010696204.1	2.21e-94	303.0	2CN5X@1|root,2QU1T@2759|Eukaryota,37T40@33090|Viridiplantae,3GGBN@35493|Streptophyta	35493|Streptophyta	-	-	-	-	-	ko:K17086	-	-	-	-	ko00000,ko04147	-	-	-	DBD_Tnp_Mut,MULE,SWIM
g547.t1	161934.XP_010684908.1	3.32e-15	75.1	2D019@1|root,2SCDV@2759|Eukaryota,37XZF@33090|Viridiplantae,3GMS7@35493|Streptophyta	35493|Streptophyta	S	GRF zinc finger	-	-	-	-	-	-	-	-	-	-	-	-	zf-GRF
g548.t1	161934.XP_010669320.1	5.96e-93	279.0	2CNDT@1|root,2QVH8@2759|Eukaryota,37T8D@33090|Viridiplantae,3GH9R@35493|Streptophyta	35493|Streptophyta	-	-	-	-	-	-	-	-	-	-	-	-	-	-	-
g549.t1	161934.XP_010669321.1	2.96e-269	787.0	KOG1947@1|root,KOG1947@2759|Eukaryota,37MSJ@33090|Viridiplantae,3GFG4@35493|Streptophyta	35493|Streptophyta	S	F-box LRR-repeat protein	-	GO:0008150,GO:0009653,GO:0010252,GO:0032502,GO:0042592,GO:0048646,GO:0048856,GO:0048878,GO:0065007,GO:0065008,GO:1905393	-	ko:K10268	-	-	-	-	ko00000,ko04121	-	-	-	F-box,F-box-like
g550.t1	161934.XP_010669322.1	2.67e-274	763.0	COG0277@1|root,KOG1231@2759|Eukaryota,37IRQ@33090|Viridiplantae,3G9TS@35493|Streptophyta	35493|Streptophyta	C	Cytokinin dehydrogenase	-	GO:0003674,GO:0003824,GO:0006725,GO:0006807,GO:0008150,GO:0008152,GO:0009056,GO:0009308,GO:0009690,GO:0009823,GO:0009987,GO:0010817,GO:0016491,GO:0016645,GO:0019139,GO:0034754,GO:0042445,GO:0042447,GO:0044237,GO:0046483,GO:0055114,GO:0065007,GO:0065008,GO:0071704,GO:1901564	1.5.99.12	ko:K00279	ko00908,map00908	-	R05708	RC00121,RC01455	ko00000,ko00001,ko01000	-	-	-	Cytokin-bind,FAD_binding_4
g551.t1	161934.XP_010669325.1	8.18e-100	334.0	COG5222@1|root,KOG0314@2759|Eukaryota,37SMZ@33090|Viridiplantae,3GFQZ@35493|Streptophyta	35493|Streptophyta	O	Ring finger	-	GO:0001701,GO:0003674,GO:0003824,GO:0004842,GO:0005488,GO:0005515,GO:0005575,GO:0005622,GO:0005623,GO:0005634,GO:0005654,GO:0006275,GO:0006464,GO:0006508,GO:0006511,GO:0006807,GO:0006950,GO:0006974,GO:0007275,GO:0008150,GO:0008152,GO:0009056,GO:0009057,GO:0009790,GO:0009792,GO:0009888,GO:0009889,GO:0009987,GO:0010556,GO:0016567,GO:0016604,GO:0016607,GO:0016740,GO:0019219,GO:0019222,GO:0019538,GO:…	2.3.2.27	ko:K10624	-	-	-	-	ko00000,ko01000,ko04121	-	-	-	DWNN,zf-C3HC4_2,zf-CCHC
g552.t1	161934.XP_010669327.1	4.25e-71	225.0	29TF2@1|root,2RXG6@2759|Eukaryota,37U4F@33090|Viridiplantae,3GIR7@35493|Streptophyta	35493|Streptophyta	S	DnaJ molecular chaperone homology domain	-	GO:0005575,GO:0005622,GO:0005623,GO:0005737,GO:0009507,GO:0009534,GO:0009535,GO:0009536,GO:0009579,GO:0010598,GO:0016020,GO:0031976,GO:0031984,GO:0032991,GO:0034357,GO:0042651,GO:0043226,GO:0043227,GO:0043229,GO:0043231,GO:0044422,GO:0044424,GO:0044425,GO:0044434,GO:0044435,GO:0044436,GO:0044444,GO:0044446,GO:0044464,GO:0055035,GO:0098796	-	-	-	-	-	-	-	-	-	-	DnaJ
g553.t1	981085.XP_010098350.1	1.12e-185	522.0	COG0421@1|root,KOG1562@2759|Eukaryota,37P2N@33090|Viridiplantae,3G8WD@35493|Streptophyta,4JHTH@91835|fabids	35493|Streptophyta	E	Thermospermine synthase	-	GO:0003674,GO:0003824,GO:0005575,GO:0005622,GO:0005623,GO:0005737,GO:0006810,GO:0008150,GO:0009888,GO:0009914,GO:0009926,GO:0009987,GO:0010087,GO:0010089,GO:0010487,GO:0010817,GO:0016740,GO:0016765,GO:0016768,GO:0030154,GO:0032502,GO:0044424,GO:0044464,GO:0048759,GO:0048856,GO:0048869,GO:0051179,GO:0051234,GO:0060918,GO:0065007,GO:0065008,GO:1905177	2.5.1.79	ko:K18787	-	-	-	-	ko00000,ko01000	-	-	-	Spermine_synt_N,Spermine_synth
g554.t1	161934.XP_010669339.1	1.47e-303	853.0	COG0668@1|root,KOG4629@2759|Eukaryota,37JVN@33090|Viridiplantae,3G8IH@35493|Streptophyta	35493|Streptophyta	M	Mechanosensitive ion channel protein	-	-	-	ko:K22048	-	-	-	-	ko00000,ko02000	1.A.23.4	-	-	MS_channel
g556.t1	161934.XP_010669623.1	0.0	938.0	COG0297@1|root,2QPHZ@2759|Eukaryota,37MQC@33090|Viridiplantae,3GE1Z@35493|Streptophyta	35493|Streptophyta	H	Belongs to the glycosyltransferase 1 family. Bacterial plant glycogen synthase subfamily	-	-	2.4.1.21	ko:K00703	ko00500,ko01100,ko01110,ko02026,map00500,map01100,map01110,map02026	M00565	R02421	RC00005	ko00000,ko00001,ko00002,ko01000,ko01003	-	GT5	-	Glyco_transf_5,Glycos_transf_1
g557.t1	161934.XP_010669625.1	0.0	1490.0	COG1131@1|root,KOG0061@2759|Eukaryota,37MGE@33090|Viridiplantae,3G74H@35493|Streptophyta	35493|Streptophyta	Q	ABC transporter G family member	-	GO:0003674,GO:0003824,GO:0005215,GO:0005575,GO:0005623,GO:0005886,GO:0006810,GO:0008150,GO:0015399,GO:0015405,GO:0016020,GO:0016021,GO:0016462,GO:0016787,GO:0016817,GO:0016818,GO:0016887,GO:0017111,GO:0022804,GO:0022857,GO:0031224,GO:0042623,GO:0042626,GO:0043492,GO:0044425,GO:0044464,GO:0051179,GO:0051234,GO:0055085,GO:0071944	-	-	-	-	-	-	-	-	-	-	ABC2_membrane,ABC_tran
g558.t1	161934.XP_010693901.1	1.08e-315	869.0	KOG2558@1|root,KOG2558@2759|Eukaryota,37QCN@33090|Viridiplantae,3G8V4@35493|Streptophyta	35493|Streptophyta	K	Light-mediated development protein	-	GO:0005575,GO:0005622,GO:0005623,GO:0005634,GO:0006139,GO:0006259,GO:0006281,GO:0006725,GO:0006807,GO:0006950,GO:0006974,GO:0008150,GO:0008152,GO:0009987,GO:0033554,GO:0034641,GO:0043170,GO:0043226,GO:0043227,GO:0043229,GO:0043231,GO:0044237,GO:0044238,GO:0044260,GO:0044424,GO:0044464,GO:0046483,GO:0050896,GO:0051716,GO:0071704,GO:0090304,GO:1901360	-	ko:K10571	ko04120,map04120	-	-	-	ko00000,ko00001,ko04121	-	-	-	Det1
g559.t1	161934.XP_010669632.1	0.0	1455.0	28I8K@1|root,2QQIX@2759|Eukaryota,37HNV@33090|Viridiplantae,3G84M@35493|Streptophyta	35493|Streptophyta	-	-	-	-	-	-	-	-	-	-	-	-	-	-	-
g560.t1	161934.XP_010669640.1	2.15e-95	282.0	COG5580@1|root,KOG2936@2759|Eukaryota,37HEP@33090|Viridiplantae,3GAJI@35493|Streptophyta	35493|Streptophyta	O	Activator of Hsp90 ATPase, N-terminal	-	-	-	-	-	-	-	-	-	-	-	-	Aha1_N
g561.t1	161934.XP_010669641.1	6.34e-290	805.0	KOG0610@1|root,KOG0610@2759|Eukaryota,37I3X@33090|Viridiplantae,3GF75@35493|Streptophyta	35493|Streptophyta	T	serine threonine-protein kinase	-	GO:0000003,GO:0000902,GO:0000904,GO:0003006,GO:0003674,GO:0003824,GO:0004672,GO:0004674,GO:0005575,GO:0005622,GO:0005623,GO:0005634,GO:0005737,GO:0005886,GO:0006464,GO:0006468,GO:0006793,GO:0006796,GO:0006807,GO:0007154,GO:0007165,GO:0007275,GO:0008150,GO:0008152,GO:0009653,GO:0009826,GO:0009856,GO:0009860,GO:0009888,GO:0009932,GO:0009987,GO:0010015,GO:0010053,GO:0010054,GO:0016020,GO:0016043,GO:…	-	-	-	-	-	-	-	-	-	-	Pkinase
g562.t1	161934.XP_010669643.1	5.84e-273	755.0	COG2939@1|root,KOG1282@2759|Eukaryota,37R1H@33090|Viridiplantae,3GH99@35493|Streptophyta	35493|Streptophyta	O	Belongs to the peptidase S10 family	-	GO:0003674,GO:0003824,GO:0004180,GO:0004185,GO:0005575,GO:0005622,GO:0005623,GO:0005737,GO:0005773,GO:0006508,GO:0006807,GO:0008150,GO:0008152,GO:0008233,GO:0008236,GO:0008238,GO:0009056,GO:0009057,GO:0009987,GO:0016787,GO:0017171,GO:0019538,GO:0030163,GO:0043170,GO:0043226,GO:0043227,GO:0043229,GO:0043231,GO:0044237,GO:0044238,GO:0044248,GO:0044257,GO:0044260,GO:0044265,GO:0044267,GO:0044424,GO:…	-	ko:K16297	-	-	-	-	ko00000,ko01000,ko01002	-	-	-	Peptidase_S10
g563.t1	161934.XP_010669647.1	3.3e-177	502.0	28ISQ@1|root,2QR3Z@2759|Eukaryota,37JJ6@33090|Viridiplantae,3G9EK@35493|Streptophyta	35493|Streptophyta	-	-	-	-	-	-	-	-	-	-	-	-	-	-	-
g564.t1	161934.XP_010669649.1	5.51e-120	348.0	COG5090@1|root,KOG2905@2759|Eukaryota,37QII@33090|Viridiplantae,3G9T9@35493|Streptophyta	35493|Streptophyta	K	General transcription factor IIF subunit	-	GO:0000375,GO:0000377,GO:0000398,GO:0000428,GO:0000988,GO:0000990,GO:0000991,GO:0003674,GO:0005575,GO:0005622,GO:0005623,GO:0005634,GO:0005654,GO:0005667,GO:0005674,GO:0005856,GO:0006139,GO:0006351,GO:0006352,GO:0006354,GO:0006355,GO:0006357,GO:0006366,GO:0006367,GO:0006368,GO:0006370,GO:0006396,GO:0006397,GO:0006725,GO:0006807,GO:0007154,GO:0007165,GO:0007166,GO:0007167,GO:0007169,GO:0008150,GO:…	3.6.4.12	ko:K03139	ko03022,map03022	-	-	-	ko00000,ko00001,ko01000,ko03021	-	-	-	TFIIF_beta
g565.t1	161934.XP_010669652.1	1.62e-312	884.0	KOG2169@1|root,KOG2169@2759|Eukaryota,37MJS@33090|Viridiplantae,3G94P@35493|Streptophyta	35493|Streptophyta	K	E3 SUMO-protein ligase	-	-	-	ko:K16063,ko:K22403	ko04120,ko04630,map04120,map04630	-	-	-	ko00000,ko00001,ko04121	-	-	-	PHD,SAP,zf-MIZ
g566.t1	161934.XP_010669653.1	3.6e-36	128.0	KOG1603@1|root,KOG1603@2759|Eukaryota,37V9S@33090|Viridiplantae,3GK51@35493|Streptophyta	35493|Streptophyta	P	Heavy metal-associated isoprenylated plant protein	-	GO:0003674,GO:0005488,GO:0005575,GO:0005622,GO:0005623,GO:0005737,GO:0006810,GO:0006811,GO:0006812,GO:0006873,GO:0006875,GO:0008150,GO:0009987,GO:0019725,GO:0030001,GO:0030003,GO:0042592,GO:0043167,GO:0043169,GO:0044424,GO:0044464,GO:0046872,GO:0046914,GO:0046916,GO:0048878,GO:0050801,GO:0051179,GO:0051234,GO:0055065,GO:0055076,GO:0055080,GO:0055082,GO:0065007,GO:0065008,GO:0098771	-	-	-	-	-	-	-	-	-	-	HMA
g567.t1	161934.XP_010669657.1	0.0	873.0	COG5256@1|root,KOG0052@2759|Eukaryota,37KSK@33090|Viridiplantae,3GAB2@35493|Streptophyta	35493|Streptophyta	J	This protein promotes the GTP-dependent binding of aminoacyl-tRNA to the A-site of ribosomes during protein biosynthesis	-	GO:0003674,GO:0003676,GO:0003723,GO:0003746,GO:0003824,GO:0003924,GO:0005488,GO:0005575,GO:0005622,GO:0005623,GO:0005737,GO:0006412,GO:0006414,GO:0006518,GO:0006807,GO:0008135,GO:0008150,GO:0008152,GO:0009058,GO:0009059,GO:0009987,GO:0010467,GO:0016462,GO:0016787,GO:0016817,GO:0016818,GO:0017111,GO:0019538,GO:0034641,GO:0034645,GO:0043043,GO:0043170,GO:0043603,GO:0043604,GO:0044237,GO:0044238,GO:…	-	ko:K03231	ko03013,ko05134,map03013,map05134	-	-	-	ko00000,ko00001,ko03012,ko03016,ko03019,ko04131,ko04147	-	-	-	GTP_EFTU,GTP_EFTU_D2,GTP_EFTU_D3
g569.t1	161934.XP_010669657.1	0.0	874.0	COG5256@1|root,KOG0052@2759|Eukaryota,37KSK@33090|Viridiplantae,3GAB2@35493|Streptophyta	35493|Streptophyta	J	This protein promotes the GTP-dependent binding of aminoacyl-tRNA to the A-site of ribosomes during protein biosynthesis	-	GO:0003674,GO:0003676,GO:0003723,GO:0003746,GO:0003824,GO:0003924,GO:0005488,GO:0005575,GO:0005622,GO:0005623,GO:0005737,GO:0006412,GO:0006414,GO:0006518,GO:0006807,GO:0008135,GO:0008150,GO:0008152,GO:0009058,GO:0009059,GO:0009987,GO:0010467,GO:0016462,GO:0016787,GO:0016817,GO:0016818,GO:0017111,GO:0019538,GO:0034641,GO:0034645,GO:0043043,GO:0043170,GO:0043603,GO:0043604,GO:0044237,GO:0044238,GO:…	-	ko:K03231	ko03013,ko05134,map03013,map05134	-	-	-	ko00000,ko00001,ko03012,ko03016,ko03019,ko04131,ko04147	-	-	-	GTP_EFTU,GTP_EFTU_D2,GTP_EFTU_D3
g570.t1	4081.Solyc05g051000.2.1	2.33e-98	286.0	COG0184@1|root,KOG0400@2759|Eukaryota,37TYW@33090|Viridiplantae,3GBY4@35493|Streptophyta,44FUU@71274|asterids	35493|Streptophyta	J	ribosomal protein S13	-	-	-	ko:K02953	ko03010,map03010	M00177	-	-	br01610,ko00000,ko00001,ko00002,ko03011	-	-	-	Ribosomal_S13_N,Ribosomal_S15
g571.t1	161934.XP_010669670.1	5.13e-177	511.0	2CN72@1|root,2QUAG@2759|Eukaryota,37RSR@33090|Viridiplantae,3G90X@35493|Streptophyta	35493|Streptophyta	S	IQ-domain	-	-	-	-	-	-	-	-	-	-	-	-	DUF4005,IQ
g572.t1	161934.XP_010669673.1	0.0	1293.0	KOG0768@1|root,KOG0768@2759|Eukaryota,37IZF@33090|Viridiplantae,3GB1M@35493|Streptophyta	35493|Streptophyta	C	Belongs to the mitochondrial carrier (TC 2.A.29) family	-	-	3.1.4.11	ko:K05857,ko:K14684,ko:K15111	ko00562,ko01100,ko04020,ko04070,ko04919,ko04933,map00562,map01100,map04020,map04070,map04919,map04933	M00130	R03332,R03435,R10952	RC00017,RC00425	ko00000,ko00001,ko00002,ko01000,ko02000,ko04131	2.A.29.18,2.A.29.23	-	-	Mito_carr
g573.t1	161934.XP_010669677.1	1.23e-82	253.0	28NHN@1|root,2QV36@2759|Eukaryota,37K79@33090|Viridiplantae,3G7JZ@35493|Streptophyta	35493|Streptophyta	S	lob domain-containing protein	-	-	-	-	-	-	-	-	-	-	-	-	LOB
g574.t1	161934.XP_010672183.1	6.91e-148	420.0	COG2890@1|root,KOG3191@2759|Eukaryota,37SGK@33090|Viridiplantae,3G927@35493|Streptophyta	35493|Streptophyta	J	HemK methyltransferase family member	-	-	2.1.1.297	ko:K19589	-	-	-	-	ko00000,ko01000,ko03012	-	-	-	MTS
g575.t1	161934.XP_010669679.1	4.15e-97	286.0	28P18@1|root,2QVMT@2759|Eukaryota,37U2J@33090|Viridiplantae,3GCR6@35493|Streptophyta	35493|Streptophyta	-	-	-	-	-	-	-	-	-	-	-	-	-	-	-
g576.t1	161934.XP_010669683.1	2.2e-232	651.0	KOG0583@1|root,KOG0583@2759|Eukaryota,37KQI@33090|Viridiplantae,3G999@35493|Streptophyta	35493|Streptophyta	T	Non-specific serine threonine protein kinase	CIPK7	GO:0003674,GO:0003824,GO:0004672,GO:0004674,GO:0005575,GO:0005622,GO:0005623,GO:0005634,GO:0005737,GO:0006464,GO:0006468,GO:0006793,GO:0006796,GO:0006807,GO:0006950,GO:0007154,GO:0007165,GO:0008150,GO:0008152,GO:0009266,GO:0009409,GO:0009628,GO:0009987,GO:0016301,GO:0016310,GO:0016740,GO:0016772,GO:0016773,GO:0019538,GO:0023052,GO:0035556,GO:0036211,GO:0043170,GO:0043226,GO:0043227,GO:0043229,GO:…	2.7.11.1	ko:K03116,ko:K12761	ko03060,ko03070,ko04113,ko04138,map03060,map03070,map04113,map04138	M00336	-	-	ko00000,ko00001,ko00002,ko01000,ko01001,ko02044	2.A.64	-	-	NAF,Pkinase
g577.t1	161934.XP_010669683.1	5.66e-141	417.0	KOG0583@1|root,KOG0583@2759|Eukaryota,37KQI@33090|Viridiplantae,3G999@35493|Streptophyta	35493|Streptophyta	T	Non-specific serine threonine protein kinase	CIPK7	GO:0003674,GO:0003824,GO:0004672,GO:0004674,GO:0005575,GO:0005622,GO:0005623,GO:0005634,GO:0005737,GO:0006464,GO:0006468,GO:0006793,GO:0006796,GO:0006807,GO:0006950,GO:0007154,GO:0007165,GO:0008150,GO:0008152,GO:0009266,GO:0009409,GO:0009628,GO:0009987,GO:0016301,GO:0016310,GO:0016740,GO:0016772,GO:0016773,GO:0019538,GO:0023052,GO:0035556,GO:0036211,GO:0043170,GO:0043226,GO:0043227,GO:0043229,GO:…	2.7.11.1	ko:K03116,ko:K12761	ko03060,ko03070,ko04113,ko04138,map03060,map03070,map04113,map04138	M00336	-	-	ko00000,ko00001,ko00002,ko01000,ko01001,ko02044	2.A.64	-	-	NAF,Pkinase
g578.t1	161934.XP_010672030.1	9.86e-95	295.0	2EJ8R@1|root,2SPGG@2759|Eukaryota,37QT7@33090|Viridiplantae,3GHQ0@35493|Streptophyta	35493|Streptophyta	-	-	-	-	-	-	-	-	-	-	-	-	-	-	-
g579.t1	161934.XP_010667212.1	7.21e-255	717.0	COG3104@1|root,KOG1237@2759|Eukaryota,37KR7@33090|Viridiplantae,3G95B@35493|Streptophyta	35493|Streptophyta	E	Protein NRT1 PTR FAMILY	-	GO:0003674,GO:0005215,GO:0006810,GO:0006811,GO:0006820,GO:0006821,GO:0008150,GO:0008509,GO:0009987,GO:0015075,GO:0015103,GO:0015108,GO:0015318,GO:0015698,GO:0022857,GO:0034220,GO:0042221,GO:0050896,GO:0051179,GO:0051234,GO:0051716,GO:0055085,GO:0070887,GO:0098656,GO:0098660,GO:0098661,GO:1902074,GO:1902075,GO:1902476	-	ko:K14638	-	-	-	-	ko00000,ko02000	2.A.17.3	-	-	PTR2
g580.t1	161934.XP_010693088.1	4.1e-141	421.0	28UNB@1|root,2R1D7@2759|Eukaryota,37IQU@33090|Viridiplantae,3G7Q2@35493|Streptophyta	35493|Streptophyta	K	Transcription factor	-	-	-	ko:K09284	-	-	-	-	ko00000,ko03000	-	-	-	AP2
g581.t1	161934.XP_010693096.1	5.32e-187	529.0	COG0647@1|root,KOG1618@2759|Eukaryota,37R1D@33090|Viridiplantae,3GFBV@35493|Streptophyta	35493|Streptophyta	G	Hydrolase family protein HAD-superfamily	-	-	-	-	-	-	-	-	-	-	-	-	Hydrolase_6,Hydrolase_like
g582.t1	161934.XP_010693097.1	3.86e-159	449.0	28J3H@1|root,2QRFJ@2759|Eukaryota,37KVV@33090|Viridiplantae,3G7XZ@35493|Streptophyta	35493|Streptophyta	S	TONNEAU 1a-like	-	GO:0000226,GO:0000278,GO:0000281,GO:0000910,GO:0000911,GO:0000913,GO:0005575,GO:0005622,GO:0005623,GO:0005737,GO:0005856,GO:0005886,GO:0005938,GO:0006996,GO:0007010,GO:0007017,GO:0007049,GO:0008150,GO:0009574,GO:0009987,GO:0015630,GO:0016020,GO:0016043,GO:0022402,GO:0022607,GO:0030863,GO:0030865,GO:0030981,GO:0032506,GO:0043226,GO:0043228,GO:0043229,GO:0043232,GO:0044085,GO:0044422,GO:0044424,GO:…	-	ko:K16546	-	-	-	-	ko00000,ko03036	-	-	-	LisH_2
g583.t1	38727.Pavir.Hb01396.1.p	1.38e-16	87.0	2CN6S@1|root,2QU8X@2759|Eukaryota,37P9V@33090|Viridiplantae,3GG47@35493|Streptophyta,3M3ZK@4447|Liliopsida,3I330@38820|Poales	35493|Streptophyta	S	Agglutinin domain	-	-	-	-	-	-	-	-	-	-	-	-	Aerolysin,Agglutinin,ETX_MTX2
g584.t1	161934.XP_010693104.1	8.94e-72	217.0	2AMKP@1|root,2RZ5P@2759|Eukaryota,37UT2@33090|Viridiplantae,3GIIZ@35493|Streptophyta	35493|Streptophyta	-	-	-	-	-	-	-	-	-	-	-	-	-	-	Bap31
g585.t1	161934.XP_010669756.1	9.9e-170	494.0	KOG1192@1|root,KOG1192@2759|Eukaryota,37QQF@33090|Viridiplantae,3GFJ1@35493|Streptophyta	35493|Streptophyta	CG	Belongs to the UDP-glycosyltransferase family	-	GO:0003674,GO:0003824,GO:0005575,GO:0005622,GO:0005623,GO:0008194,GO:0016740,GO:0016757,GO:0016758,GO:0035251,GO:0043226,GO:0043227,GO:0043229,GO:0043231,GO:0044424,GO:0044464,GO:0046527,GO:0047243,GO:0080043,GO:0080044	-	-	-	-	-	-	-	-	-	-	UDPGT
g586.t1	161934.XP_010669756.1	2.06e-171	499.0	KOG1192@1|root,KOG1192@2759|Eukaryota,37QQF@33090|Viridiplantae,3GFJ1@35493|Streptophyta	35493|Streptophyta	CG	Belongs to the UDP-glycosyltransferase family	-	GO:0003674,GO:0003824,GO:0005575,GO:0005622,GO:0005623,GO:0008194,GO:0016740,GO:0016757,GO:0016758,GO:0035251,GO:0043226,GO:0043227,GO:0043229,GO:0043231,GO:0044424,GO:0044464,GO:0046527,GO:0047243,GO:0080043,GO:0080044	-	-	-	-	-	-	-	-	-	-	UDPGT
g587.t1	161934.XP_010669756.1	1.72e-167	489.0	KOG1192@1|root,KOG1192@2759|Eukaryota,37QQF@33090|Viridiplantae,3GFJ1@35493|Streptophyta	35493|Streptophyta	CG	Belongs to the UDP-glycosyltransferase family	-	GO:0003674,GO:0003824,GO:0005575,GO:0005622,GO:0005623,GO:0008194,GO:0016740,GO:0016757,GO:0016758,GO:0035251,GO:0043226,GO:0043227,GO:0043229,GO:0043231,GO:0044424,GO:0044464,GO:0046527,GO:0047243,GO:0080043,GO:0080044	-	-	-	-	-	-	-	-	-	-	UDPGT
g588.t1	161934.XP_010693109.1	0.0	1144.0	COG5210@1|root,KOG2058@2759|Eukaryota,37R6Q@33090|Viridiplantae,3G80D@35493|Streptophyta	35493|Streptophyta	U	TBC1 domain family member	-	GO:0003674,GO:0005096,GO:0005488,GO:0005515,GO:0005575,GO:0005622,GO:0005623,GO:0006810,GO:0006886,GO:0008047,GO:0008104,GO:0008150,GO:0012505,GO:0015031,GO:0015833,GO:0017016,GO:0017137,GO:0019899,GO:0030234,GO:0030695,GO:0031267,GO:0031338,GO:0032879,GO:0033036,GO:0033043,GO:0034613,GO:0042886,GO:0043085,GO:0043087,GO:0043547,GO:0044093,GO:0044464,GO:0045184,GO:0046907,GO:0050789,GO:0050790,GO:…	-	ko:K19951	-	-	-	-	ko00000,ko04131	-	-	-	RabGAP-TBC
g589.t1	161934.XP_010669743.1	4.39e-247	684.0	KOG0396@1|root,KOG0396@2759|Eukaryota,37P9I@33090|Viridiplantae,3GAJ4@35493|Streptophyta	35493|Streptophyta	A	Macrophage erythroblast	-	GO:0005575,GO:0005622,GO:0005623,GO:0005634,GO:0005737,GO:0005829,GO:0006508,GO:0006511,GO:0006807,GO:0008150,GO:0008152,GO:0009056,GO:0009057,GO:0009987,GO:0010498,GO:0019538,GO:0019941,GO:0030163,GO:0032991,GO:0034657,GO:0043161,GO:0043170,GO:0043226,GO:0043227,GO:0043229,GO:0043231,GO:0043632,GO:0044237,GO:0044238,GO:0044248,GO:0044257,GO:0044260,GO:0044265,GO:0044267,GO:0044424,GO:0044444,GO:…	2.7.1.78	ko:K14399,ko:K18624	ko03015,map03015	-	-	-	ko00000,ko00001,ko01000,ko03019,ko04812	-	-	-	CLTH
g590.t1	161934.XP_010669754.1	1.08e-65	208.0	COG0545@1|root,KOG0552@2759|Eukaryota,37UJN@33090|Viridiplantae,3GIYI@35493|Streptophyta	35493|Streptophyta	O	histone peptidyl-prolyl isomerization	-	-	-	-	-	-	-	-	-	-	-	-	Chloroa_b-bind
g591.t1	161934.XP_010669774.1	0.0	1229.0	COG1131@1|root,KOG0061@2759|Eukaryota,37IXI@33090|Viridiplantae,3GBA3@35493|Streptophyta	35493|Streptophyta	Q	ABC transporter G family member	-	GO:0003674,GO:0003824,GO:0005215,GO:0005575,GO:0005623,GO:0005886,GO:0006725,GO:0006810,GO:0007275,GO:0008150,GO:0008152,GO:0009058,GO:0009555,GO:0009605,GO:0009607,GO:0009624,GO:0009653,GO:0009698,GO:0009699,GO:0009987,GO:0010208,GO:0010345,GO:0010927,GO:0015399,GO:0015405,GO:0016020,GO:0016021,GO:0016043,GO:0016462,GO:0016787,GO:0016817,GO:0016818,GO:0016887,GO:0017111,GO:0019438,GO:0019748,GO:…	-	ko:K05681	ko01523,ko02010,ko04976,map01523,map02010,map04976	-	-	-	ko00000,ko00001,ko02000,ko04090,ko04147	3.A.1.204	-	-	ABC2_membrane,ABC_tran
g592.t1	161934.XP_010669775.1	5.06e-317	892.0	KOG2769@1|root,KOG2769@2759|Eukaryota,37R2C@33090|Viridiplantae,3GA6V@35493|Streptophyta	35493|Streptophyta	A	U4 U6 small nuclear ribonucleoprotein	-	GO:0000003,GO:0000375,GO:0000377,GO:0000398,GO:0003006,GO:0005575,GO:0005622,GO:0005623,GO:0005634,GO:0005654,GO:0006139,GO:0006396,GO:0006397,GO:0006725,GO:0006807,GO:0007275,GO:0008150,GO:0008152,GO:0008380,GO:0009790,GO:0009791,GO:0009793,GO:0009987,GO:0010154,GO:0010467,GO:0016070,GO:0016071,GO:0019219,GO:0019222,GO:0022414,GO:0030532,GO:0031323,GO:0031974,GO:0031981,GO:0032501,GO:0032502,GO:…	-	ko:K12843	ko03040,map03040	M00354	-	-	ko00000,ko00001,ko00002,ko03041	-	-	-	DUF1115,PRP3
g593.t1	161934.XP_010669773.1	6.23e-107	313.0	28IU6@1|root,2QR5P@2759|Eukaryota,37MZ6@33090|Viridiplantae,3G8P9@35493|Streptophyta	35493|Streptophyta	S	Belongs to the chalcone isomerase family	CHI1	GO:0000325,GO:0003674,GO:0003824,GO:0005575,GO:0005622,GO:0005623,GO:0005634,GO:0005737,GO:0005773,GO:0005774,GO:0005783,GO:0005789,GO:0008150,GO:0008152,GO:0009058,GO:0009314,GO:0009411,GO:0009416,GO:0009628,GO:0009705,GO:0009719,GO:0009725,GO:0009733,GO:0009812,GO:0009813,GO:0010033,GO:0010224,GO:0012505,GO:0016020,GO:0016853,GO:0016872,GO:0019898,GO:0031090,GO:0031312,GO:0031984,GO:0042175,GO:…	5.5.1.6	ko:K01859	ko00941,ko01100,ko01110,map00941,map01100,map01110	M00137	R02446,R06556,R07990,R07995	RC00718	ko00000,ko00001,ko00002,ko01000	-	-	-	Chalcone
g594.t1	161934.XP_010669790.1	1.38e-116	339.0	28IU6@1|root,2QR5P@2759|Eukaryota,37MZ6@33090|Viridiplantae,3G8P9@35493|Streptophyta	35493|Streptophyta	S	Belongs to the chalcone isomerase family	CHI1	GO:0000325,GO:0003674,GO:0003824,GO:0005575,GO:0005622,GO:0005623,GO:0005634,GO:0005737,GO:0005773,GO:0005774,GO:0005783,GO:0005789,GO:0008150,GO:0008152,GO:0009058,GO:0009314,GO:0009411,GO:0009416,GO:0009628,GO:0009705,GO:0009719,GO:0009725,GO:0009733,GO:0009812,GO:0009813,GO:0010033,GO:0010224,GO:0012505,GO:0016020,GO:0016853,GO:0016872,GO:0019898,GO:0031090,GO:0031312,GO:0031984,GO:0042175,GO:…	5.5.1.6	ko:K01859	ko00941,ko01100,ko01110,map00941,map01100,map01110	M00137	R02446,R06556,R07990,R07995	RC00718	ko00000,ko00001,ko00002,ko01000	-	-	-	Chalcone
g595.t1	161934.XP_010669793.1	4.6e-86	270.0	295ZV@1|root,2RCYF@2759|Eukaryota,37MIM@33090|Viridiplantae,3G9ZD@35493|Streptophyta	35493|Streptophyta	S	membrane-associated kinase regulator 4	-	GO:0005575,GO:0005911,GO:0009506,GO:0030054,GO:0055044	-	-	-	-	-	-	-	-	-	-	-
g596.t1	4432.XP_010251814.1	3.66e-105	316.0	KOG1075@1|root,KOG1075@2759|Eukaryota,37IEB@33090|Viridiplantae,3GCTU@35493|Streptophyta	35493|Streptophyta	S	Methyltransferase domain	-	-	-	-	-	-	-	-	-	-	-	-	Methyltransf_24
g597.t1	161934.XP_010693140.1	2.91e-164	467.0	COG2267@1|root,KOG1455@2759|Eukaryota,37RPH@33090|Viridiplantae,3G7KM@35493|Streptophyta	35493|Streptophyta	I	Caffeoylshikimate esterase-like	-	-	3.1.1.23	ko:K01054	ko00561,ko01100,ko04714,ko04723,ko04923,map00561,map01100,map04714,map04723,map04923	M00098	R01351	RC00020,RC00041	ko00000,ko00001,ko00002,ko01000,ko01002	-	-	-	Hydrolase_4
g598.t1	161934.XP_010693138.1	7.9e-125	370.0	2CMNH@1|root,2QQZX@2759|Eukaryota,37QMW@33090|Viridiplantae,3GGST@35493|Streptophyta	35493|Streptophyta	S	Dirigent proteins impart stereoselectivity on the phenoxy radical-coupling reaction, yielding optically active lignans from two molecules of coniferyl alcohol in the biosynthesis of lignans, flavonolignans, and alkaloids and thus plays a central role in plant secondary metabolism	-	-	-	-	-	-	-	-	-	-	-	-	Dirigent
g599.t1	161934.XP_010693136.1	3.2e-128	367.0	KOG1422@1|root,KOG1422@2759|Eukaryota,37S5A@33090|Viridiplantae,3GC85@35493|Streptophyta	35493|Streptophyta	O	glutathione s-transferase	DHAR1	GO:0000302,GO:0001101,GO:0003674,GO:0003824,GO:0004364,GO:0005488,GO:0005507,GO:0005575,GO:0005576,GO:0005622,GO:0005623,GO:0005737,GO:0005739,GO:0005773,GO:0005777,GO:0005829,GO:0005886,GO:0005975,GO:0005996,GO:0006082,GO:0006464,GO:0006518,GO:0006575,GO:0006732,GO:0006749,GO:0006766,GO:0006767,GO:0006790,GO:0006807,GO:0006950,GO:0006979,GO:0008150,GO:0008152,GO:0009056,GO:0009507,GO:0009532,GO:…	1.8.5.1,2.5.1.18	ko:K21888	ko00053,ko00480,ko01100,map00053,map00480,map01100	-	R01108,R03522	RC00011,RC00092,RC00948	ko00000,ko00001,ko01000,ko02000	1.A.12.2.1	-	-	GST_C_2,GST_N_3
g600.t1	161934.XP_010669811.1	1.5e-45	149.0	2CBV9@1|root,2S3ZQ@2759|Eukaryota,37W6Y@33090|Viridiplantae,3GKFH@35493|Streptophyta	35493|Streptophyta	S	Plant protein 1589 of	-	-	-	-	-	-	-	-	-	-	-	-	A_thal_3526
g601.t1	3641.EOY16220	6.6e-180	507.0	COG3491@1|root,KOG0143@2759|Eukaryota,37MQS@33090|Viridiplantae,3G8D2@35493|Streptophyta	35493|Streptophyta	Q	Belongs to the iron ascorbate-dependent oxidoreductase family	-	-	1.14.11.23	ko:K05278	ko00941,ko01100,ko01110,map00941,map01100,map01110	-	R02160,R03126,R06539,R08082	RC00657	ko00000,ko00001,ko01000	-	-	-	2OG-FeII_Oxy,DIOX_N
g602.t1	4432.XP_010256630.1	1.22e-218	639.0	COG0515@1|root,2QQPF@2759|Eukaryota,37R7I@33090|Viridiplantae,3GB3T@35493|Streptophyta	35493|Streptophyta	T	Wall-associated receptor kinase	-	-	-	-	-	-	-	-	-	-	-	-	EGF,EGF_CA,GUB_WAK_bind,Pkinase,Pkinase_Tyr,WAK
g603.t1	4565.Traes_7DS_8337B88CC.2	4.21e-16	84.0	COG0515@1|root,2QQPF@2759|Eukaryota,37R7I@33090|Viridiplantae,3GB3T@35493|Streptophyta,3M1ZU@4447|Liliopsida,3IBQH@38820|Poales	35493|Streptophyta	T	Wall-associated receptor kinase	-	-	-	-	-	-	-	-	-	-	-	-	EGF_CA,GUB_WAK_bind,Pkinase,Pkinase_Tyr
g604.t1	4432.XP_010256630.1	2.03e-213	625.0	COG0515@1|root,2QQPF@2759|Eukaryota,37R7I@33090|Viridiplantae,3GB3T@35493|Streptophyta	35493|Streptophyta	T	Wall-associated receptor kinase	-	-	-	-	-	-	-	-	-	-	-	-	EGF,EGF_CA,GUB_WAK_bind,Pkinase,Pkinase_Tyr,WAK
g605.t1	161934.XP_010669821.1	3.01e-89	263.0	COG0089@1|root,KOG1751@2759|Eukaryota,37TPV@33090|Viridiplantae,3GHW4@35493|Streptophyta	35493|Streptophyta	J	Belongs to the universal ribosomal protein uL23 family	-	-	-	ko:K02893	ko03010,map03010	M00177	-	-	br01610,ko00000,ko00001,ko00002,ko03011	-	-	-	Ribosomal_L23,Ribosomal_L23eN
g607.t1	161934.XP_010669830.1	1.25e-104	323.0	KOG0118@1|root,KOG0118@2759|Eukaryota,37RZ8@33090|Viridiplantae,3GES7@35493|Streptophyta	35493|Streptophyta	A	zinc finger	-	GO:0005575,GO:0005622,GO:0005623,GO:0005737,GO:0009507,GO:0009536,GO:0043226,GO:0043227,GO:0043229,GO:0043231,GO:0044424,GO:0044444,GO:0044464	-	ko:K11294,ko:K14411	ko03015,ko05130,map03015,map05130	-	-	-	ko00000,ko00001,ko03009,ko03019,ko03036	-	-	-	RRM_1,zf-CCHC
g608.t1	161934.XP_010669871.1	3.14e-125	372.0	28N0B@1|root,2QUF7@2759|Eukaryota,37NXZ@33090|Viridiplantae,3G9BG@35493|Streptophyta	35493|Streptophyta	S	WAT1-related protein	-	GO:0000003,GO:0001504,GO:0001505,GO:0003006,GO:0003333,GO:0003674,GO:0005215,GO:0005342,GO:0005575,GO:0005623,GO:0005886,GO:0006810,GO:0006811,GO:0006812,GO:0006820,GO:0006835,GO:0006836,GO:0006855,GO:0006865,GO:0006868,GO:0007275,GO:0008150,GO:0008324,GO:0008509,GO:0008514,GO:0009791,GO:0010154,GO:0015075,GO:0015171,GO:0015175,GO:0015179,GO:0015186,GO:0015238,GO:0015318,GO:0015711,GO:0015800,GO:…	-	-	-	-	-	-	-	-	-	-	EamA
g609.t1	981085.XP_010113203.1	8.72e-16	74.7	COG0567@1|root,KOG0450@2759|Eukaryota,37MIR@33090|Viridiplantae,3GGCN@35493|Streptophyta,4JFA4@91835|fabids	35493|Streptophyta	C	2-oxoglutarate dehydrogenase	-	GO:0003674,GO:0003824,GO:0004591,GO:0005575,GO:0005622,GO:0005623,GO:0005737,GO:0005739,GO:0005759,GO:0005947,GO:0006082,GO:0006091,GO:0006099,GO:0006101,GO:0008150,GO:0008152,GO:0009060,GO:0009353,GO:0009987,GO:0015980,GO:0016491,GO:0016624,GO:0016903,GO:0016999,GO:0017144,GO:0019752,GO:0030062,GO:0031974,GO:0032991,GO:0043226,GO:0043227,GO:0043229,GO:0043231,GO:0043233,GO:0043436,GO:0044237,GO:…	1.2.4.2	ko:K00164	ko00020,ko00310,ko00380,ko01100,ko01110,ko01120,ko01130,ko01200,map00020,map00310,map00380,map01100,map01110,map01120,map01130,map01200	M00009,M00011,M00032	R00621,R01933,R01940,R03316,R08549	RC00004,RC00027,RC00627,RC02743,RC02833,RC02883	br01601,ko00000,ko00001,ko00002,ko01000	-	-	-	2-oxogl_dehyd_N,E1_dh,OxoGdeHyase_C,Transket_pyr
g610.t1	3983.cassava4.1_000828m	0.0	1479.0	COG0567@1|root,KOG0450@2759|Eukaryota,37MIR@33090|Viridiplantae,3GGCN@35493|Streptophyta,4JFA4@91835|fabids	35493|Streptophyta	C	2-oxoglutarate dehydrogenase	-	GO:0003674,GO:0003824,GO:0004591,GO:0005575,GO:0005622,GO:0005623,GO:0005737,GO:0005739,GO:0005759,GO:0005947,GO:0006082,GO:0006091,GO:0006099,GO:0006101,GO:0008150,GO:0008152,GO:0009060,GO:0009353,GO:0009987,GO:0015980,GO:0016491,GO:0016624,GO:0016903,GO:0016999,GO:0017144,GO:0019752,GO:0030062,GO:0031974,GO:0032991,GO:0043226,GO:0043227,GO:0043229,GO:0043231,GO:0043233,GO:0043436,GO:0044237,GO:…	1.2.4.2	ko:K00164	ko00020,ko00310,ko00380,ko01100,ko01110,ko01120,ko01130,ko01200,map00020,map00310,map00380,map01100,map01110,map01120,map01130,map01200	M00009,M00011,M00032	R00621,R01933,R01940,R03316,R08549	RC00004,RC00027,RC00627,RC02743,RC02833,RC02883	br01601,ko00000,ko00001,ko00002,ko01000	-	-	-	2-oxogl_dehyd_N,E1_dh,OxoGdeHyase_C,Transket_pyr
g611.t1	161934.XP_010669841.1	1.03e-70	226.0	2C11N@1|root,2S3H2@2759|Eukaryota,37WMQ@33090|Viridiplantae,3GK0X@35493|Streptophyta	35493|Streptophyta	K	transcription factor	-	-	-	ko:K05765	ko04360,ko04666,ko04810,ko05133,map04360,map04666,map04810,map05133	-	-	-	ko00000,ko00001,ko04131,ko04147,ko04812	-	-	-	-
g612.t1	161934.XP_010669852.1	0.0	1169.0	KOG4197@1|root,KOG4197@2759|Eukaryota,37P1P@33090|Viridiplantae,3GEGY@35493|Streptophyta	35493|Streptophyta	J	Pentatricopeptide repeat-containing protein	-	GO:0003674,GO:0003676,GO:0003723,GO:0003824,GO:0004518,GO:0004519,GO:0005488,GO:0005575,GO:0005622,GO:0005623,GO:0006139,GO:0006725,GO:0006807,GO:0008150,GO:0008152,GO:0009451,GO:0009987,GO:0016070,GO:0016071,GO:0016556,GO:0016787,GO:0016788,GO:0034641,GO:0043170,GO:0043226,GO:0043227,GO:0043229,GO:0043231,GO:0043412,GO:0044237,GO:0044238,GO:0044424,GO:0044464,GO:0046483,GO:0071704,GO:0090304,GO:…	-	-	-	-	-	-	-	-	-	-	DYW_deaminase,PPR,PPR_2
g613.t1	29760.VIT_07s0031g01970.t01	1.31e-268	741.0	COG5071@1|root,KOG1498@2759|Eukaryota,37KRM@33090|Viridiplantae,3GFXT@35493|Streptophyta	35493|Streptophyta	O	26S proteasome non-ATPase regulatory subunit	-	GO:0000502,GO:0005575,GO:0005622,GO:0005623,GO:0005634,GO:0005737,GO:0005838,GO:0006508,GO:0006511,GO:0006807,GO:0007275,GO:0008150,GO:0008152,GO:0008541,GO:0009056,GO:0009057,GO:0009987,GO:0010498,GO:0019538,GO:0019941,GO:0022624,GO:0030163,GO:0031595,GO:0031974,GO:0031981,GO:0032501,GO:0032502,GO:0032991,GO:0043161,GO:0043170,GO:0043226,GO:0043227,GO:0043229,GO:0043231,GO:0043233,GO:0043632,GO:…	-	ko:K03035	ko03050,ko05169,map03050,map05169	M00341	-	-	ko00000,ko00001,ko00002,ko03051	-	-	-	PCI
g614.t1	4081.Solyc11g066060.1.1	0.0	1186.0	COG0443@1|root,KOG0101@2759|Eukaryota,37K68@33090|Viridiplantae,3GAQN@35493|Streptophyta,44SSN@71274|asterids	35493|Streptophyta	O	heat shock	-	-	-	ko:K03283	ko03040,ko04010,ko04141,ko04144,ko04213,ko04612,ko04915,ko05134,ko05145,ko05162,ko05164,ko05169,map03040,map04010,map04141,map04144,map04213,map04612,map04915,map05134,map05145,map05162,map05164,map05169	M00353,M00355	-	-	ko00000,ko00001,ko00002,ko01009,ko03009,ko03029,ko03041,ko03051,ko03110,ko04131,ko04147,ko04516	1.A.33.1	-	-	HSP70
g615.t1	161934.XP_010669892.1	3.94e-38	143.0	28R2B@1|root,2QXRC@2759|Eukaryota,37NQV@33090|Viridiplantae,3GAZI@35493|Streptophyta	35493|Streptophyta	-	-	-	-	-	-	-	-	-	-	-	-	-	-	-
g616.t1	161934.XP_010672790.1	1.64e-150	442.0	28M37@1|root,2QTJX@2759|Eukaryota,37PEB@33090|Viridiplantae,3GDPH@35493|Streptophyta	35493|Streptophyta	S	shikimate	-	GO:0003674,GO:0003824,GO:0005575,GO:0005622,GO:0005623,GO:0005737,GO:0005829,GO:0006725,GO:0008150,GO:0008152,GO:0008374,GO:0009058,GO:0009698,GO:0009699,GO:0009808,GO:0009809,GO:0009889,GO:0009891,GO:0009893,GO:0009962,GO:0009963,GO:0009987,GO:0010252,GO:0016020,GO:0016740,GO:0016746,GO:0016747,GO:0019222,GO:0019438,GO:0019748,GO:0042592,GO:0044237,GO:0044249,GO:0044424,GO:0044444,GO:0044464,GO:…	2.3.1.133	ko:K13065	ko00940,ko00941,ko00945,ko01100,ko01110,map00940,map00941,map00945,map01100,map01110	M00039	R01945,R02416,R07432,R07433	RC00004,RC00055,RC02864	ko00000,ko00001,ko00002,ko01000	-	-	-	Transferase
g617.t1	161934.XP_010672790.1	2.75e-148	436.0	28M37@1|root,2QTJX@2759|Eukaryota,37PEB@33090|Viridiplantae,3GDPH@35493|Streptophyta	35493|Streptophyta	S	shikimate	-	GO:0003674,GO:0003824,GO:0005575,GO:0005622,GO:0005623,GO:0005737,GO:0005829,GO:0006725,GO:0008150,GO:0008152,GO:0008374,GO:0009058,GO:0009698,GO:0009699,GO:0009808,GO:0009809,GO:0009889,GO:0009891,GO:0009893,GO:0009962,GO:0009963,GO:0009987,GO:0010252,GO:0016020,GO:0016740,GO:0016746,GO:0016747,GO:0019222,GO:0019438,GO:0019748,GO:0042592,GO:0044237,GO:0044249,GO:0044424,GO:0044444,GO:0044464,GO:…	2.3.1.133	ko:K13065	ko00940,ko00941,ko00945,ko01100,ko01110,map00940,map00941,map00945,map01100,map01110	M00039	R01945,R02416,R07432,R07433	RC00004,RC00055,RC02864	ko00000,ko00001,ko00002,ko01000	-	-	-	Transferase
g618.t1	161934.XP_010672790.1	1.08e-148	437.0	28M37@1|root,2QTJX@2759|Eukaryota,37PEB@33090|Viridiplantae,3GDPH@35493|Streptophyta	35493|Streptophyta	S	shikimate	-	GO:0003674,GO:0003824,GO:0005575,GO:0005622,GO:0005623,GO:0005737,GO:0005829,GO:0006725,GO:0008150,GO:0008152,GO:0008374,GO:0009058,GO:0009698,GO:0009699,GO:0009808,GO:0009809,GO:0009889,GO:0009891,GO:0009893,GO:0009962,GO:0009963,GO:0009987,GO:0010252,GO:0016020,GO:0016740,GO:0016746,GO:0016747,GO:0019222,GO:0019438,GO:0019748,GO:0042592,GO:0044237,GO:0044249,GO:0044424,GO:0044444,GO:0044464,GO:…	2.3.1.133	ko:K13065	ko00940,ko00941,ko00945,ko01100,ko01110,map00940,map00941,map00945,map01100,map01110	M00039	R01945,R02416,R07432,R07433	RC00004,RC00055,RC02864	ko00000,ko00001,ko00002,ko01000	-	-	-	Transferase
g619.t1	161934.XP_010669888.1	3.48e-147	422.0	28YBC@1|root,2R555@2759|Eukaryota,37PEA@33090|Viridiplantae,3GH0G@35493|Streptophyta	35493|Streptophyta	-	-	-	-	-	-	-	-	-	-	-	-	-	-	DUF2470,Pyrid_oxidase_2
g620.t1	4432.XP_010253200.1	2.03e-48	172.0	28K3S@1|root,2QTHW@2759|Eukaryota,37MIV@33090|Viridiplantae,3GB74@35493|Streptophyta	35493|Streptophyta	K	dof zinc finger protein	-	-	-	-	-	-	-	-	-	-	-	-	zf-Dof
g621.t1	161934.XP_010696016.1	2.25e-83	248.0	COG4802@1|root,2RZRI@2759|Eukaryota,37UHT@33090|Viridiplantae,3GI8B@35493|Streptophyta	35493|Streptophyta	C	Catalytic subunit of the ferredoxin-thioredoxin reductase (FTR), which catalyzes the two-electron reduction of thioredoxins by the electrons provided by reduced ferredoxin	-	GO:0003674,GO:0003824,GO:0005488,GO:0005575,GO:0005622,GO:0005623,GO:0005737,GO:0006091,GO:0008150,GO:0008152,GO:0009055,GO:0009507,GO:0009526,GO:0009532,GO:0009536,GO:0009570,GO:0009941,GO:0009987,GO:0016491,GO:0016730,GO:0022900,GO:0030385,GO:0031967,GO:0031975,GO:0043226,GO:0043227,GO:0043229,GO:0043231,GO:0044237,GO:0044422,GO:0044424,GO:0044434,GO:0044435,GO:0044444,GO:0044446,GO:0044464,GO:…	1.8.7.2	ko:K17892	-	-	-	-	ko00000,ko01000	-	-	-	FeThRed_B
g622.t1	161934.XP_010669885.1	2.22e-167	489.0	28H73@1|root,2QPJU@2759|Eukaryota,37NCW@33090|Viridiplantae,3G9W6@35493|Streptophyta	35493|Streptophyta	H	RING-type E3 ubiquitin transferase	-	GO:0005575,GO:0005622,GO:0005623,GO:0005634,GO:0005737,GO:0043226,GO:0043227,GO:0043229,GO:0043231,GO:0044424,GO:0044464	-	ko:K08332,ko:K22499	ko04934,map04934	-	-	-	ko00000,ko00001,ko03029,ko04131	-	-	-	Arm,U-box
g623.t1	161934.XP_010669884.1	2.86e-163	465.0	2C0PQ@1|root,2QR74@2759|Eukaryota,37M6C@33090|Viridiplantae,3GD7A@35493|Streptophyta	35493|Streptophyta	Q	Belongs to the peroxidase family. Classical plant (class III) peroxidase subfamily	-	GO:0005575,GO:0005618,GO:0005622,GO:0005623,GO:0005737,GO:0005829,GO:0009505,GO:0030312,GO:0044424,GO:0044444,GO:0044464,GO:0071944	1.11.1.7	ko:K00430	ko00940,ko01100,ko01110,map00940,map01100,map01110	-	R00602,R02596,R03919,R04007,R07443	RC00034	ko00000,ko00001,ko01000	-	-	-	peroxidase
g624.t1	161934.XP_010666411.1	2.15e-36	133.0	2A83I@1|root,2RYFP@2759|Eukaryota,37TV8@33090|Viridiplantae,3GJTP@35493|Streptophyta	35493|Streptophyta	S	Gibberellin-regulated protein	-	-	-	-	-	-	-	-	-	-	-	-	GASA
g625.t1	161934.XP_010667526.1	7.59e-203	574.0	28K4X@1|root,2QPJ5@2759|Eukaryota,37KDK@33090|Viridiplantae,3GBMJ@35493|Streptophyta	35493|Streptophyta	S	Protein ALTERED XYLOGLUCAN 4-like	-	GO:0003674,GO:0003824,GO:0005575,GO:0005622,GO:0005623,GO:0005737,GO:0005794,GO:0005975,GO:0005976,GO:0006073,GO:0008150,GO:0008152,GO:0008374,GO:0009987,GO:0010383,GO:0010410,GO:0010411,GO:0012505,GO:0016407,GO:0016413,GO:0016740,GO:0016746,GO:0016747,GO:0043170,GO:0043226,GO:0043227,GO:0043229,GO:0043231,GO:0044036,GO:0044042,GO:0044237,GO:0044238,GO:0044260,GO:0044262,GO:0044264,GO:0044424,GO:…	-	-	-	-	-	-	-	-	-	-	PC-Esterase,PMR5N
g626.t1	29760.VIT_14s0066g01650.t01	8.66e-127	375.0	28N0B@1|root,2QRQK@2759|Eukaryota,37QYR@33090|Viridiplantae,3G887@35493|Streptophyta	35493|Streptophyta	S	WAT1-related protein	-	GO:0005575,GO:0005622,GO:0005623,GO:0005737,GO:0005886,GO:0005887,GO:0005938,GO:0007154,GO:0007165,GO:0008150,GO:0009719,GO:0009725,GO:0009733,GO:0009734,GO:0009755,GO:0009987,GO:0010033,GO:0016020,GO:0016021,GO:0023052,GO:0031224,GO:0031226,GO:0032870,GO:0042221,GO:0044424,GO:0044425,GO:0044444,GO:0044459,GO:0044464,GO:0050789,GO:0050794,GO:0050896,GO:0051716,GO:0065007,GO:0070887,GO:0071310,GO:…	-	-	-	-	-	-	-	-	-	-	EamA
g627.t1	161934.XP_010682787.1	1.49e-244	681.0	KOG1021@1|root,KOG1021@2759|Eukaryota,37R6S@33090|Viridiplantae,3GG6D@35493|Streptophyta	35493|Streptophyta	GMW	arabinosyltransferase ARAD1	-	-	-	-	-	-	-	-	-	-	-	-	Exostosin
g628.t1	161934.XP_010672648.1	0.0	1179.0	COG0258@1|root,KOG2520@2759|Eukaryota,37HP5@33090|Viridiplantae,3GA2V@35493|Streptophyta	35493|Streptophyta	L	DNA repair protein	-	GO:0006139,GO:0006259,GO:0006281,GO:0006725,GO:0006807,GO:0006950,GO:0006974,GO:0008150,GO:0008152,GO:0009266,GO:0009408,GO:0009628,GO:0009987,GO:0010213,GO:0033554,GO:0034641,GO:0043170,GO:0044237,GO:0044238,GO:0044260,GO:0046483,GO:0050896,GO:0051716,GO:0071704,GO:0090304,GO:1901360	-	ko:K10846	ko03420,map03420	-	-	-	ko00000,ko00001,ko03400	-	-	-	XPG_I,XPG_N
g629.t1	161934.XP_010666870.1	2.59e-197	563.0	KOG1192@1|root,KOG1192@2759|Eukaryota,37N1Z@33090|Viridiplantae,3G9V8@35493|Streptophyta	35493|Streptophyta	CG	Belongs to the UDP-glycosyltransferase family	-	GO:0003674,GO:0003824,GO:0005575,GO:0005622,GO:0005623,GO:0008194,GO:0016740,GO:0016757,GO:0016758,GO:0035251,GO:0043226,GO:0043227,GO:0043229,GO:0043231,GO:0044424,GO:0044464,GO:0046527,GO:0080043,GO:0080044	-	-	-	-	-	-	-	-	-	-	UDPGT
g630.t1	3641.EOX99482	0.0	1951.0	COG0474@1|root,KOG0206@2759|Eukaryota,37NIS@33090|Viridiplantae,3G9VQ@35493|Streptophyta	35493|Streptophyta	P	Belongs to the cation transport ATPase (P-type) (TC 3.A.3) family. Type IV subfamily	-	GO:0003674,GO:0003824,GO:0004012,GO:0005215,GO:0005319,GO:0005548,GO:0005575,GO:0005623,GO:0005886,GO:0006810,GO:0006811,GO:0006820,GO:0006869,GO:0008150,GO:0009987,GO:0010876,GO:0015711,GO:0015748,GO:0015914,GO:0016020,GO:0016043,GO:0016462,GO:0016787,GO:0016817,GO:0016818,GO:0016887,GO:0017111,GO:0033036,GO:0034204,GO:0042623,GO:0043492,GO:0044464,GO:0045332,GO:0051179,GO:0051234,GO:0061024,GO:…	3.6.3.1	ko:K01530	-	-	-	-	ko00000,ko01000	-	-	-	Cation_ATPase,E1-E2_ATPase,Hydrolase,Hydrolase_3,PhoLip_ATPase_C,PhoLip_ATPase_N
g631.t1	161934.XP_010666872.1	0.0	2436.0	2CMNF@1|root,2QQZG@2759|Eukaryota,37REE@33090|Viridiplantae,3GDDM@35493|Streptophyta	35493|Streptophyta	S	methyl-CpG-binding domain-containing protein	-	GO:0000003,GO:0000166,GO:0000228,GO:0000785,GO:0000790,GO:0000792,GO:0001763,GO:0003006,GO:0003674,GO:0003676,GO:0003677,GO:0003824,GO:0004402,GO:0004842,GO:0005488,GO:0005515,GO:0005575,GO:0005622,GO:0005623,GO:0005634,GO:0005694,GO:0005720,GO:0005911,GO:0006139,GO:0006259,GO:0006325,GO:0006355,GO:0006464,GO:0006473,GO:0006475,GO:0006725,GO:0006807,GO:0006996,GO:0007275,GO:0008080,GO:0008150,GO:…	-	-	-	-	-	-	-	-	-	-	Bromodomain,DDT,FYRC,FYRN,MBD,PHD,WHIM1,WSD
g632.t1	161934.XP_010667981.1	6.57e-123	355.0	KOG1623@1|root,KOG1623@2759|Eukaryota,37JKT@33090|Viridiplantae,3GA1H@35493|Streptophyta	35493|Streptophyta	C	Mediates both low-affinity uptake and efflux of sugar across the membrane	-	GO:0003674,GO:0005215,GO:0005575,GO:0005623,GO:0005886,GO:0005887,GO:0006810,GO:0008150,GO:0008643,GO:0009987,GO:0015144,GO:0016020,GO:0016021,GO:0016043,GO:0022607,GO:0022857,GO:0031224,GO:0031226,GO:0034219,GO:0043933,GO:0044085,GO:0044425,GO:0044459,GO:0044464,GO:0051119,GO:0051179,GO:0051234,GO:0051259,GO:0051260,GO:0055085,GO:0065003,GO:0071702,GO:0071840,GO:0071944	-	ko:K15382	-	-	-	-	ko00000,ko02000	9.A.58.1	-	-	MtN3_slv
g633.t1	161934.XP_010693148.1	8.91e-311	852.0	KOG1872@1|root,KOG1872@2759|Eukaryota,37HM3@33090|Viridiplantae,3GE0A@35493|Streptophyta	35493|Streptophyta	O	Belongs to the peptidase C19 family	UBP6	GO:0003674,GO:0005488,GO:0005515,GO:0005516,GO:0005575,GO:0005622,GO:0005623,GO:0005634,GO:0005911,GO:0006464,GO:0006508,GO:0006807,GO:0008150,GO:0008152,GO:0009506,GO:0009987,GO:0016579,GO:0019538,GO:0030054,GO:0036211,GO:0043170,GO:0043226,GO:0043227,GO:0043229,GO:0043231,GO:0043412,GO:0044237,GO:0044238,GO:0044260,GO:0044267,GO:0044424,GO:0044464,GO:0055044,GO:0070646,GO:0070647,GO:0071704,GO:…	3.4.19.12	ko:K11843	-	-	-	-	ko00000,ko01000,ko01002,ko04121	-	-	-	UCH,ubiquitin
g634.t1	161934.XP_010693147.1	0.0	920.0	COG0442@1|root,KOG4163@2759|Eukaryota,37QBN@33090|Viridiplantae,3GFUW@35493|Streptophyta	35493|Streptophyta	J	Proline--tRNA	-	GO:0000003,GO:0003006,GO:0003674,GO:0003824,GO:0004812,GO:0004827,GO:0005575,GO:0005622,GO:0005623,GO:0005737,GO:0005739,GO:0006082,GO:0006139,GO:0006399,GO:0006412,GO:0006418,GO:0006433,GO:0006518,GO:0006520,GO:0006725,GO:0006807,GO:0007275,GO:0008150,GO:0008152,GO:0009058,GO:0009059,GO:0009507,GO:0009532,GO:0009536,GO:0009553,GO:0009570,GO:0009791,GO:0009908,GO:0009987,GO:0010109,GO:0010154,GO:…	6.1.1.15	ko:K01881	ko00970,map00970	M00359,M00360	R03661	RC00055,RC00523	ko00000,ko00001,ko00002,ko01000,ko01007,ko03016	-	-	-	HGTP_anticodon,ProRS-C_1,tRNA-synt_2b
g635.t1	3694.POPTR_0011s14660.1	1.22e-48	158.0	2CS1S@1|root,2S48G@2759|Eukaryota,37WEH@33090|Viridiplantae,3GKB2@35493|Streptophyta,4JQBJ@91835|fabids	35493|Streptophyta	S	Auxin responsive protein	-	-	-	-	-	-	-	-	-	-	-	-	Auxin_inducible
g636.t1	2711.XP_006478035.1	8.31e-238	662.0	COG0012@1|root,KOG1491@2759|Eukaryota,37KV5@33090|Viridiplantae,3GFTS@35493|Streptophyta	35493|Streptophyta	J	Hydrolyzes ATP, and can also hydrolyze GTP with lower efficiency. Has lower affinity for GTP	-	-	-	ko:K19788	-	-	-	-	ko00000,ko03036	-	-	-	MMR_HSR1,YchF-GTPase_C
g637.t1	161934.XP_010696513.1	0.0	1013.0	28INJ@1|root,2QQZI@2759|Eukaryota,37PYB@33090|Viridiplantae,3GC7E@35493|Streptophyta	35493|Streptophyta	S	Peptidase, trypsin-like serine and cysteine proteases	-	-	-	-	-	-	-	-	-	-	-	-	-
g638.t1	57918.XP_004301610.1	4.31e-38	136.0	KOG4646@1|root,KOG4646@2759|Eukaryota,37NRJ@33090|Viridiplantae,3GEGA@35493|Streptophyta,4JRE5@91835|fabids	35493|Streptophyta	S	Armadillo repeat-containing protein	-	GO:0003674,GO:0005488,GO:0005515,GO:0005575,GO:0005622,GO:0005623,GO:0005634,GO:0005737,GO:0005886,GO:0016020,GO:0016342,GO:0019897,GO:0019898,GO:0019899,GO:0019902,GO:0019903,GO:0032991,GO:0043226,GO:0043227,GO:0043229,GO:0043231,GO:0044424,GO:0044425,GO:0044459,GO:0044464,GO:0045294,GO:0045296,GO:0050839,GO:0071944,GO:0098796,GO:0098797	-	-	-	-	-	-	-	-	-	-	Arm
g639.t1	29760.VIT_05s0020g04440.t01	8.29e-172	505.0	2CMWC@1|root,2QSD3@2759|Eukaryota,37ISX@33090|Viridiplantae,3GDPJ@35493|Streptophyta	35493|Streptophyta	-	-	-	-	-	-	-	-	-	-	-	-	-	-	-
g640.t1	161934.XP_010692569.1	1.96e-80	242.0	KOG1030@1|root,KOG1030@2759|Eukaryota,37VXB@33090|Viridiplantae,3GJDR@35493|Streptophyta	35493|Streptophyta	S	Protein kinase C conserved region 2 (CalB)	-	-	-	-	-	-	-	-	-	-	-	-	C2
g641.t1	4006.Lus10031212	1.54e-56	197.0	KOG0118@1|root,KOG0118@2759|Eukaryota,37QK5@33090|Viridiplantae,3GGZU@35493|Streptophyta,4JJ89@91835|fabids	35493|Streptophyta	A	rnps1,sr45	-	GO:0000375,GO:0000377,GO:0000398,GO:0005575,GO:0005622,GO:0005623,GO:0005634,GO:0005654,GO:0005730,GO:0006139,GO:0006396,GO:0006397,GO:0006725,GO:0006807,GO:0007154,GO:0007165,GO:0008150,GO:0008152,GO:0008380,GO:0009743,GO:0009756,GO:0009987,GO:0010033,GO:0010182,GO:0010467,GO:0016070,GO:0016071,GO:0016604,GO:0016607,GO:0023052,GO:0031974,GO:0031981,GO:0034641,GO:0042221,GO:0043170,GO:0043226,GO:…	-	ko:K14325	ko03013,ko03015,map03013,map03015	M00430	-	-	ko00000,ko00001,ko00002,ko03019	-	-	-	RRM_1
g642.t1	161934.XP_010693160.1	2.14e-75	244.0	KOG1100@1|root,KOG1100@2759|Eukaryota,37PWT@33090|Viridiplantae,3G987@35493|Streptophyta	35493|Streptophyta	O	BOI-related E3 ubiquitin-protein ligase	-	GO:0005575,GO:0005622,GO:0005623,GO:0005634,GO:0008150,GO:0010941,GO:0043067,GO:0043226,GO:0043227,GO:0043229,GO:0043231,GO:0044424,GO:0044464,GO:0050789,GO:0050794,GO:0065007	2.3.2.27	ko:K19042	-	-	-	-	ko00000,ko01000,ko04121	-	-	-	zf-C3HC4_3
g643.t1	161934.XP_010675430.1	2.79e-96	300.0	28JMA@1|root,2QS0H@2759|Eukaryota,37P0K@33090|Viridiplantae,3GIRJ@35493|Streptophyta	35493|Streptophyta	S	F-Box protein	-	-	-	-	-	-	-	-	-	-	-	-	DUF295,F-box,F-box-like
g645.t1	161934.XP_010675430.1	1.87e-49	174.0	28JMA@1|root,2QS0H@2759|Eukaryota,37P0K@33090|Viridiplantae,3GIRJ@35493|Streptophyta	35493|Streptophyta	S	F-Box protein	-	-	-	-	-	-	-	-	-	-	-	-	DUF295,F-box,F-box-like
g647.t1	161934.XP_010693156.1	0.0	1606.0	COG0480@1|root,KOG0469@2759|Eukaryota,37P17@33090|Viridiplantae,3GE6J@35493|Streptophyta	35493|Streptophyta	J	Elongation factor	-	GO:0003674,GO:0003676,GO:0003723,GO:0003729,GO:0005488,GO:0005507,GO:0005575,GO:0005576,GO:0005622,GO:0005623,GO:0005634,GO:0005730,GO:0005737,GO:0005773,GO:0005774,GO:0005829,GO:0005886,GO:0005911,GO:0006950,GO:0008150,GO:0009266,GO:0009409,GO:0009506,GO:0009507,GO:0009536,GO:0009628,GO:0009631,GO:0009719,GO:0009725,GO:0009735,GO:0010033,GO:0016020,GO:0030054,GO:0031090,GO:0031974,GO:0031981,GO:…	-	ko:K03234	ko04152,ko04921,map04152,map04921	-	-	-	ko00000,ko00001,ko03012,ko04147	-	-	-	EFG_C,EFG_II,EFG_IV,GTP_EFTU,GTP_EFTU_D2
g649.t1	161934.XP_010673406.1	3.63e-218	608.0	COG1094@1|root,KOG2874@2759|Eukaryota,37QT2@33090|Viridiplantae,3G8BB@35493|Streptophyta	35493|Streptophyta	A	Required for 40S ribosome biogenesis. Involved in nucleolar processing of pre-18S ribosomal RNA and ribosome assembly	-	-	-	ko:K06961	-	-	-	-	ko00000,ko03009	-	-	-	-
g650.t1	161934.XP_010676806.1	3.16e-197	553.0	COG5237@1|root,KOG2970@2759|Eukaryota,37NHR@33090|Viridiplantae,3G725@35493|Streptophyta	35493|Streptophyta	C	post-GPI attachment to proteins factor	-	-	-	-	-	-	-	-	-	-	-	-	Per1
g651.t1	161934.XP_010679438.1	7.27e-294	823.0	COG0823@1|root,2QPTW@2759|Eukaryota,37K0C@33090|Viridiplantae,3GE93@35493|Streptophyta	35493|Streptophyta	U	WD40-like Beta Propeller Repeat	-	-	-	-	-	-	-	-	-	-	-	-	DPPIV_N,PD40
g652.t1	161934.XP_010693169.1	5.74e-137	400.0	28MYI@1|root,2QUH6@2759|Eukaryota,37K4B@33090|Viridiplantae,3GCM8@35493|Streptophyta	35493|Streptophyta	K	Transcription factor JUNGBRUNNEN 1-like	-	GO:0003674,GO:0003700,GO:0005975,GO:0005984,GO:0005991,GO:0005992,GO:0006082,GO:0006355,GO:0006520,GO:0006560,GO:0006561,GO:0006725,GO:0006790,GO:0006807,GO:0006950,GO:0006970,GO:0006972,GO:0007275,GO:0007568,GO:0008150,GO:0008152,GO:0008652,GO:0009058,GO:0009064,GO:0009084,GO:0009311,GO:0009312,GO:0009403,GO:0009404,GO:0009628,GO:0009651,GO:0009700,GO:0009718,GO:0009812,GO:0009813,GO:0009889,GO:…	-	-	-	-	-	-	-	-	-	-	NAM
g653.t1	161934.XP_010670112.1	2.17e-183	521.0	COG1409@1|root,KOG1432@2759|Eukaryota,37HW7@33090|Viridiplantae,3G7HQ@35493|Streptophyta	35493|Streptophyta	S	inactive purple acid phosphatase	-	GO:0003674,GO:0003824,GO:0003993,GO:0006793,GO:0006796,GO:0008150,GO:0008152,GO:0009987,GO:0016311,GO:0016787,GO:0016788,GO:0016791,GO:0042578,GO:0044237	-	-	-	-	-	-	-	-	-	-	Metallophos
g654.t1	161934.XP_010670112.1	2.46e-177	505.0	COG1409@1|root,KOG1432@2759|Eukaryota,37HW7@33090|Viridiplantae,3G7HQ@35493|Streptophyta	35493|Streptophyta	S	inactive purple acid phosphatase	-	GO:0003674,GO:0003824,GO:0003993,GO:0006793,GO:0006796,GO:0008150,GO:0008152,GO:0009987,GO:0016311,GO:0016787,GO:0016788,GO:0016791,GO:0042578,GO:0044237	-	-	-	-	-	-	-	-	-	-	Metallophos
g656.t1	161934.XP_010670122.1	1.21e-72	220.0	COG0071@1|root,KOG0710@2759|Eukaryota,37V1S@33090|Viridiplantae,3GJ7W@35493|Streptophyta	35493|Streptophyta	O	Belongs to the small heat shock protein (HSP20) family	-	GO:0000302,GO:0005575,GO:0005622,GO:0005623,GO:0005737,GO:0005777,GO:0005782,GO:0006457,GO:0006950,GO:0006979,GO:0008150,GO:0009266,GO:0009408,GO:0009628,GO:0009987,GO:0031907,GO:0031974,GO:0042221,GO:0042579,GO:0043226,GO:0043227,GO:0043229,GO:0043231,GO:0043233,GO:0044422,GO:0044424,GO:0044438,GO:0044439,GO:0044444,GO:0044446,GO:0044464,GO:0050896,GO:0070013,GO:1901700	-	ko:K13993	ko04141,map04141	-	-	-	ko00000,ko00001,ko03110	-	-	-	HSP20
g657.t1	161934.XP_010670122.1	4.92e-72	219.0	COG0071@1|root,KOG0710@2759|Eukaryota,37V1S@33090|Viridiplantae,3GJ7W@35493|Streptophyta	35493|Streptophyta	O	Belongs to the small heat shock protein (HSP20) family	-	GO:0000302,GO:0005575,GO:0005622,GO:0005623,GO:0005737,GO:0005777,GO:0005782,GO:0006457,GO:0006950,GO:0006979,GO:0008150,GO:0009266,GO:0009408,GO:0009628,GO:0009987,GO:0031907,GO:0031974,GO:0042221,GO:0042579,GO:0043226,GO:0043227,GO:0043229,GO:0043231,GO:0043233,GO:0044422,GO:0044424,GO:0044438,GO:0044439,GO:0044444,GO:0044446,GO:0044464,GO:0050896,GO:0070013,GO:1901700	-	ko:K13993	ko04141,map04141	-	-	-	ko00000,ko00001,ko03110	-	-	-	HSP20
g659.t1	161934.XP_010670018.1	5.38e-165	474.0	COG2818@1|root,2QPY5@2759|Eukaryota,37N44@33090|Viridiplantae,3G77K@35493|Streptophyta	35493|Streptophyta	L	glycosylase	-	-	3.2.2.20	ko:K01246	ko03410,map03410	-	-	-	ko00000,ko00001,ko01000,ko03400	-	-	-	Adenine_glyco
g660.t1	161934.XP_010694132.1	8.28e-213	609.0	COG0526@1|root,KOG0190@2759|Eukaryota,37JKB@33090|Viridiplantae,3GC2Y@35493|Streptophyta	35493|Streptophyta	O	protein disulfide isomerase-like	-	GO:0003674,GO:0003756,GO:0003824,GO:0005575,GO:0005622,GO:0005623,GO:0005737,GO:0005773,GO:0005774,GO:0005783,GO:0006457,GO:0006950,GO:0008150,GO:0009507,GO:0009536,GO:0009987,GO:0012505,GO:0016020,GO:0016853,GO:0016860,GO:0016864,GO:0031090,GO:0033554,GO:0034976,GO:0043226,GO:0043227,GO:0043229,GO:0043231,GO:0044422,GO:0044424,GO:0044437,GO:0044444,GO:0044446,GO:0044464,GO:0050896,GO:0051716,GO:…	5.3.4.1	ko:K09580	ko04141,map04141	-	-	-	ko00000,ko00001,ko01000,ko03110,ko04131,ko04147	-	-	-	Thioredoxin,Thioredoxin_6
g661.t1	161934.XP_010682655.1	1.04e-121	357.0	28MJJ@1|root,2QU37@2759|Eukaryota,37NJB@33090|Viridiplantae,3G8MT@35493|Streptophyta	35493|Streptophyta	S	isoform X1	-	GO:0006629,GO:0006720,GO:0006721,GO:0008150,GO:0008152,GO:0008299,GO:0008610,GO:0009058,GO:0009987,GO:0016108,GO:0016109,GO:0016114,GO:0016116,GO:0016117,GO:0016122,GO:0016123,GO:0042440,GO:0044237,GO:0044238,GO:0044249,GO:0044255,GO:0046148,GO:0071704,GO:1901576	-	-	-	-	-	-	-	-	-	-	ADC
g662.t1	161934.XP_010670123.1	1.04e-225	649.0	2CMWV@1|root,2QSFF@2759|Eukaryota,37RUS@33090|Viridiplantae,3GDE6@35493|Streptophyta	35493|Streptophyta	T	Inactive receptor kinase	-	GO:0001101,GO:0005575,GO:0005618,GO:0005622,GO:0005623,GO:0005737,GO:0005773,GO:0005774,GO:0005886,GO:0005911,GO:0008150,GO:0009505,GO:0009506,GO:0009605,GO:0009607,GO:0009608,GO:0009610,GO:0009620,GO:0009719,GO:0009725,GO:0009737,GO:0010033,GO:0016020,GO:0030054,GO:0030312,GO:0031090,GO:0031224,GO:0031225,GO:0031226,GO:0033993,GO:0042221,GO:0043207,GO:0043226,GO:0043227,GO:0043229,GO:0043231,GO:…	2.7.11.1	ko:K04733	ko04010,ko04064,ko04620,ko04621,ko04624,ko04722,ko05133,ko05140,ko05142,ko05145,ko05152,ko05162,ko05164,map04010,map04064,map04620,map04621,map04624,map04722,map05133,map05140,map05142,map05145,map05152,map05162,map05164	M00686	-	-	ko00000,ko00001,ko00002,ko01000,ko01001	-	-	-	LRRNT_2,LRR_1,LRR_8,Pkinase,Pkinase_Tyr
g663.t1	161934.XP_010670126.1	2.22e-295	814.0	28N95@1|root,2QUUJ@2759|Eukaryota,37PQG@33090|Viridiplantae,3GABE@35493|Streptophyta	35493|Streptophyta	G	Belongs to the glycosyl hydrolase 17 family	-	GO:0001871,GO:0003674,GO:0003824,GO:0004553,GO:0005488,GO:0005575,GO:0005623,GO:0005886,GO:0016020,GO:0016787,GO:0016798,GO:0030246,GO:0030247,GO:0031224,GO:0031225,GO:0031226,GO:0044425,GO:0044459,GO:0044464,GO:0046658,GO:0071944	3.2.1.39	ko:K19891	ko00500,map00500	-	R00308	RC00467	ko00000,ko00001,ko00537,ko01000	-	CBM43,GH17	-	Glyco_hydro_17,X8
g664.t1	3760.EMJ19770	1.89e-21	90.1	2E076@1|root,2S7NN@2759|Eukaryota,37X5D@33090|Viridiplantae,3GKYD@35493|Streptophyta,4JR55@91835|fabids	35493|Streptophyta	-	-	-	-	-	-	-	-	-	-	-	-	-	-	-
g665.t1	161934.XP_010670011.1	2.22e-235	659.0	COG3621@1|root,KOG0513@2759|Eukaryota,37I2E@33090|Viridiplantae,3GC9C@35493|Streptophyta	35493|Streptophyta	I	lipolytic acyl hydrolase (LAH)	-	GO:0003674,GO:0003824,GO:0004620,GO:0005575,GO:0005623,GO:0005886,GO:0006629,GO:0006643,GO:0006644,GO:0006664,GO:0006793,GO:0006796,GO:0008150,GO:0008152,GO:0009605,GO:0009607,GO:0009987,GO:0016020,GO:0016289,GO:0016298,GO:0016787,GO:0016788,GO:0016790,GO:0019374,GO:0019637,GO:0043207,GO:0044237,GO:0044238,GO:0044255,GO:0044464,GO:0047617,GO:0050896,GO:0051704,GO:0051707,GO:0071704,GO:0071944,GO:…	-	-	-	-	-	-	-	-	-	-	Patatin
g666.t1	161934.XP_010693402.1	6.48e-202	564.0	COG5035@1|root,KOG2952@2759|Eukaryota,37PEK@33090|Viridiplantae,3G7HP@35493|Streptophyta	35493|Streptophyta	DKT	ALA-Interacting Subunit	-	GO:0000139,GO:0005575,GO:0005622,GO:0005623,GO:0005737,GO:0005768,GO:0005770,GO:0005783,GO:0005789,GO:0005794,GO:0005886,GO:0006810,GO:0006811,GO:0006820,GO:0006869,GO:0008150,GO:0010008,GO:0010876,GO:0012505,GO:0015711,GO:0015748,GO:0015914,GO:0016020,GO:0031090,GO:0031410,GO:0031902,GO:0031982,GO:0031984,GO:0033036,GO:0042175,GO:0043226,GO:0043227,GO:0043229,GO:0043231,GO:0044422,GO:0044424,GO:…	-	-	-	-	-	-	-	-	-	-	CDC50
g667.t1	161934.XP_010693410.1	6.74e-239	664.0	COG0057@1|root,KOG0657@2759|Eukaryota,37HSA@33090|Viridiplantae,3GEIW@35493|Streptophyta	35493|Streptophyta	G	Belongs to the glyceraldehyde-3-phosphate dehydrogenase family	-	GO:0000003,GO:0003006,GO:0003674,GO:0003824,GO:0004365,GO:0005488,GO:0005507,GO:0005575,GO:0005622,GO:0005623,GO:0005737,GO:0005975,GO:0007275,GO:0008150,GO:0008152,GO:0008270,GO:0009536,GO:0009555,GO:0009719,GO:0009725,GO:0009735,GO:0009791,GO:0009908,GO:0010033,GO:0016020,GO:0016491,GO:0016620,GO:0016903,GO:0022414,GO:0022622,GO:0032501,GO:0032502,GO:0042221,GO:0042592,GO:0043167,GO:0043169,GO:…	1.2.1.12	ko:K00134	ko00010,ko00710,ko01100,ko01110,ko01120,ko01130,ko01200,ko01230,ko04066,ko05010,map00010,map00710,map01100,map01110,map01120,map01130,map01200,map01230,map04066,map05010	M00001,M00002,M00003,M00165,M00166,M00308,M00552	R01061	RC00149	ko00000,ko00001,ko00002,ko01000,ko04131,ko04147	-	-	-	Gp_dh_C,Gp_dh_N
g668.t1	161934.XP_010680990.1	2.66e-107	317.0	COG1676@1|root,KOG4685@2759|Eukaryota,37T5C@33090|Viridiplantae,3G72R@35493|Streptophyta	35493|Streptophyta	J	tRNA-splicing endonuclease subunit	-	GO:0000003,GO:0000213,GO:0000214,GO:0000278,GO:0000281,GO:0000379,GO:0000394,GO:0000910,GO:0003006,GO:0003674,GO:0003824,GO:0004518,GO:0004519,GO:0004521,GO:0004540,GO:0004549,GO:0005575,GO:0005622,GO:0005623,GO:0005634,GO:0006139,GO:0006388,GO:0006396,GO:0006399,GO:0006725,GO:0006807,GO:0007049,GO:0007275,GO:0008033,GO:0008150,GO:0008152,GO:0008356,GO:0008380,GO:0009790,GO:0009791,GO:0009793,GO:…	3.1.27.9	ko:K15322	-	-	-	-	ko00000,ko03016	-	-	-	tRNA_int_endo,tRNA_int_endo_N
g669.t1	161934.XP_010668088.1	0.0	906.0	KOG4197@1|root,KOG4197@2759|Eukaryota,37NDI@33090|Viridiplantae,3G81M@35493|Streptophyta	35493|Streptophyta	S	Pentatricopeptide repeat-containing protein At1g79490	-	GO:0003674,GO:0003676,GO:0003723,GO:0003824,GO:0004518,GO:0004519,GO:0005488,GO:0005575,GO:0005622,GO:0005623,GO:0005737,GO:0005739,GO:0006139,GO:0006725,GO:0006807,GO:0008150,GO:0008152,GO:0009451,GO:0009987,GO:0016070,GO:0016787,GO:0016788,GO:0034641,GO:0043170,GO:0043226,GO:0043227,GO:0043229,GO:0043231,GO:0043412,GO:0044237,GO:0044238,GO:0044424,GO:0044444,GO:0044464,GO:0046483,GO:0071704,GO:…	-	-	-	-	-	-	-	-	-	-	PPR,PPR_2,PPR_3
g670.t1	161934.XP_010693410.1	4.35e-237	659.0	COG0057@1|root,KOG0657@2759|Eukaryota,37HSA@33090|Viridiplantae,3GEIW@35493|Streptophyta	35493|Streptophyta	G	Belongs to the glyceraldehyde-3-phosphate dehydrogenase family	-	GO:0000003,GO:0003006,GO:0003674,GO:0003824,GO:0004365,GO:0005488,GO:0005507,GO:0005575,GO:0005622,GO:0005623,GO:0005737,GO:0005975,GO:0007275,GO:0008150,GO:0008152,GO:0008270,GO:0009536,GO:0009555,GO:0009719,GO:0009725,GO:0009735,GO:0009791,GO:0009908,GO:0010033,GO:0016020,GO:0016491,GO:0016620,GO:0016903,GO:0022414,GO:0022622,GO:0032501,GO:0032502,GO:0042221,GO:0042592,GO:0043167,GO:0043169,GO:…	1.2.1.12	ko:K00134	ko00010,ko00710,ko01100,ko01110,ko01120,ko01130,ko01200,ko01230,ko04066,ko05010,map00010,map00710,map01100,map01110,map01120,map01130,map01200,map01230,map04066,map05010	M00001,M00002,M00003,M00165,M00166,M00308,M00552	R01061	RC00149	ko00000,ko00001,ko00002,ko01000,ko04131,ko04147	-	-	-	Gp_dh_C,Gp_dh_N
g671.t1	161934.XP_010670128.1	1.31e-201	566.0	COG3240@1|root,2QW3W@2759|Eukaryota,37MR9@33090|Viridiplantae,3G8S9@35493|Streptophyta	35493|Streptophyta	I	Belongs to the 'GDSL' lipolytic enzyme family	-	-	-	-	-	-	-	-	-	-	-	-	Lipase_GDSL
g672.t1	161934.XP_010669937.1	8.1e-187	522.0	COG1028@1|root,KOG0725@2759|Eukaryota,37MQZ@33090|Viridiplantae,3GCGC@35493|Streptophyta	35493|Streptophyta	Q	Peroxisomal 2,4-dienoyl-CoA	-	GO:0005575,GO:0005622,GO:0005623,GO:0005737,GO:0005773,GO:0005774,GO:0005777,GO:0016020,GO:0031090,GO:0042579,GO:0043226,GO:0043227,GO:0043229,GO:0043231,GO:0044422,GO:0044424,GO:0044437,GO:0044444,GO:0044446,GO:0044464,GO:0098588,GO:0098805	1.3.1.34	ko:K13237	ko04146,map04146	-	-	-	ko00000,ko00001,ko01000	-	-	-	adh_short_C2
g673.t1	3983.cassava4.1_006139m	6.23e-228	642.0	COG0513@1|root,KOG0340@2759|Eukaryota,37Q5V@33090|Viridiplantae,3GCDF@35493|Streptophyta,4JDC5@91835|fabids	35493|Streptophyta	A	Belongs to the DEAD box helicase family	-	GO:0003674,GO:0003724,GO:0003824,GO:0004004,GO:0004386,GO:0005575,GO:0005622,GO:0005623,GO:0005634,GO:0005730,GO:0005737,GO:0006139,GO:0006364,GO:0006396,GO:0006725,GO:0006807,GO:0007275,GO:0008026,GO:0008150,GO:0008152,GO:0008186,GO:0009553,GO:0009561,GO:0009791,GO:0009987,GO:0010467,GO:0010501,GO:0016070,GO:0016072,GO:0016462,GO:0016787,GO:0016817,GO:0016818,GO:0016887,GO:0017111,GO:0022613,GO:…	3.6.4.13	ko:K14778	-	-	-	-	ko00000,ko01000,ko03009	-	-	-	DEAD,Helicase_C
g674.t1	161934.XP_010669994.1	5.03e-281	776.0	COG0126@1|root,KOG1367@2759|Eukaryota,37RUX@33090|Viridiplantae,3G8CB@35493|Streptophyta	35493|Streptophyta	G	Belongs to the phosphoglycerate kinase family	-	GO:0002682,GO:0002697,GO:0002831,GO:0003674,GO:0003824,GO:0004672,GO:0005575,GO:0005576,GO:0005618,GO:0005622,GO:0005623,GO:0005634,GO:0005737,GO:0005739,GO:0005829,GO:0005975,GO:0006082,GO:0006090,GO:0006091,GO:0006096,GO:0006139,GO:0006163,GO:0006164,GO:0006165,GO:0006464,GO:0006468,GO:0006725,GO:0006732,GO:0006733,GO:0006753,GO:0006754,GO:0006757,GO:0006793,GO:0006796,GO:0006807,GO:0006950,GO:…	2.7.2.3	ko:K00927	ko00010,ko00710,ko01100,ko01110,ko01120,ko01130,ko01200,ko01230,map00010,map00710,map01100,map01110,map01120,map01130,map01200,map01230	M00001,M00002,M00003,M00165,M00166,M00308,M00552	R01512	RC00002,RC00043	ko00000,ko00001,ko00002,ko01000,ko04147	-	-	-	PGK
g675.t1	3641.EOY14104	6.87e-261	718.0	COG0126@1|root,KOG1367@2759|Eukaryota,37R6T@33090|Viridiplantae,3GA5G@35493|Streptophyta	35493|Streptophyta	G	Belongs to the phosphoglycerate kinase family	-	GO:0002237,GO:0003674,GO:0003824,GO:0004618,GO:0004672,GO:0005575,GO:0005576,GO:0005622,GO:0005623,GO:0005634,GO:0005737,GO:0005773,GO:0005774,GO:0005829,GO:0005886,GO:0005911,GO:0005975,GO:0006082,GO:0006090,GO:0006091,GO:0006096,GO:0006139,GO:0006163,GO:0006164,GO:0006165,GO:0006464,GO:0006468,GO:0006725,GO:0006732,GO:0006733,GO:0006753,GO:0006754,GO:0006757,GO:0006793,GO:0006796,GO:0006807,GO:…	2.7.2.3	ko:K00927	ko00010,ko00710,ko01100,ko01110,ko01120,ko01130,ko01200,ko01230,map00010,map00710,map01100,map01110,map01120,map01130,map01200,map01230	M00001,M00002,M00003,M00165,M00166,M00308,M00552	R01512	RC00002,RC00043	ko00000,ko00001,ko00002,ko01000,ko04147	-	-	-	PGK
g676.t1	161934.XP_010669988.1	5.76e-34	123.0	2BY93@1|root,2S2GY@2759|Eukaryota,37VSH@33090|Viridiplantae,3GJRT@35493|Streptophyta	35493|Streptophyta	-	-	-	GO:0000003,GO:0003006,GO:0005575,GO:0005622,GO:0005623,GO:0005634,GO:0007275,GO:0008150,GO:0009791,GO:0009908,GO:0009966,GO:0010646,GO:0010928,GO:0022414,GO:0023051,GO:0032501,GO:0032502,GO:0043226,GO:0043227,GO:0043229,GO:0043231,GO:0044424,GO:0044464,GO:0048367,GO:0048437,GO:0048438,GO:0048440,GO:0048467,GO:0048479,GO:0048480,GO:0048519,GO:0048523,GO:0048583,GO:0048608,GO:0048731,GO:0048827,GO:…	-	-	-	-	-	-	-	-	-	-	-
g677.t1	161934.XP_010669999.1	1.12e-169	488.0	KOG2291@1|root,KOG2291@2759|Eukaryota,37HDY@33090|Viridiplantae,3GA2K@35493|Streptophyta	35493|Streptophyta	O	Essential subunit of the N-oligosaccharyl transferase (OST) complex which catalyzes the transfer of a high mannose oligosaccharide from a lipid-linked oligosaccharide donor to an asparagine residue within an Asn-X-Ser Thr consensus motif in nascent polypeptide chains	-	GO:0003674,GO:0003824,GO:0004576,GO:0004579,GO:0005575,GO:0005618,GO:0005622,GO:0005623,GO:0005737,GO:0005773,GO:0005774,GO:0005783,GO:0005789,GO:0005886,GO:0006464,GO:0006486,GO:0006487,GO:0006807,GO:0008150,GO:0008152,GO:0008250,GO:0009058,GO:0009059,GO:0009100,GO:0009101,GO:0009505,GO:0009987,GO:0012505,GO:0016020,GO:0016740,GO:0016757,GO:0016758,GO:0018193,GO:0018196,GO:0018279,GO:0019538,GO:…	-	ko:K12666	ko00510,ko00513,ko01100,ko04141,map00510,map00513,map01100,map04141	M00072	-	-	ko00000,ko00001,ko00002	-	-	-	Ribophorin_I
g678.t1	161934.XP_010677535.1	3.32e-95	324.0	KOG4197@1|root,KOG4197@2759|Eukaryota,37HWY@33090|Viridiplantae,3GBTT@35493|Streptophyta	35493|Streptophyta	S	Pentatricopeptide repeat-containing protein At4g19440	-	GO:0003674,GO:0003676,GO:0003723,GO:0003824,GO:0004518,GO:0004519,GO:0005488,GO:0005575,GO:0005622,GO:0005623,GO:0006139,GO:0006725,GO:0006807,GO:0008150,GO:0008152,GO:0009451,GO:0009987,GO:0016070,GO:0016787,GO:0016788,GO:0034641,GO:0043170,GO:0043226,GO:0043227,GO:0043229,GO:0043231,GO:0043412,GO:0044237,GO:0044238,GO:0044424,GO:0044464,GO:0046483,GO:0071704,GO:0090304,GO:0090305,GO:0097159,GO:…	-	-	-	-	-	-	-	-	-	-	PPR,PPR_1,PPR_2,PPR_3
g679.t1	161934.XP_010669980.1	6.97e-43	144.0	2B65R@1|root,2S1QJ@2759|Eukaryota,37VAM@33090|Viridiplantae,3GJN3@35493|Streptophyta	35493|Streptophyta	S	auxin-induced protein	-	GO:0003002,GO:0005575,GO:0005622,GO:0005623,GO:0005737,GO:0006810,GO:0007275,GO:0007389,GO:0008150,GO:0009605,GO:0009606,GO:0009628,GO:0009629,GO:0009630,GO:0009914,GO:0009956,GO:0009958,GO:0010817,GO:0022622,GO:0032501,GO:0032502,GO:0044424,GO:0044464,GO:0048364,GO:0048731,GO:0048856,GO:0050896,GO:0051179,GO:0051234,GO:0060918,GO:0065007,GO:0065008,GO:0090057,GO:0099402	-	ko:K14488	ko04075,map04075	-	-	-	ko00000,ko00001	-	-	-	Auxin_inducible
g680.t1	29760.VIT_17s0000g02630.t01	5.31e-94	277.0	COG1881@1|root,KOG3346@2759|Eukaryota,37QUE@33090|Viridiplantae,3GBS2@35493|Streptophyta	35493|Streptophyta	S	Protein MOTHER of FT and TF	-	GO:0001101,GO:0005575,GO:0005622,GO:0005623,GO:0005634,GO:0008150,GO:0009719,GO:0009725,GO:0009737,GO:0010029,GO:0010030,GO:0010033,GO:0033993,GO:0042221,GO:0043226,GO:0043227,GO:0043229,GO:0043231,GO:0044424,GO:0044464,GO:0048518,GO:0048580,GO:0048582,GO:0050789,GO:0050793,GO:0050896,GO:0051094,GO:0051239,GO:0051240,GO:0065007,GO:0097305,GO:1900140,GO:1901700,GO:2000026	-	-	-	-	-	-	-	-	-	-	PBP
g681.t1	161934.XP_010667072.1	1.65e-90	275.0	28KI5@1|root,2QSZG@2759|Eukaryota,37PV7@33090|Viridiplantae,3G7KY@35493|Streptophyta	35493|Streptophyta	S	Protein unc-45 homolog	-	-	-	ko:K21991	-	-	-	-	ko00000,ko03110	-	-	-	TPR_16,TPR_19,TPR_8
g682.t1	161934.XP_010696504.1	3.46e-140	399.0	KOG3206@1|root,KOG3206@2759|Eukaryota,37SB6@33090|Viridiplantae,3G80I@35493|Streptophyta	35493|Streptophyta	O	cofactor B	-	GO:0000003,GO:0003006,GO:0005575,GO:0005622,GO:0005623,GO:0005634,GO:0005737,GO:0005829,GO:0007275,GO:0008150,GO:0009524,GO:0009790,GO:0009791,GO:0009793,GO:0009987,GO:0010154,GO:0022414,GO:0032501,GO:0032502,GO:0043226,GO:0043227,GO:0043229,GO:0043231,GO:0044424,GO:0044444,GO:0044464,GO:0048316,GO:0048608,GO:0048731,GO:0048856,GO:0051301,GO:0061458	-	ko:K17262	-	-	-	-	ko00000,ko04147	-	-	-	CAP_GLY,Ubiquitin_2
g683.t1	4098.XP_009598425.1	1.57e-196	548.0	COG0494@1|root,KOG2937@2759|Eukaryota,37NSB@33090|Viridiplantae,3G9I7@35493|Streptophyta,44I6H@71274|asterids	35493|Streptophyta	A	Dcp2, box A domain	-	GO:0000003,GO:0000166,GO:0000287,GO:0000288,GO:0000290,GO:0000291,GO:0000932,GO:0000956,GO:0003006,GO:0003674,GO:0003676,GO:0003723,GO:0003727,GO:0003729,GO:0003824,GO:0005488,GO:0005524,GO:0005575,GO:0005622,GO:0005623,GO:0005737,GO:0005845,GO:0006139,GO:0006401,GO:0006402,GO:0006725,GO:0006807,GO:0007275,GO:0008144,GO:0008150,GO:0008152,GO:0009056,GO:0009057,GO:0009653,GO:0009790,GO:0009791,GO:…	3.6.1.62	ko:K12613	ko03018,map03018	M00395	R10815	RC00002	ko00000,ko00001,ko00002,ko01000,ko03019	-	-	-	DCP2,NUDIX
g684.t1	161934.XP_010691079.1	5.8e-225	629.0	KOG2261@1|root,KOG2261@2759|Eukaryota,37PCC@33090|Viridiplantae,3G87Z@35493|Streptophyta	35493|Streptophyta	K	Enhancer of polycomb-like protein	-	-	-	ko:K11322	-	-	-	-	ko00000,ko03036	-	-	-	EPL1
g685.t1	161934.XP_010667079.1	7.9e-98	286.0	28XQ8@1|root,2R4HI@2759|Eukaryota,37QH8@33090|Viridiplantae,3GHFS@35493|Streptophyta	35493|Streptophyta	S	lob domain-containing protein	-	-	-	-	-	-	-	-	-	-	-	-	LOB
g686.t1	161934.XP_010667073.1	1.19e-159	457.0	2CM7F@1|root,2QPIN@2759|Eukaryota,37KPC@33090|Viridiplantae,3GGYK@35493|Streptophyta	35493|Streptophyta	S	At4g15545-like	-	-	-	-	-	-	-	-	-	-	-	-	-
g687.t1	161934.XP_010670110.1	0.0	1345.0	COG5218@1|root,KOG2025@2759|Eukaryota,37PWK@33090|Viridiplantae,3G9X3@35493|Streptophyta	35493|Streptophyta	BD	Condensin complex subunit	-	-	-	ko:K06678	ko04111,map04111	-	-	-	ko00000,ko00001,ko03036	-	-	-	Cnd3
g688.t1	161934.XP_010694671.1	0.0	990.0	COG2940@1|root,KOG1082@2759|Eukaryota,37JYD@33090|Viridiplantae,3GCA0@35493|Streptophyta	35493|Streptophyta	B	histone-lysine N-methyltransferase, H3 lysine-9 specific	-	GO:0000775,GO:0003674,GO:0003824,GO:0005575,GO:0005622,GO:0005623,GO:0005634,GO:0005694,GO:0006325,GO:0006464,GO:0006479,GO:0006807,GO:0006996,GO:0007275,GO:0008150,GO:0008152,GO:0008168,GO:0008213,GO:0008276,GO:0008361,GO:0009987,GO:0010468,GO:0016043,GO:0016569,GO:0016570,GO:0016571,GO:0016740,GO:0016741,GO:0019222,GO:0019538,GO:0032259,GO:0032501,GO:0032502,GO:0032535,GO:0036211,GO:0040029,GO:…	1.5.3.1,1.5.3.7,2.1.1.43	ko:K00306,ko:K11420	ko00260,ko00310,ko01100,ko04146,ko04211,map00260,map00310,map01100,map04146,map04211	-	R00610,R02204,R03875,R03938,R04866,R04867	RC00003,RC00060,RC00083,RC00181,RC00496,RC00557	ko00000,ko00001,ko01000,ko03036	-	-	-	Pre-SET,SAD_SRA,SET
g689.t1	72658.Bostr.9638s0080.1.p	2.98e-248	682.0	COG0174@1|root,KOG0683@2759|Eukaryota,37JCK@33090|Viridiplantae,3GG2Q@35493|Streptophyta,3HXTI@3699|Brassicales	35493|Streptophyta	E	glutamine synthetase	GS1	GO:0003674,GO:0003824,GO:0004356,GO:0005488,GO:0005507,GO:0005515,GO:0005575,GO:0005618,GO:0005622,GO:0005623,GO:0005737,GO:0005829,GO:0005840,GO:0005886,GO:0005911,GO:0006082,GO:0006807,GO:0007275,GO:0007568,GO:0008150,GO:0008152,GO:0009506,GO:0009987,GO:0010150,GO:0016020,GO:0016211,GO:0016874,GO:0016879,GO:0016880,GO:0022626,GO:0030054,GO:0030312,GO:0032501,GO:0032502,GO:0032991,GO:0042126,GO:…	6.3.1.2	ko:K01915	ko00220,ko00250,ko00630,ko00910,ko01100,ko01120,ko01230,ko02020,ko04217,ko04724,ko04727,map00220,map00250,map00630,map00910,map01100,map01120,map01230,map02020,map04217,map04724,map04727	-	R00253	RC00010,RC02798	ko00000,ko00001,ko01000,ko04147	-	-	-	Gln-synt_C,Gln-synt_N
g690.t1	161934.XP_010693388.1	0.0	979.0	KOG2657@1|root,KOG2657@2759|Eukaryota,37MBS@33090|Viridiplantae,3G7N9@35493|Streptophyta	35493|Streptophyta	OT	nicastrin	-	GO:0003674,GO:0003824,GO:0004175,GO:0005575,GO:0005623,GO:0005886,GO:0005887,GO:0006508,GO:0006807,GO:0008150,GO:0008152,GO:0008233,GO:0010467,GO:0016020,GO:0016021,GO:0016485,GO:0016787,GO:0019538,GO:0031224,GO:0031226,GO:0043170,GO:0044238,GO:0044425,GO:0044459,GO:0044464,GO:0051604,GO:0070011,GO:0071704,GO:0071944,GO:0140096,GO:1901564	-	ko:K06171	ko04330,ko05010,map04330,map05010	M00682	-	-	ko00000,ko00001,ko00002	-	-	-	Nicastrin
g691.t1	3760.EMJ16979	1.19e-66	214.0	2A60N@1|root,2RYAW@2759|Eukaryota,37U99@33090|Viridiplantae,3GI5K@35493|Streptophyta,4JPSN@91835|fabids	35493|Streptophyta	-	-	-	-	-	-	-	-	-	-	-	-	-	-	-
g692.t1	29760.VIT_04s0043g00300.t01	1.3e-44	152.0	28PN0@1|root,2S0FS@2759|Eukaryota,37UI3@33090|Viridiplantae,3GIQS@35493|Streptophyta	35493|Streptophyta	S	targeting protein for	-	-	-	-	-	-	-	-	-	-	-	-	TPX2
g693.t1	161934.XP_010669951.1	1.46e-66	216.0	2AFWC@1|root,2RYYI@2759|Eukaryota,37U9Q@33090|Viridiplantae,3GIG8@35493|Streptophyta	35493|Streptophyta	S	At3g27210-like	-	-	-	-	-	-	-	-	-	-	-	-	-
g694.t1	161934.XP_010690972.1	3.81e-152	433.0	KOG3112@1|root,KOG3112@2759|Eukaryota,37MIJ@33090|Viridiplantae,3GEVZ@35493|Streptophyta	35493|Streptophyta	L	Chaperone protein which promotes assembly of the 20S proteasome as part of a heterodimer with PSMG1	-	-	-	ko:K11876	-	-	-	-	ko00000,ko03051	-	-	-	PAC2
g695.t1	3847.GLYMA16G06900.1	1.22e-102	306.0	COG5147@1|root,KOG0048@2759|Eukaryota,37KTM@33090|Viridiplantae,3G83I@35493|Streptophyta,4JPAX@91835|fabids	35493|Streptophyta	K	Myb-related protein	-	-	-	ko:K09422	-	-	-	-	ko00000,ko03000	-	-	-	DUF971,Myb_DNA-binding
g696.t1	29760.VIT_14s0219g00070.t01	2.89e-128	372.0	2CMVI@1|root,2QS7B@2759|Eukaryota,37T92@33090|Viridiplantae,3GXGG@35493|Streptophyta	35493|Streptophyta	S	zinc finger	-	-	-	-	-	-	-	-	-	-	-	-	-
g697.t1	3711.Bra008641.1-P	1.03e-250	742.0	COG2801@1|root,KOG0017@2759|Eukaryota,37RIF@33090|Viridiplantae,3GBWZ@35493|Streptophyta	35493|Streptophyta	L	cysteine-rich RLK (RECEPTOR-like protein kinase) 8	-	-	-	-	-	-	-	-	-	-	-	-	RVT_2,Retrotran_gag_3,Retrotrans_gag,gag_pre-integrs,rve
g698.t1	3885.XP_007163716.1	1.41e-23	112.0	28MUK@1|root,2QUCW@2759|Eukaryota,37HR6@33090|Viridiplantae,3GDMN@35493|Streptophyta,4JDFB@91835|fabids	35493|Streptophyta	S	TPX2 (targeting protein for Xklp2) protein family	-	-	-	-	-	-	-	-	-	-	-	-	TPX2
g699.t1	161934.XP_010692025.1	4.31e-143	421.0	28I1P@1|root,2QQCB@2759|Eukaryota,37P4V@33090|Viridiplantae,3GFQY@35493|Streptophyta	35493|Streptophyta	S	fasciclin-like arabinogalactan protein	-	-	-	-	-	-	-	-	-	-	-	-	Fasciclin
g700.t1	161934.XP_010687982.1	2.66e-219	605.0	COG3568@1|root,2QR62@2759|Eukaryota,37SP1@33090|Viridiplantae,3GEWY@35493|Streptophyta	35493|Streptophyta	S	hemolysis in other organism	-	-	-	-	-	-	-	-	-	-	-	-	Exo_endo_phos
g701.t1	161934.XP_010693705.1	1.35e-133	385.0	2CASP@1|root,2QQE1@2759|Eukaryota,37QKS@33090|Viridiplantae,3GD65@35493|Streptophyta	35493|Streptophyta	S	Acetyltransferase (GNAT) domain	-	-	-	-	-	-	-	-	-	-	-	-	Acetyltransf_1
g702.t1	225117.XP_009367064.1	1.88e-47	151.0	KOG3493@1|root,KOG3493@2759|Eukaryota,37VXX@33090|Viridiplantae,3GK34@35493|Streptophyta,4JQIB@91835|fabids	35493|Streptophyta	O	Ubiquitin-like protein	-	-	-	ko:K13113	ko04212,map04212	-	-	-	ko00000,ko00001,ko03041	-	-	-	ubiquitin
g703.t1	161934.XP_010693393.1	1.39e-272	766.0	28JYJ@1|root,2QQ5I@2759|Eukaryota,37IVI@33090|Viridiplantae,3GG3D@35493|Streptophyta	35493|Streptophyta	K	Auxin response factors (ARFs) are transcriptional factors that bind specifically to the DNA sequence 5'-TGTCTC-3' found in the auxin-responsive promoter elements (AuxREs)	-	-	-	-	-	-	-	-	-	-	-	-	Auxin_resp,B3
g704.t1	161934.XP_010669999.1	6.9e-253	705.0	KOG2291@1|root,KOG2291@2759|Eukaryota,37HDY@33090|Viridiplantae,3GA2K@35493|Streptophyta	35493|Streptophyta	O	Essential subunit of the N-oligosaccharyl transferase (OST) complex which catalyzes the transfer of a high mannose oligosaccharide from a lipid-linked oligosaccharide donor to an asparagine residue within an Asn-X-Ser Thr consensus motif in nascent polypeptide chains	-	GO:0003674,GO:0003824,GO:0004576,GO:0004579,GO:0005575,GO:0005618,GO:0005622,GO:0005623,GO:0005737,GO:0005773,GO:0005774,GO:0005783,GO:0005789,GO:0005886,GO:0006464,GO:0006486,GO:0006487,GO:0006807,GO:0008150,GO:0008152,GO:0008250,GO:0009058,GO:0009059,GO:0009100,GO:0009101,GO:0009505,GO:0009987,GO:0012505,GO:0016020,GO:0016740,GO:0016757,GO:0016758,GO:0018193,GO:0018196,GO:0018279,GO:0019538,GO:…	-	ko:K12666	ko00510,ko00513,ko01100,ko04141,map00510,map00513,map01100,map04141	M00072	-	-	ko00000,ko00001,ko00002	-	-	-	Ribophorin_I
g705.t1	161934.XP_010670141.1	1.59e-62	196.0	KOG4197@1|root,KOG4197@2759|Eukaryota,37UI0@33090|Viridiplantae,3GJ1P@35493|Streptophyta	35493|Streptophyta	S	Uncharacterized protein At4g22758-like	-	-	-	-	-	-	-	-	-	-	-	-	-
g706.t1	29760.VIT_14s0068g00390.t01	3.19e-159	460.0	28IZV@1|root,2QRBN@2759|Eukaryota,37Q1I@33090|Viridiplantae,3GD5S@35493|Streptophyta	35493|Streptophyta	S	methylesterase 11	-	-	-	ko:K18635	-	-	-	-	ko00000,ko04812	-	-	-	Abhydrolase_1,Abhydrolase_6
g708.t1	161934.XP_010670157.1	9.56e-85	266.0	KOG2389@1|root,KOG2389@2759|Eukaryota,37K2F@33090|Viridiplantae,3G9QF@35493|Streptophyta	35493|Streptophyta	K	Transcription initiation factor TFIID subunit	-	-	-	ko:K14649	ko03022,map03022	-	-	-	ko00000,ko00001,ko03021	-	-	-	Bromo_TP,TAF8_C
g709.t1	981085.XP_010089638.1	1.92e-140	417.0	KOG0116@1|root,KOG0116@2759|Eukaryota,37I0X@33090|Viridiplantae,3GB9I@35493|Streptophyta,4JK94@91835|fabids	35493|Streptophyta	A	Ras GTPase-activating protein-binding protein 2-like	-	GO:0003674,GO:0003676,GO:0003723,GO:0003729,GO:0005488,GO:0005575,GO:0005622,GO:0005623,GO:0005737,GO:0006464,GO:0006508,GO:0006807,GO:0006914,GO:0008150,GO:0008152,GO:0009056,GO:0009987,GO:0010494,GO:0016236,GO:0016579,GO:0019538,GO:0032386,GO:0032879,GO:0032991,GO:0034517,GO:0035770,GO:0035973,GO:0036211,GO:0036464,GO:0043021,GO:0043170,GO:0043226,GO:0043228,GO:0043229,GO:0043232,GO:0043412,GO:…	-	-	-	-	-	-	-	-	-	-	NTF2,RRM_1
g710.t1	161934.XP_010670167.1	0.0	918.0	KOG2344@1|root,KOG2344@2759|Eukaryota,37JKN@33090|Viridiplantae,3GFUH@35493|Streptophyta	35493|Streptophyta	U	exocyst complex component	-	GO:0006810,GO:0006887,GO:0008150,GO:0009987,GO:0016192,GO:0032940,GO:0046903,GO:0051179,GO:0051234	-	ko:K07195	ko04910,map04910	-	-	-	ko00000,ko00001,ko03036,ko04131	-	-	-	Exo70
g711.t1	161934.XP_010693192.1	1.54e-309	868.0	KOG2538@1|root,KOG2538@2759|Eukaryota,37QNH@33090|Viridiplantae,3GBWW@35493|Streptophyta	35493|Streptophyta	L	Origin Recognition Complex subunit	ORC3	GO:0000228,GO:0000781,GO:0000784,GO:0000808,GO:0003674,GO:0003676,GO:0003677,GO:0003688,GO:0003690,GO:0005488,GO:0005575,GO:0005622,GO:0005623,GO:0005634,GO:0005654,GO:0005656,GO:0005664,GO:0005694,GO:0006139,GO:0006259,GO:0006260,GO:0006261,GO:0006267,GO:0006270,GO:0006725,GO:0006807,GO:0007049,GO:0007275,GO:0008150,GO:0008152,GO:0009058,GO:0009059,GO:0009743,GO:0009744,GO:0009791,GO:0009987,GO:…	-	ko:K02605	ko04110,ko04111,ko04113,map04110,map04111,map04113	M00284	-	-	ko00000,ko00001,ko00002,ko03032,ko03036	-	-	-	ORC3_N
g712.t1	161934.XP_010693183.1	7.19e-221	625.0	28PN0@1|root,2QWA1@2759|Eukaryota,37K2C@33090|Viridiplantae,3GDFK@35493|Streptophyta	35493|Streptophyta	S	TPX2 (targeting protein for Xklp2) protein family	-	-	-	-	-	-	-	-	-	-	-	-	TPX2
g713.t1	161934.XP_010670188.1	8.22e-89	265.0	29WPK@1|root,2RXPX@2759|Eukaryota,37TUN@33090|Viridiplantae,3GI1Y@35493|Streptophyta	35493|Streptophyta	-	-	-	-	-	-	-	-	-	-	-	-	-	-	-
g714.t1	161934.XP_010687834.1	6.84e-126	373.0	KOG3178@1|root,KOG3178@2759|Eukaryota,37PDX@33090|Viridiplantae,3GE8D@35493|Streptophyta	35493|Streptophyta	GM	Belongs to the class I-like SAM-binding methyltransferase superfamily. Cation-independent O- methyltransferase family	-	-	2.1.1.111,2.1.1.68	ko:K12643,ko:K13066	ko00940,ko01058,ko01100,ko01110,map00940,map01058,map01100,map01110	M00039	R00984,R02379,R03366,R06574,R06575,R06576,R06577	RC00003,RC00335,RC00392	ko00000,ko00001,ko00002,ko01000	-	-	-	Dimerisation,Methyltransf_2
g715.t1	161934.XP_010687834.1	9.66e-121	360.0	KOG3178@1|root,KOG3178@2759|Eukaryota,37PDX@33090|Viridiplantae,3GE8D@35493|Streptophyta	35493|Streptophyta	GM	Belongs to the class I-like SAM-binding methyltransferase superfamily. Cation-independent O- methyltransferase family	-	-	2.1.1.111,2.1.1.68	ko:K12643,ko:K13066	ko00940,ko01058,ko01100,ko01110,map00940,map01058,map01100,map01110	M00039	R00984,R02379,R03366,R06574,R06575,R06576,R06577	RC00003,RC00335,RC00392	ko00000,ko00001,ko00002,ko01000	-	-	-	Dimerisation,Methyltransf_2
g716.t1	161934.XP_010687834.1	5.17e-123	366.0	KOG3178@1|root,KOG3178@2759|Eukaryota,37PDX@33090|Viridiplantae,3GE8D@35493|Streptophyta	35493|Streptophyta	GM	Belongs to the class I-like SAM-binding methyltransferase superfamily. Cation-independent O- methyltransferase family	-	-	2.1.1.111,2.1.1.68	ko:K12643,ko:K13066	ko00940,ko01058,ko01100,ko01110,map00940,map01058,map01100,map01110	M00039	R00984,R02379,R03366,R06574,R06575,R06576,R06577	RC00003,RC00335,RC00392	ko00000,ko00001,ko00002,ko01000	-	-	-	Dimerisation,Methyltransf_2
g717.t1	161934.XP_010687834.1	8.43e-127	375.0	KOG3178@1|root,KOG3178@2759|Eukaryota,37PDX@33090|Viridiplantae,3GE8D@35493|Streptophyta	35493|Streptophyta	GM	Belongs to the class I-like SAM-binding methyltransferase superfamily. Cation-independent O- methyltransferase family	-	-	2.1.1.111,2.1.1.68	ko:K12643,ko:K13066	ko00940,ko01058,ko01100,ko01110,map00940,map01058,map01100,map01110	M00039	R00984,R02379,R03366,R06574,R06575,R06576,R06577	RC00003,RC00335,RC00392	ko00000,ko00001,ko00002,ko01000	-	-	-	Dimerisation,Methyltransf_2
g718.t1	161934.XP_010695371.1	0.0	1750.0	KOG1839@1|root,KOG1839@2759|Eukaryota,37JH8@33090|Viridiplantae,3G7V4@35493|Streptophyta	35493|Streptophyta	S	mRNA-binding protein involved in proper cytoplasmic distribution of mitochondria	-	-	-	ko:K03255	-	-	-	-	ko00000,ko03012	-	-	-	CLU,CLU_N,DUF727,TPR_10,TPR_12,eIF3_p135
g719.t1	29760.VIT_14s0108g01080.t01	4.69e-129	382.0	COG5147@1|root,KOG0048@2759|Eukaryota,37NHC@33090|Viridiplantae,3GCJ6@35493|Streptophyta	35493|Streptophyta	K	transcription factor	-	-	-	ko:K09422	-	-	-	-	ko00000,ko03000	-	-	-	Myb_DNA-binding
g720.t1	161934.XP_010670238.1	2.83e-288	800.0	COG0626@1|root,KOG0053@2759|Eukaryota,37K09@33090|Viridiplantae,3G79I@35493|Streptophyta	35493|Streptophyta	E	Cystathionine gamma-synthase	-	GO:0000096,GO:0000097,GO:0001887,GO:0003674,GO:0003824,GO:0003962,GO:0005488,GO:0005575,GO:0005622,GO:0005623,GO:0005737,GO:0006082,GO:0006520,GO:0006555,GO:0006790,GO:0006807,GO:0008144,GO:0008150,GO:0008152,GO:0008652,GO:0009058,GO:0009066,GO:0009067,GO:0009086,GO:0009507,GO:0009532,GO:0009536,GO:0009570,GO:0009987,GO:0016053,GO:0016740,GO:0016765,GO:0019752,GO:0019842,GO:0030170,GO:0036094,GO:…	2.5.1.48	ko:K01739	ko00270,ko00450,ko00920,ko01100,ko01110,ko01130,ko01230,map00270,map00450,map00920,map01100,map01110,map01130,map01230	M00017	R00999,R01288,R02508,R03217,R03260,R04944,R04945,R04946	RC00020,RC00056,RC00069,RC00420,RC02848,RC02866	ko00000,ko00001,ko00002,ko01000	-	-	-	Cys_Met_Meta_PP
g721.t1	161934.XP_010689646.1	3.64e-214	606.0	KOG2246@1|root,KOG2246@2759|Eukaryota,37S5U@33090|Viridiplantae,3GAAS@35493|Streptophyta	35493|Streptophyta	G	Protein of unknown function, DUF604	-	-	-	-	-	-	-	-	-	-	-	-	DUF604
g722.t1	161934.XP_010670237.1	8.97e-145	418.0	COG5036@1|root,KOG1161@2759|Eukaryota,37R8G@33090|Viridiplantae,3GAQ2@35493|Streptophyta	35493|Streptophyta	P	SPX domain-containing protein	SPX4	GO:0005575,GO:0005622,GO:0005623,GO:0005737,GO:0005783,GO:0006950,GO:0007154,GO:0008150,GO:0009266,GO:0009267,GO:0009409,GO:0009605,GO:0009628,GO:0009987,GO:0009991,GO:0012505,GO:0016036,GO:0031667,GO:0031668,GO:0031669,GO:0033554,GO:0042594,GO:0043226,GO:0043227,GO:0043229,GO:0043231,GO:0044424,GO:0044444,GO:0044464,GO:0050896,GO:0051716,GO:0070417,GO:0071496	-	-	-	-	-	-	-	-	-	-	SPX
g723.t1	161934.XP_010670232.1	3.47e-101	298.0	KOG1691@1|root,KOG1691@2759|Eukaryota,37RH6@33090|Viridiplantae,3GEQ2@35493|Streptophyta	35493|Streptophyta	U	Transmembrane emp24 domain-containing protein	-	-	-	ko:K20352	-	-	-	-	ko00000,ko02000,ko04131	9.B.188	-	-	EMP24_GP25L
g724.t1	4113.PGSC0003DMT400003630	7.71e-42	157.0	29I6F@1|root,2RRDG@2759|Eukaryota,37QGC@33090|Viridiplantae,3G7YI@35493|Streptophyta,44JHK@71274|asterids	35493|Streptophyta	-	-	-	-	-	-	-	-	-	-	-	-	-	-	-
g725.t1	4098.XP_009628951.1	2.79e-99	296.0	28K50@1|root,2QSJN@2759|Eukaryota,37P9H@33090|Viridiplantae,3G9QN@35493|Streptophyta,44BVP@71274|asterids	35493|Streptophyta	S	Protein of unknown function (DUF1997)	-	-	-	-	-	-	-	-	-	-	-	-	DUF1997
g727.t1	161934.XP_010672448.1	3.79e-130	392.0	KOG4328@1|root,KOG4328@2759|Eukaryota,37JIY@33090|Viridiplantae,3GBEM@35493|Streptophyta	35493|Streptophyta	S	WD repeat-containing protein	-	-	-	-	-	-	-	-	-	-	-	-	WD40
g729.t1	161934.XP_010672448.1	1.28e-162	478.0	KOG4328@1|root,KOG4328@2759|Eukaryota,37JIY@33090|Viridiplantae,3GBEM@35493|Streptophyta	35493|Streptophyta	S	WD repeat-containing protein	-	-	-	-	-	-	-	-	-	-	-	-	WD40
g730.t1	161934.XP_010672448.1	2e-195	563.0	KOG4328@1|root,KOG4328@2759|Eukaryota,37JIY@33090|Viridiplantae,3GBEM@35493|Streptophyta	35493|Streptophyta	S	WD repeat-containing protein	-	-	-	-	-	-	-	-	-	-	-	-	WD40
g731.t1	161934.XP_010670229.1	0.0	1067.0	COG5594@1|root,KOG1134@2759|Eukaryota,37K84@33090|Viridiplantae,3GCA2@35493|Streptophyta	35493|Streptophyta	G	CSC1-like protein	-	-	-	ko:K21989	-	-	-	-	ko00000,ko02000	-	-	-	PHM7_cyt,RSN1_7TM,RSN1_TM
g732.t1	161934.XP_010670226.1	1.3e-167	479.0	28NQD@1|root,2QUJ9@2759|Eukaryota,37HNA@33090|Viridiplantae,3GER9@35493|Streptophyta	35493|Streptophyta	S	UPF0496 protein	-	-	-	-	-	-	-	-	-	-	-	-	DUF677
g733.t1	161934.XP_010670212.1	9.06e-162	461.0	COG1605@1|root,KOG0795@2759|Eukaryota,37MUR@33090|Viridiplantae,3GFMG@35493|Streptophyta	35493|Streptophyta	E	chorismate mutase	CM1	GO:0000162,GO:0003674,GO:0003824,GO:0004106,GO:0004601,GO:0005575,GO:0005622,GO:0005623,GO:0005737,GO:0005829,GO:0006082,GO:0006520,GO:0006568,GO:0006576,GO:0006586,GO:0006725,GO:0006807,GO:0006950,GO:0006952,GO:0008150,GO:0008152,GO:0008652,GO:0009058,GO:0009072,GO:0009073,GO:0009308,GO:0009309,GO:0009536,GO:0009605,GO:0009607,GO:0009617,GO:0009636,GO:0009987,GO:0016053,GO:0016209,GO:0016491,GO:…	5.4.99.5	ko:K01850	ko00400,ko01100,ko01110,ko01130,ko01230,map00400,map01100,map01110,map01130,map01230	M00024,M00025	R01715	RC03116	ko00000,ko00001,ko00002,ko01000	-	-	-	-
g735.t1	3760.EMJ16051	9.06e-29	125.0	2CDXZ@1|root,2QVZ6@2759|Eukaryota,37PKK@33090|Viridiplantae,3GGA6@35493|Streptophyta,4JNDY@91835|fabids	35493|Streptophyta	S	Plant calmodulin-binding domain	-	-	-	-	-	-	-	-	-	-	-	-	CaM_binding
g736.t1	13333.ERN11634	2.55e-182	527.0	COG2723@1|root,KOG0626@2759|Eukaryota,37JU0@33090|Viridiplantae,3GDUF@35493|Streptophyta	35493|Streptophyta	G	Belongs to the glycosyl hydrolase 1 family	-	GO:0000003,GO:0000902,GO:0000904,GO:0003006,GO:0003674,GO:0003824,GO:0004553,GO:0005575,GO:0005618,GO:0005622,GO:0005623,GO:0005737,GO:0005794,GO:0005911,GO:0006082,GO:0006790,GO:0006807,GO:0006950,GO:0006970,GO:0008150,GO:0008152,GO:0008422,GO:0009056,GO:0009505,GO:0009506,GO:0009628,GO:0009651,GO:0009653,GO:0009719,GO:0009725,GO:0009812,GO:0009826,GO:0009856,GO:0009860,GO:0009932,GO:0009987,GO:…	3.2.1.21	ko:K01188	ko00460,ko00500,ko00940,ko01100,ko01110,map00460,map00500,map00940,map01100,map01110	-	R00026,R02558,R02887,R02985,R03527,R04949,R04998,R10035,R10039,R10040	RC00049,RC00059,RC00171,RC00262,RC00397,RC00451,RC00714,RC00746,RC01248	ko00000,ko00001,ko01000	-	GH1	-	Glyco_hydro_1
g737.t1	161934.XP_010674211.1	0.0	1050.0	KOG0498@1|root,KOG0498@2759|Eukaryota,37K37@33090|Viridiplantae,3GGPW@35493|Streptophyta	35493|Streptophyta	P	cyclic nucleotide-gated ion channel	-	GO:0002376,GO:0003674,GO:0005215,GO:0005216,GO:0005217,GO:0005221,GO:0005222,GO:0005242,GO:0005244,GO:0005249,GO:0005261,GO:0005262,GO:0005267,GO:0005488,GO:0005515,GO:0005516,GO:0005575,GO:0005623,GO:0005886,GO:0005887,GO:0006810,GO:0006811,GO:0006812,GO:0006813,GO:0006816,GO:0006950,GO:0006952,GO:0006955,GO:0007154,GO:0007165,GO:0007263,GO:0008150,GO:0008219,GO:0008324,GO:0009626,GO:0009987,GO:…	-	ko:K05391	ko04626,map04626	-	-	-	ko00000,ko00001,ko04040	1.A.1.5	-	-	Ion_trans,cNMP_binding
g738.t1	161934.XP_010670210.1	3.25e-189	542.0	KOG1192@1|root,KOG1192@2759|Eukaryota,37QQF@33090|Viridiplantae,3GFJ1@35493|Streptophyta	35493|Streptophyta	CG	Belongs to the UDP-glycosyltransferase family	-	GO:0003674,GO:0003824,GO:0005575,GO:0005622,GO:0005623,GO:0008194,GO:0016740,GO:0016757,GO:0016758,GO:0035251,GO:0043226,GO:0043227,GO:0043229,GO:0043231,GO:0044424,GO:0044464,GO:0046527,GO:0047243,GO:0080043,GO:0080044	-	-	-	-	-	-	-	-	-	-	UDPGT
g739.t1	161934.XP_010670206.1	0.0	1583.0	COG5113@1|root,KOG2042@2759|Eukaryota,37JU3@33090|Viridiplantae,3GC15@35493|Streptophyta	35493|Streptophyta	O	Ubiquitin conjugation factor E4	-	GO:0000209,GO:0003674,GO:0003824,GO:0004842,GO:0005575,GO:0005622,GO:0005623,GO:0005634,GO:0005737,GO:0005829,GO:0006464,GO:0006508,GO:0006511,GO:0006807,GO:0006950,GO:0008150,GO:0008152,GO:0009056,GO:0009057,GO:0009987,GO:0010033,GO:0010243,GO:0010498,GO:0016567,GO:0016740,GO:0019538,GO:0019787,GO:0019941,GO:0030163,GO:0030433,GO:0032446,GO:0033554,GO:0034450,GO:0034976,GO:0036211,GO:0036503,GO:…	2.3.2.27	ko:K10596,ko:K10597	ko04120,ko04141,map04120,map04141	-	-	-	ko00000,ko00001,ko01000,ko04121	-	-	-	U-box,Ufd2P_core
g740.t1	161934.XP_010670221.1	1.49e-212	597.0	COG0814@1|root,KOG1303@2759|Eukaryota,37K29@33090|Viridiplantae,3G9Y5@35493|Streptophyta	35493|Streptophyta	E	amino acid transporter	-	GO:0003333,GO:0003674,GO:0005215,GO:0005342,GO:0005575,GO:0005622,GO:0005623,GO:0005737,GO:0005773,GO:0005774,GO:0006810,GO:0006811,GO:0006820,GO:0006865,GO:0008150,GO:0008509,GO:0008514,GO:0015075,GO:0015171,GO:0015318,GO:0015711,GO:0015849,GO:0016020,GO:0022857,GO:0031090,GO:0034220,GO:0043226,GO:0043227,GO:0043229,GO:0043231,GO:0044422,GO:0044424,GO:0044437,GO:0044444,GO:0044446,GO:0044464,GO:…	-	ko:K15015	ko04721,ko04723,ko04727,ko05032,ko05033,map04721,map04723,map04727,map05032,map05033	-	-	-	ko00000,ko00001,ko02000	2.A.18.5	-	-	Aa_trans
g741.t1	3750.XP_008341574.1	1.22e-53	187.0	2CNI0@1|root,2QWG3@2759|Eukaryota,37KWW@33090|Viridiplantae,3GFMP@35493|Streptophyta,4JT5K@91835|fabids	35493|Streptophyta	K	Zinc-finger homeodomain protein	ZHD1	GO:0001067,GO:0001101,GO:0003674,GO:0003676,GO:0003677,GO:0005488,GO:0005515,GO:0005575,GO:0005622,GO:0005623,GO:0005634,GO:0006082,GO:0006790,GO:0006807,GO:0008150,GO:0008152,GO:0009719,GO:0009725,GO:0009739,GO:0009987,GO:0010033,GO:0016143,GO:0019748,GO:0019757,GO:0019760,GO:0033993,GO:0042221,GO:0042802,GO:0042803,GO:0043226,GO:0043227,GO:0043229,GO:0043231,GO:0043436,GO:0043565,GO:0044212,GO:…	-	-	-	-	-	-	-	-	-	-	ZF-HD_dimer
g742.t1	161934.XP_010693262.1	2.86e-148	473.0	KOG4197@1|root,KOG4197@2759|Eukaryota,37KIA@33090|Viridiplantae,3GGXZ@35493|Streptophyta	35493|Streptophyta	S	Pentatricopeptide repeat-containing protein	-	GO:0003674,GO:0003676,GO:0003723,GO:0003824,GO:0004518,GO:0004519,GO:0005488,GO:0005575,GO:0005622,GO:0005623,GO:0006139,GO:0006725,GO:0006807,GO:0008150,GO:0008152,GO:0009451,GO:0009987,GO:0016070,GO:0016787,GO:0016788,GO:0034641,GO:0043170,GO:0043226,GO:0043227,GO:0043229,GO:0043231,GO:0043412,GO:0044237,GO:0044238,GO:0044424,GO:0044464,GO:0046483,GO:0048037,GO:0051536,GO:0051540,GO:0071704,GO:…	-	-	-	-	-	-	-	-	-	-	PPR,PPR_1,PPR_2
g743.t1	161934.XP_010693263.1	1.06e-100	303.0	28IRC@1|root,2QR2M@2759|Eukaryota,37P2J@33090|Viridiplantae,3GAN6@35493|Streptophyta	35493|Streptophyta	K	(NAC) domain-containing protein	-	GO:0000302,GO:0001101,GO:0002682,GO:0002684,GO:0003674,GO:0003676,GO:0003677,GO:0003700,GO:0005488,GO:0005515,GO:0005575,GO:0005622,GO:0005623,GO:0005634,GO:0006355,GO:0006950,GO:0006970,GO:0006979,GO:0007275,GO:0007568,GO:0007569,GO:0008150,GO:0009611,GO:0009628,GO:0009636,GO:0009651,GO:0009719,GO:0009723,GO:0009725,GO:0009733,GO:0009737,GO:0009791,GO:0009889,GO:0009987,GO:0010029,GO:0010033,GO:…	-	-	-	-	-	-	-	-	-	-	NAM
g744.t1	161934.XP_010693259.1	1.35e-270	754.0	KOG2190@1|root,KOG2190@2759|Eukaryota,37QRU@33090|Viridiplantae,3GBHE@35493|Streptophyta	35493|Streptophyta	A	KH domain-containing protein	-	-	-	ko:K21444	-	-	-	-	ko00000,ko03019	-	-	-	KH_1
g745.t1	161934.XP_010693243.1	8.53e-126	369.0	KOG3077@1|root,KOG3077@2759|Eukaryota,37KDH@33090|Viridiplantae,3GAZ4@35493|Streptophyta	35493|Streptophyta	S	Neddylation of cullins play an essential role in the regulation of SCF-type complexes activity	-	-	-	ko:K17822	-	-	-	-	ko00000,ko04121	-	-	-	Cullin_binding
g746.t1	161934.XP_010693237.1	2.09e-153	441.0	COG5147@1|root,KOG0048@2759|Eukaryota,37P48@33090|Viridiplantae,3G85A@35493|Streptophyta	35493|Streptophyta	K	Myb-related protein	-	-	-	ko:K09422	-	-	-	-	ko00000,ko03000	-	-	-	Myb_DNA-binding
g747.t1	161934.XP_010693234.1	8.26e-165	473.0	28IZK@1|root,2QRAX@2759|Eukaryota,37MUW@33090|Viridiplantae,3G8NR@35493|Streptophyta	35493|Streptophyta	K	(NAC) domain-containing protein	-	GO:0003674,GO:0003700,GO:0005575,GO:0005622,GO:0005623,GO:0005634,GO:0006355,GO:0007275,GO:0008150,GO:0009719,GO:0009725,GO:0009733,GO:0009786,GO:0009889,GO:0009987,GO:0010033,GO:0010468,GO:0010556,GO:0017145,GO:0019219,GO:0019222,GO:0022622,GO:0031323,GO:0031326,GO:0032501,GO:0032502,GO:0042221,GO:0043226,GO:0043227,GO:0043229,GO:0043231,GO:0044424,GO:0044464,GO:0045770,GO:0048103,GO:0048364,GO:…	-	-	-	-	-	-	-	-	-	-	NAM
g748.t1	161934.XP_010693232.1	1.36e-221	624.0	COG0265@1|root,KOG1320@2759|Eukaryota,37QH3@33090|Viridiplantae,3G9VS@35493|Streptophyta	35493|Streptophyta	O	Protease Do-like 8	-	GO:0003674,GO:0003824,GO:0005575,GO:0005622,GO:0005623,GO:0005737,GO:0006091,GO:0006508,GO:0006807,GO:0008150,GO:0008152,GO:0008233,GO:0009507,GO:0009534,GO:0009536,GO:0009543,GO:0009579,GO:0009765,GO:0009987,GO:0010206,GO:0015979,GO:0016787,GO:0019538,GO:0019684,GO:0030091,GO:0031976,GO:0031977,GO:0031978,GO:0031984,GO:0043170,GO:0043226,GO:0043227,GO:0043229,GO:0043231,GO:0044237,GO:0044238,GO:…	-	-	-	-	-	-	-	-	-	-	PDZ_2,Trypsin_2
g749.t1	161934.XP_010693231.1	0.0	1034.0	COG0666@1|root,KOG4205@1|root,KOG0504@2759|Eukaryota,KOG4205@2759|Eukaryota,37PSX@33090|Viridiplantae,3GH0E@35493|Streptophyta	35493|Streptophyta	S	ankyrin repeats	-	-	-	ko:K15502	-	-	-	-	ko00000,ko01009,ko03400	-	-	-	Ank,Ank_2,Ank_4,OST-HTH,RRM_1
g750.t1	161934.XP_010693230.1	0.0	891.0	COG0205@1|root,KOG2440@2759|Eukaryota,37KJQ@33090|Viridiplantae,3GDG9@35493|Streptophyta	35493|Streptophyta	G	Catalyzes the phosphorylation of D-fructose 6-phosphate to fructose 1,6-bisphosphate by ATP, the first committing step of glycolysis	-	GO:0003674,GO:0003824,GO:0003872,GO:0005575,GO:0005622,GO:0005623,GO:0005737,GO:0005975,GO:0006082,GO:0006090,GO:0006091,GO:0006096,GO:0006139,GO:0006163,GO:0006164,GO:0006165,GO:0006725,GO:0006732,GO:0006733,GO:0006753,GO:0006754,GO:0006757,GO:0006793,GO:0006796,GO:0006807,GO:0008150,GO:0008152,GO:0008443,GO:0009056,GO:0009058,GO:0009108,GO:0009117,GO:0009123,GO:0009124,GO:0009126,GO:0009127,GO:…	2.7.1.11	ko:K00850	ko00010,ko00030,ko00051,ko00052,ko00680,ko01100,ko01110,ko01120,ko01130,ko01200,ko01230,ko03018,ko04152,ko05230,map00010,map00030,map00051,map00052,map00680,map01100,map01110,map01120,map01130,map01200,map01230,map03018,map04152,map05230	M00001,M00345	R00756,R03236,R03237,R03238,R03239,R04779	RC00002,RC00017	ko00000,ko00001,ko00002,ko01000,ko01009,ko03019	-	-	-	PFK
g751.t1	161934.XP_010693227.1	0.0	2214.0	COG1132@1|root,KOG0055@2759|Eukaryota,37I53@33090|Viridiplantae,3GF9I@35493|Streptophyta	35493|Streptophyta	Q	ABC transporter B family member	-	GO:0000003,GO:0003006,GO:0003674,GO:0005215,GO:0005575,GO:0005623,GO:0005886,GO:0006810,GO:0007275,GO:0008150,GO:0008361,GO:0009314,GO:0009411,GO:0009416,GO:0009605,GO:0009606,GO:0009628,GO:0009629,GO:0009630,GO:0009637,GO:0009639,GO:0009640,GO:0009653,GO:0009719,GO:0009725,GO:0009733,GO:0009791,GO:0009908,GO:0009914,GO:0009926,GO:0009958,GO:0009966,GO:0009987,GO:0010033,GO:0010218,GO:0010315,GO:…	3.6.3.44	ko:K05658	ko02010,ko04976,ko05206,ko05226,map02010,map04976,map05206,map05226	-	-	-	ko00000,ko00001,ko01000,ko02000,ko04090,ko04147	3.A.1.201	-	-	ABC_membrane,ABC_tran
g752.t1	161934.XP_010693223.1	4.72e-44	144.0	2CXGJ@1|root,2S648@2759|Eukaryota,37W7P@33090|Viridiplantae,3GK2H@35493|Streptophyta	35493|Streptophyta	K	Transcription factor	-	GO:0003674,GO:0003700,GO:0005575,GO:0005622,GO:0005623,GO:0005737,GO:0005773,GO:0006355,GO:0007275,GO:0008150,GO:0009314,GO:0009416,GO:0009628,GO:0009639,GO:0009640,GO:0009791,GO:0009889,GO:0010468,GO:0010556,GO:0019219,GO:0019222,GO:0031323,GO:0031326,GO:0032501,GO:0032502,GO:0040034,GO:0043226,GO:0043227,GO:0043229,GO:0043231,GO:0044424,GO:0044444,GO:0044464,GO:0048506,GO:0048509,GO:0048510,GO:…	-	-	-	-	-	-	-	-	-	-	HLH
g753.t1	4565.Traes_1BL_0B07001DA.2	3.98e-21	92.8	COG1793@1|root,KOG0967@2759|Eukaryota,37NCU@33090|Viridiplantae,3GAB8@35493|Streptophyta,3KRRZ@4447|Liliopsida,3IAGR@38820|Poales	35493|Streptophyta	L	DNA ligase	-	GO:0000012,GO:0003674,GO:0003824,GO:0003909,GO:0003910,GO:0005575,GO:0005622,GO:0005623,GO:0005634,GO:0005730,GO:0005737,GO:0005739,GO:0006139,GO:0006259,GO:0006260,GO:0006261,GO:0006266,GO:0006271,GO:0006273,GO:0006281,GO:0006302,GO:0006304,GO:0006725,GO:0006807,GO:0006950,GO:0006974,GO:0008150,GO:0008152,GO:0009058,GO:0009059,GO:0009987,GO:0016070,GO:0016874,GO:0016886,GO:0022616,GO:0031974,GO:…	6.5.1.1,6.5.1.6,6.5.1.7	ko:K10747	ko03030,ko03410,ko03420,ko03430,map03030,map03410,map03420,map03430	-	R00381,R00382,R10822,R10823	RC00005	ko00000,ko00001,ko01000,ko03032,ko03400	-	-	-	DNA_ligase_A_C,DNA_ligase_A_M,DNA_ligase_A_N
g754.t1	161934.XP_010667537.1	1.34e-198	566.0	KOG2824@1|root,KOG2824@2759|Eukaryota,37J6U@33090|Viridiplantae,3G9Z3@35493|Streptophyta	35493|Streptophyta	O	glutaredoxin family	-	GO:0005575,GO:0005623,GO:0005886,GO:0016020,GO:0044464,GO:0071944	-	ko:K17479	-	-	-	-	ko00000,ko01009,ko03110	-	-	-	Glutaredoxin
g755.t1	161934.XP_010693333.1	1.84e-197	556.0	COG2017@1|root,KOG1604@2759|Eukaryota,37J42@33090|Viridiplantae,3G7EM@35493|Streptophyta	35493|Streptophyta	G	Converts alpha-aldose to the beta-anomer	-	GO:0003674,GO:0003824,GO:0004034,GO:0005975,GO:0005996,GO:0006006,GO:0006012,GO:0008150,GO:0008152,GO:0009056,GO:0016052,GO:0016853,GO:0016854,GO:0016857,GO:0019318,GO:0019320,GO:0019388,GO:0033499,GO:0044238,GO:0044281,GO:0044282,GO:0046365,GO:0071704,GO:1901575	5.1.3.3	ko:K01785	ko00010,ko00052,ko01100,ko01110,ko01120,ko01130,map00010,map00052,map01100,map01110,map01120,map01130	M00632	R01602,R10619	RC00563	ko00000,ko00001,ko00002,ko01000	-	-	-	Aldose_epim
g757.t1	161934.XP_010693329.1	1.51e-292	810.0	COG1520@1|root,2QUFM@2759|Eukaryota,37M82@33090|Viridiplantae,3GEG2@35493|Streptophyta	35493|Streptophyta	S	PQQ enzyme repeat	-	-	-	-	-	-	-	-	-	-	-	-	PQQ,PQQ_2,PQQ_3
g758.t1	161934.XP_010693337.1	1.41e-160	476.0	28KH1@1|root,2QVE0@2759|Eukaryota,37PNG@33090|Viridiplantae,3G9A1@35493|Streptophyta	35493|Streptophyta	K	WRKY transcription factor	WRKY72	GO:0003674,GO:0003700,GO:0006355,GO:0006950,GO:0006952,GO:0008150,GO:0009889,GO:0010468,GO:0010556,GO:0019219,GO:0019222,GO:0031323,GO:0031326,GO:0050789,GO:0050794,GO:0050896,GO:0051171,GO:0051252,GO:0060255,GO:0065007,GO:0080090,GO:0140110,GO:1903506,GO:2000112,GO:2001141	-	-	-	-	-	-	-	-	-	-	WRKY
g759.t1	161934.XP_010669847.1	3.68e-161	494.0	KOG4197@1|root,KOG4197@2759|Eukaryota,37JCS@33090|Viridiplantae,3GDIM@35493|Streptophyta	35493|Streptophyta	U	Pentatricopeptide repeat-containing protein	-	GO:0003674,GO:0003676,GO:0003723,GO:0003729,GO:0003824,GO:0004518,GO:0004519,GO:0005488,GO:0005575,GO:0005622,GO:0005623,GO:0005737,GO:0006139,GO:0006725,GO:0006807,GO:0006950,GO:0008150,GO:0008152,GO:0009266,GO:0009409,GO:0009451,GO:0009507,GO:0009534,GO:0009535,GO:0009536,GO:0009579,GO:0009628,GO:0009987,GO:0016020,GO:0016070,GO:0016787,GO:0016788,GO:0031976,GO:0031984,GO:0034357,GO:0034641,GO:…	-	-	-	-	-	-	-	-	-	-	PPR,PPR_2,PPR_3
g760.t1	161934.XP_010686166.1	3.24e-311	868.0	KOG1021@1|root,KOG1021@2759|Eukaryota,37IWB@33090|Viridiplantae,3GGYD@35493|Streptophyta	35493|Streptophyta	GMW	xyloglucan galactosyltransferase	-	-	-	ko:K20888	-	-	-	-	ko00000,ko01000,ko01003	-	GT47	-	Exostosin
g761.t1	161934.XP_010693325.1	3.96e-253	694.0	COG1527@1|root,KOG2957@2759|Eukaryota,37N5I@33090|Viridiplantae,3GFHK@35493|Streptophyta	35493|Streptophyta	C	Subunit of the integral membrane V0 complex of vacuolar ATPase. Vacuolar ATPase is responsible for acidifying a variety of intracellular compartments in eukaryotic cells, thus providing most of the energy required for transport processes in the vacuolar system	-	GO:0000323,GO:0003674,GO:0003824,GO:0005215,GO:0005575,GO:0005622,GO:0005623,GO:0005737,GO:0005764,GO:0005765,GO:0005773,GO:0005774,GO:0006810,GO:0006811,GO:0006812,GO:0006873,GO:0006885,GO:0007034,GO:0007035,GO:0008150,GO:0008324,GO:0008553,GO:0009987,GO:0015075,GO:0015077,GO:0015078,GO:0015318,GO:0015399,GO:0015405,GO:0015662,GO:0015672,GO:0016020,GO:0016462,GO:0016469,GO:0016471,GO:0016787,GO:…	-	ko:K02146	ko00190,ko01100,ko04142,ko04145,ko04721,ko04966,ko05110,ko05120,ko05152,ko05203,ko05323,map00190,map01100,map04142,map04145,map04721,map04966,map05110,map05120,map05152,map05203,map05323	M00160	-	-	ko00000,ko00001,ko00002	3.A.2.2	-	-	vATP-synt_AC39
g762.t1	161934.XP_010670322.1	5.28e-174	490.0	COG0330@1|root,KOG2620@2759|Eukaryota,37M98@33090|Viridiplantae,3G8H0@35493|Streptophyta	35493|Streptophyta	C	Hypersensitive-induced response protein	-	-	-	-	-	-	-	-	-	-	-	-	Band_7
g763.t1	161934.XP_010690068.1	7.2e-76	243.0	COG5029@1|root,KOG0366@2759|Eukaryota,37JQ0@33090|Viridiplantae,3GEPU@35493|Streptophyta	35493|Streptophyta	O	geranylgeranyl transferase type-2 subunit	-	GO:0003008,GO:0003674,GO:0003824,GO:0004659,GO:0004661,GO:0004663,GO:0005488,GO:0005515,GO:0005575,GO:0005622,GO:0005623,GO:0005737,GO:0005829,GO:0005886,GO:0005968,GO:0006464,GO:0006807,GO:0007275,GO:0007600,GO:0007601,GO:0008150,GO:0008152,GO:0008270,GO:0008318,GO:0009555,GO:0009987,GO:0010941,GO:0016020,GO:0016740,GO:0016765,GO:0017016,GO:0017137,GO:0018342,GO:0018344,GO:0019538,GO:0019899,GO:…	2.5.1.60	ko:K05956	-	-	-	-	ko00000,ko01000,ko01006,ko04131	-	-	-	Prenyltrans
g764.t1	3641.EOY00227	3.23e-137	414.0	28JST@1|root,2QS6K@2759|Eukaryota,37HUJ@33090|Viridiplantae,3GAQA@35493|Streptophyta	35493|Streptophyta	S	BEST Arabidopsis thaliana protein match is	-	-	-	-	-	-	-	-	-	-	-	-	DUF569
g765.t1	161934.XP_010667541.1	2.68e-94	296.0	28JST@1|root,2SQB0@2759|Eukaryota,3807D@33090|Viridiplantae,3GPQR@35493|Streptophyta	35493|Streptophyta	S	Domain of unknown function (DUF569)	-	-	-	-	-	-	-	-	-	-	-	-	DUF569
g766.t1	161934.XP_010667541.1	9.43e-103	318.0	28JST@1|root,2SQB0@2759|Eukaryota,3807D@33090|Viridiplantae,3GPQR@35493|Streptophyta	35493|Streptophyta	S	Domain of unknown function (DUF569)	-	-	-	-	-	-	-	-	-	-	-	-	DUF569
g767.t1	3641.EOY03345	7.15e-182	519.0	KOG0799@1|root,KOG0799@2759|Eukaryota,37IPY@33090|Viridiplantae,3G7HI@35493|Streptophyta	35493|Streptophyta	G	xylosyltransferase	-	GO:0000139,GO:0000902,GO:0003674,GO:0003824,GO:0005575,GO:0005622,GO:0005623,GO:0005737,GO:0005794,GO:0006029,GO:0006807,GO:0007275,GO:0007399,GO:0008150,GO:0008152,GO:0008194,GO:0009058,GO:0009059,GO:0009100,GO:0009101,GO:0009653,GO:0009826,GO:0009987,GO:0010033,GO:0010721,GO:0010975,GO:0010977,GO:0012505,GO:0015020,GO:0016020,GO:0016043,GO:0016049,GO:0016740,GO:0016757,GO:0016758,GO:0019538,GO:…	-	ko:K20891	-	-	-	-	ko00000,ko01000,ko01003	-	GT14	-	Branch
g768.t1	3847.GLYMA18G48920.1	4.12e-143	428.0	COG0465@1|root,KOG0743@2759|Eukaryota,37QYB@33090|Viridiplantae,3G9CY@35493|Streptophyta,4JM9D@91835|fabids	35493|Streptophyta	O	Belongs to the AAA ATPase family	-	GO:0000003,GO:0000302,GO:0000304,GO:0001101,GO:0003006,GO:0003674,GO:0003824,GO:0005215,GO:0005575,GO:0005622,GO:0005623,GO:0005737,GO:0005739,GO:0005783,GO:0005911,GO:0006810,GO:0006950,GO:0006970,GO:0006979,GO:0007275,GO:0007584,GO:0008104,GO:0008150,GO:0008320,GO:0008565,GO:0009266,GO:0009409,GO:0009414,GO:0009415,GO:0009506,GO:0009605,GO:0009628,GO:0009651,GO:0009719,GO:0009725,GO:0009737,GO:…	-	ko:K08900	-	-	-	-	ko00000,ko03029	-	-	-	AAA,AAA_assoc
g769.t1	161934.XP_010670399.1	4.8e-214	610.0	COG0465@1|root,KOG0743@2759|Eukaryota,37QYB@33090|Viridiplantae,3G9CY@35493|Streptophyta	2759|Eukaryota	O	Belongs to the AAA ATPase family	-	GO:0005575,GO:0005623,GO:0005886,GO:0006950,GO:0006970,GO:0008150,GO:0009628,GO:0009651,GO:0016020,GO:0044464,GO:0050896,GO:0071944	4.99.1.1,4.99.1.9	ko:K01772,ko:K08900	ko00860,ko01100,ko01110,map00860,map01100,map01110	M00121	R00310,R11329	RC01012	ko00000,ko00001,ko00002,ko01000,ko03029	-	-	-	AAA,AAA_assoc
g770.t1	161934.XP_010670349.1	6.51e-235	660.0	COG0465@1|root,KOG0743@2759|Eukaryota,37QYB@33090|Viridiplantae,3G9CY@35493|Streptophyta	2759|Eukaryota	O	Belongs to the AAA ATPase family	-	GO:0005575,GO:0005623,GO:0005886,GO:0006950,GO:0006970,GO:0008150,GO:0009628,GO:0009651,GO:0016020,GO:0044464,GO:0050896,GO:0071944	4.99.1.1,4.99.1.9	ko:K01772,ko:K08900	ko00860,ko01100,ko01110,map00860,map01100,map01110	M00121	R00310,R11329	RC01012	ko00000,ko00001,ko00002,ko01000,ko03029	-	-	-	AAA,AAA_assoc
g771.t1	161934.XP_010670355.1	2.61e-165	469.0	KOG1591@1|root,KOG1591@2759|Eukaryota,37P8E@33090|Viridiplantae,3GBIY@35493|Streptophyta	35493|Streptophyta	E	prolyl 4-hydroxylase	-	GO:0003674,GO:0003824,GO:0004656,GO:0005575,GO:0005622,GO:0005623,GO:0005737,GO:0005783,GO:0005788,GO:0006464,GO:0006807,GO:0007275,GO:0008150,GO:0008152,GO:0009653,GO:0009790,GO:0009792,GO:0009987,GO:0010171,GO:0010172,GO:0012505,GO:0016491,GO:0016705,GO:0016706,GO:0018126,GO:0018193,GO:0018208,GO:0018996,GO:0019511,GO:0019538,GO:0019798,GO:0031543,GO:0031545,GO:0031974,GO:0032501,GO:0032502,GO:…	1.14.11.2	ko:K00472	ko00330,ko01100,map00330,map01100	-	R01252	RC00478	ko00000,ko00001,ko01000	-	-	-	2OG-FeII_Oxy_3,ShK
g772.t1	161934.XP_010670356.1	1.69e-120	356.0	COG5147@1|root,KOG0048@2759|Eukaryota,37KBH@33090|Viridiplantae,3G7RN@35493|Streptophyta	35493|Streptophyta	K	transcription factor	-	GO:0000003,GO:0000981,GO:0000988,GO:0000989,GO:0001067,GO:0001076,GO:0001101,GO:0001134,GO:0001135,GO:0003006,GO:0003674,GO:0003676,GO:0003677,GO:0003700,GO:0005488,GO:0005575,GO:0005622,GO:0005623,GO:0005634,GO:0006355,GO:0006357,GO:0007275,GO:0008150,GO:0009314,GO:0009411,GO:0009416,GO:0009555,GO:0009628,GO:0009719,GO:0009725,GO:0009751,GO:0009753,GO:0009791,GO:0009889,GO:0009890,GO:0009892,GO:…	-	ko:K09422	-	-	-	-	ko00000,ko03000	-	-	-	Myb_DNA-binding
g773.t1	161934.XP_010670367.1	5.01e-261	726.0	COG5411@1|root,KOG0565@2759|Eukaryota,37SKI@33090|Viridiplantae,3GGFY@35493|Streptophyta	35493|Streptophyta	U	Type I inositol 1,4,5-trisphosphate 5-phosphatase CVP2-like	-	GO:0003674,GO:0003824,GO:0004439,GO:0006629,GO:0006644,GO:0006650,GO:0006793,GO:0006796,GO:0008150,GO:0008152,GO:0009987,GO:0016311,GO:0016787,GO:0016788,GO:0016791,GO:0019637,GO:0030258,GO:0034485,GO:0034593,GO:0034594,GO:0034595,GO:0042578,GO:0044237,GO:0044238,GO:0044255,GO:0046486,GO:0046488,GO:0046839,GO:0046856,GO:0052866,GO:0071704,GO:0106019	3.1.3.36	ko:K01099	ko00562,ko01100,ko04070,map00562,map01100,map04070	-	R04404,R09827	RC00078	ko00000,ko00001,ko01000,ko04131	-	-	-	Exo_endo_phos
g774.t1	161934.XP_010670366.1	2.55e-28	115.0	2A7BA@1|root,2RYDV@2759|Eukaryota,37U9H@33090|Viridiplantae,3GIE1@35493|Streptophyta	35493|Streptophyta	-	-	-	-	-	ko:K10374	ko04260,ko04261,ko05410,ko05414,map04260,map04261,map05410,map05414	-	-	-	ko00000,ko00001,ko04812	-	-	-	-
g775.t1	161934.XP_010670368.1	0.0	1739.0	KOG0988@1|root,KOG0988@2759|Eukaryota,37MAM@33090|Viridiplantae,3G8RS@35493|Streptophyta	35493|Streptophyta	A	Probably involved in the RNA silencing pathway and required for the generation of small interfering RNAs (siRNAs)	RdRP	GO:0001101,GO:0006139,GO:0006396,GO:0006725,GO:0006807,GO:0008150,GO:0008152,GO:0009058,GO:0009605,GO:0009607,GO:0009615,GO:0009719,GO:0009725,GO:0009751,GO:0009892,GO:0009987,GO:0010025,GO:0010033,GO:0010166,GO:0010467,GO:0010468,GO:0010605,GO:0010608,GO:0010629,GO:0014070,GO:0016070,GO:0016246,GO:0016441,GO:0016458,GO:0019222,GO:0030422,GO:0031047,GO:0031050,GO:0034641,GO:0035194,GO:0040029,GO:…	2.7.7.48	ko:K11699	-	-	-	-	ko00000,ko01000,ko03036	-	-	-	RdRP
g776.t1	161934.XP_010670370.1	0.0	908.0	28PVY@1|root,2QWIK@2759|Eukaryota,37SXG@33090|Viridiplantae,3G9WA@35493|Streptophyta	35493|Streptophyta	A	zinc finger CCCH domain-containing protein	-	GO:0003674,GO:0003676,GO:0003723,GO:0003729,GO:0005488,GO:0097159,GO:1901363	-	-	-	-	-	-	-	-	-	-	RRM_1,Torus,zf-CCCH
g777.t1	161934.XP_010670371.1	0.0	1642.0	COG0474@1|root,KOG0204@2759|Eukaryota,37IXA@33090|Viridiplantae,3G8CG@35493|Streptophyta	35493|Streptophyta	P	This magnesium-dependent enzyme catalyzes the hydrolysis of ATP coupled with the transport of calcium	-	GO:0000325,GO:0001101,GO:0003674,GO:0003824,GO:0005215,GO:0005388,GO:0005575,GO:0005622,GO:0005623,GO:0005737,GO:0005773,GO:0005774,GO:0005794,GO:0005886,GO:0005887,GO:0006810,GO:0006811,GO:0006812,GO:0006816,GO:0006950,GO:0006952,GO:0008150,GO:0008324,GO:0009266,GO:0009409,GO:0009414,GO:0009415,GO:0009507,GO:0009536,GO:0009605,GO:0009607,GO:0009617,GO:0009628,GO:0009705,GO:0010035,GO:0010941,GO:…	3.6.3.8	ko:K01537	-	-	-	-	ko00000,ko01000	3.A.3.2	-	-	CaATP_NAI,Cation_ATPase,Cation_ATPase_C,Cation_ATPase_N,E1-E2_ATPase,Hydrolase,Hydrolase_3
g778.t1	161934.XP_010672782.1	1.1e-193	547.0	COG0194@1|root,KOG0707@2759|Eukaryota,37QQK@33090|Viridiplantae,3GDEC@35493|Streptophyta	35493|Streptophyta	F	guanylate kinase	AGK2	GO:0003674,GO:0003824,GO:0004385,GO:0005575,GO:0005622,GO:0005623,GO:0005737,GO:0005829,GO:0006139,GO:0006163,GO:0006164,GO:0006185,GO:0006725,GO:0006753,GO:0006793,GO:0006796,GO:0006807,GO:0006810,GO:0007275,GO:0008104,GO:0008150,GO:0008152,GO:0009058,GO:0009116,GO:0009117,GO:0009119,GO:0009123,GO:0009126,GO:0009132,GO:0009133,GO:0009135,GO:0009136,GO:0009141,GO:0009144,GO:0009150,GO:0009151,GO:…	2.7.4.8	ko:K00942	ko00230,ko01100,map00230,map01100	M00050	R00332,R02090	RC00002	ko00000,ko00001,ko00002,ko01000	-	-	-	Guanylate_kin
g779.t1	161934.XP_010676930.1	6.62e-186	530.0	28IV6@1|root,2QR6V@2759|Eukaryota,37S8M@33090|Viridiplantae,3GE71@35493|Streptophyta	35493|Streptophyta	G	Belongs to the glycosyl hydrolase 17 family	-	GO:0001871,GO:0003674,GO:0003824,GO:0004553,GO:0005488,GO:0005575,GO:0005618,GO:0005623,GO:0005886,GO:0007154,GO:0008150,GO:0008422,GO:0009505,GO:0009987,GO:0015926,GO:0016020,GO:0016787,GO:0016798,GO:0030246,GO:0030247,GO:0030312,GO:0031224,GO:0031225,GO:0031226,GO:0042973,GO:0044425,GO:0044459,GO:0044464,GO:0046658,GO:0071944	-	-	-	-	-	-	-	-	-	-	Glyco_hydro_17
g780.t1	161934.XP_010676929.1	0.0	1190.0	COG5560@1|root,KOG1870@2759|Eukaryota,37IFU@33090|Viridiplantae,3GFXM@35493|Streptophyta	35493|Streptophyta	O	Belongs to the peptidase C19 family	-	-	3.4.19.12	ko:K11839,ko:K21343	ko04137,ko04144,ko04934,map04137,map04144,map04934	-	-	-	ko00000,ko00001,ko01000,ko01002,ko04121,ko04131	-	-	-	DUSP,UCH
g781.t1	161934.XP_010676888.1	1.28e-140	412.0	COG3836@1|root,2QR7H@2759|Eukaryota,37IKS@33090|Viridiplantae,3G7IS@35493|Streptophyta	35493|Streptophyta	G	Phosphoenolpyruvate carboxylase family protein	-	-	-	-	-	-	-	-	-	-	-	-	HpcH_HpaI
g782.t1	161934.XP_010676892.1	1e-64	209.0	29W5B@1|root,2RXNR@2759|Eukaryota,37TXE@33090|Viridiplantae,3GHVE@35493|Streptophyta	35493|Streptophyta	-	-	-	-	-	-	-	-	-	-	-	-	-	-	-
g783.t1	13333.ERN13359	5.95e-249	708.0	COG4725@1|root,KOG2098@2759|Eukaryota,37MVH@33090|Viridiplantae,3GEWT@35493|Streptophyta	35493|Streptophyta	A	Belongs to the MT-A70-like family	-	GO:0001510,GO:0003674,GO:0003824,GO:0005575,GO:0005622,GO:0005623,GO:0005634,GO:0005654,GO:0005737,GO:0006139,GO:0006725,GO:0006807,GO:0008150,GO:0008152,GO:0008168,GO:0008173,GO:0008174,GO:0008757,GO:0009451,GO:0009507,GO:0009536,GO:0009987,GO:0016070,GO:0016071,GO:0016422,GO:0016556,GO:0016604,GO:0016607,GO:0016740,GO:0016741,GO:0031974,GO:0031981,GO:0032259,GO:0032991,GO:0034641,GO:0034708,GO:…	2.1.1.62	ko:K05925	-	-	-	-	ko00000,ko01000,ko03019	-	-	-	MT-A70
g784.t1	161934.XP_010676850.1	1.06e-264	754.0	KOG0283@1|root,KOG0283@2759|Eukaryota,37MY6@33090|Viridiplantae,3G9IH@35493|Streptophyta	35493|Streptophyta	S	WD repeat-containing protein	-	-	-	ko:K20241	-	-	-	-	ko00000,ko04131	-	-	-	WD40
g785.t1	161934.XP_010676849.1	5.8e-251	701.0	COG5459@1|root,KOG2539@2759|Eukaryota,37KUR@33090|Viridiplantae,3GBQT@35493|Streptophyta	35493|Streptophyta	J	Methyltransferase-like protein 17	-	GO:0005575,GO:0005622,GO:0005623,GO:0005634,GO:0005654,GO:0031974,GO:0031981,GO:0043226,GO:0043227,GO:0043229,GO:0043231,GO:0043233,GO:0044422,GO:0044424,GO:0044428,GO:0044446,GO:0044464,GO:0070013	3.5.2.9	ko:K01469	ko00480,map00480	-	R00251	RC00553	ko00000,ko00001,ko01000	-	-	-	Rsm22
g786.t1	161934.XP_010676847.1	2.56e-187	526.0	COG1028@1|root,KOG1208@2759|Eukaryota,37K4T@33090|Viridiplantae,3GF98@35493|Streptophyta	35493|Streptophyta	Q	Belongs to the short-chain dehydrogenases reductases (SDR) family	-	GO:0003674,GO:0003824,GO:0005575,GO:0005622,GO:0005623,GO:0005737,GO:0005886,GO:0008150,GO:0008152,GO:0009507,GO:0009526,GO:0009528,GO:0009536,GO:0009706,GO:0009941,GO:0016020,GO:0016491,GO:0019866,GO:0031090,GO:0031967,GO:0031969,GO:0031975,GO:0042170,GO:0043226,GO:0043227,GO:0043229,GO:0043231,GO:0044422,GO:0044424,GO:0044434,GO:0044435,GO:0044444,GO:0044446,GO:0044464,GO:0055114,GO:0071944	1.1.1.300	ko:K11153	ko00830,ko01100,map00830,map01100	-	R08379,R08383	RC00649	ko00000,ko00001,ko01000	-	-	-	adh_short
g787.t1	161934.XP_010676845.1	0.0	884.0	COG1626@1|root,KOG0602@2759|Eukaryota,37J87@33090|Viridiplantae,3G9GD@35493|Streptophyta	35493|Streptophyta	G	Alpha-trehalose glucohydrolase	-	GO:0003674,GO:0003824,GO:0004553,GO:0004555,GO:0005575,GO:0005623,GO:0005886,GO:0005975,GO:0005984,GO:0005991,GO:0005993,GO:0008150,GO:0008152,GO:0009056,GO:0009311,GO:0009313,GO:0009987,GO:0015927,GO:0016020,GO:0016052,GO:0016787,GO:0016798,GO:0044237,GO:0044238,GO:0044248,GO:0044262,GO:0044275,GO:0044464,GO:0046352,GO:0071704,GO:0071944,GO:1901575	3.2.1.28	ko:K01194	ko00500,ko01100,map00500,map01100	-	R00010	RC00049	ko00000,ko00001,ko00537,ko01000	-	GH37	-	Trehalase
g788.t1	161934.XP_010676844.1	0.0	1285.0	COG0488@1|root,KOG0062@2759|Eukaryota,37HR7@33090|Viridiplantae,3GD4V@35493|Streptophyta	35493|Streptophyta	EJ	ABC transporter F family member	-	GO:0003674,GO:0005215,GO:0005575,GO:0005622,GO:0005623,GO:0005737,GO:0005829,GO:0006950,GO:0006952,GO:0008150,GO:0009605,GO:0009607,GO:0009617,GO:0010035,GO:0010038,GO:0042221,GO:0042742,GO:0043207,GO:0044424,GO:0044444,GO:0044464,GO:0046686,GO:0050896,GO:0051704,GO:0051707,GO:0098542	-	ko:K06158	-	-	-	-	ko00000,ko03012	-	-	-	ABC_tran,ABC_tran_Xtn
g789.t1	161934.XP_010676243.1	0.0	1275.0	COG0147@1|root,KOG1224@2759|Eukaryota,37NZ7@33090|Viridiplantae,3GG5C@35493|Streptophyta	35493|Streptophyta	J	synthase	-	GO:0003674,GO:0003824,GO:0005575,GO:0005622,GO:0005623,GO:0005737,GO:0006082,GO:0006520,GO:0006575,GO:0006725,GO:0006732,GO:0006760,GO:0006766,GO:0006767,GO:0006807,GO:0008150,GO:0008152,GO:0008153,GO:0008483,GO:0008652,GO:0009058,GO:0009072,GO:0009073,GO:0009108,GO:0009110,GO:0009396,GO:0009507,GO:0009536,GO:0009987,GO:0016053,GO:0016740,GO:0016769,GO:0017144,GO:0018130,GO:0019438,GO:0019752,GO:…	2.6.1.85	ko:K13950	ko00790,map00790	-	R01716	RC00010,RC01418	ko00000,ko00001,ko01000	-	-	-	Anth_synt_I_N,Chorismate_bind,GATase
g790.t1	102107.XP_008223213.1	3.95e-65	198.0	COG2036@1|root,KOG3467@2759|Eukaryota,37UE8@33090|Viridiplantae,3GIMJ@35493|Streptophyta,4JPPN@91835|fabids	35493|Streptophyta	B	Core component of nucleosome. Nucleosomes wrap and compact DNA into chromatin, limiting DNA accessibility to the cellular machineries which require DNA as a template. Histones thereby play a central role in transcription regulation, DNA repair, DNA replication and chromosomal stability. DNA accessibility is regulated via a complex set of post-translational modifications of histones, also called h…	-	GO:0000228,GO:0000785,GO:0000786,GO:0000788,GO:0000790,GO:0003674,GO:0003676,GO:0003677,GO:0005488,GO:0005515,GO:0005575,GO:0005622,GO:0005623,GO:0005634,GO:0005694,GO:0006323,GO:0006325,GO:0006333,GO:0006334,GO:0006996,GO:0008150,GO:0009987,GO:0016043,GO:0022607,GO:0031497,GO:0031974,GO:0031981,GO:0032991,GO:0032993,GO:0034622,GO:0034728,GO:0042393,GO:0043226,GO:0043227,GO:0043228,GO:0043229,GO:…	-	ko:K11254	ko05034,ko05203,ko05322,map05034,map05203,map05322	-	-	-	ko00000,ko00001,ko03036	-	-	-	CENP-T_C
g791.t1	161934.XP_010695587.1	6.66e-81	246.0	29U5U@1|root,2RXHX@2759|Eukaryota,37TV5@33090|Viridiplantae,3GBGQ@35493|Streptophyta	35493|Streptophyta	J	30S ribosomal protein S6 alpha	-	GO:0003674,GO:0003676,GO:0003723,GO:0003735,GO:0005198,GO:0005488,GO:0005575,GO:0005622,GO:0005623,GO:0005737,GO:0009507,GO:0009534,GO:0009535,GO:0009536,GO:0009579,GO:0016020,GO:0019843,GO:0031976,GO:0031984,GO:0034357,GO:0042651,GO:0043226,GO:0043227,GO:0043229,GO:0043231,GO:0044422,GO:0044424,GO:0044434,GO:0044435,GO:0044436,GO:0044444,GO:0044446,GO:0044464,GO:0055035,GO:0070181,GO:0097159,GO:…	-	ko:K02990	ko03010,map03010	M00178	-	-	br01610,ko00000,ko00001,ko00002,ko03011,ko03029	-	-	-	Ribosomal_S6
g792.t1	161934.XP_010695586.1	1.74e-74	230.0	KOG0800@1|root,KOG0800@2759|Eukaryota,37UUA@33090|Viridiplantae,3GJ6J@35493|Streptophyta	35493|Streptophyta	O	Ring-H2 zinc finger protein	-	-	2.3.2.27	ko:K19039	-	-	-	-	ko00000,ko01000,ko04121	-	-	-	zf-RING_2
g793.t1	161934.XP_010695583.1	0.0	941.0	28JYJ@1|root,2QTME@2759|Eukaryota,37M8F@33090|Viridiplantae,3G932@35493|Streptophyta	161934.XP_010695583.1|-	K	Auxin response factors (ARFs) are transcriptional factors that bind specifically to the DNA sequence 5'-TGTCTC-3' found in the auxin-responsive promoter elements (AuxREs)	-	-	-	ko:K14486	ko04075,map04075	-	-	-	ko00000,ko00001	-	-	-	-
g794.t1	161934.XP_010677765.1	0.0	1449.0	COG2801@1|root,KOG0017@2759|Eukaryota,37MKC@33090|Viridiplantae,3GHQ7@35493|Streptophyta	35493|Streptophyta	L	Reverse transcriptase (RNA-dependent DNA polymerase)	-	-	-	-	-	-	-	-	-	-	-	-	RVT_1,RVT_3,Retrotrans_gag,rve
g795.t1	161934.XP_010676262.1	6.57e-64	201.0	KOG2712@1|root,KOG2712@2759|Eukaryota,37UEC@33090|Viridiplantae,3GIZ7@35493|Streptophyta	35493|Streptophyta	K	RNA polymerase II transcriptional coactivator	-	GO:0003674,GO:0003712,GO:0003713,GO:0005575,GO:0005622,GO:0005623,GO:0005634,GO:0005667,GO:0006355,GO:0006357,GO:0008150,GO:0009889,GO:0009891,GO:0009893,GO:0010468,GO:0010556,GO:0010557,GO:0010604,GO:0010628,GO:0019219,GO:0019222,GO:0031323,GO:0031325,GO:0031326,GO:0031328,GO:0031334,GO:0032991,GO:0043226,GO:0043227,GO:0043229,GO:0043231,GO:0043254,GO:0044087,GO:0044089,GO:0044424,GO:0044464,GO:…	-	-	-	-	-	-	-	-	-	-	DEK_C,PC4
g796.t1	3694.POPTR_1840s00200.1	4.74e-43	148.0	2CGAC@1|root,2S3KG@2759|Eukaryota,37WCC@33090|Viridiplantae,3GK6G@35493|Streptophyta,4JQFU@91835|fabids	35493|Streptophyta	-	-	-	-	-	-	-	-	-	-	-	-	-	-	-
g797.t1	161934.XP_010676268.1	1.42e-197	552.0	KOG3002@1|root,KOG3002@2759|Eukaryota,37ITI@33090|Viridiplantae,3GFTI@35493|Streptophyta	35493|Streptophyta	O	E3 ubiquitin-protein ligase that mediates ubiquitination and subsequent proteasomal degradation of target proteins. E3 ubiquitin ligases accept ubiquitin from an E2 ubiquitin- conjugating enzyme in the form of a thioester and then directly transfers the ubiquitin to targeted substrates	-	GO:0003674,GO:0003824,GO:0004842,GO:0006464,GO:0006807,GO:0008150,GO:0008152,GO:0009987,GO:0016567,GO:0016740,GO:0019538,GO:0019787,GO:0032446,GO:0036211,GO:0043170,GO:0043412,GO:0044237,GO:0044238,GO:0044260,GO:0044267,GO:0061630,GO:0061659,GO:0070647,GO:0071704,GO:0140096,GO:1901564	2.3.2.27	ko:K04506	ko04013,ko04115,ko04120,ko04310,map04013,map04115,map04120,map04310	-	-	-	ko00000,ko00001,ko01000,ko04121	-	-	-	Sina
g798.t1	161934.XP_010679945.1	0.0	1248.0	COG5047@1|root,KOG1986@2759|Eukaryota,37SQS@33090|Viridiplantae,3G7QH@35493|Streptophyta	35493|Streptophyta	U	transport) protein	-	GO:0001501,GO:0003674,GO:0005488,GO:0005575,GO:0005622,GO:0005623,GO:0005737,GO:0005783,GO:0005798,GO:0005829,GO:0006810,GO:0006888,GO:0006900,GO:0006996,GO:0007275,GO:0008150,GO:0008270,GO:0009653,GO:0009790,GO:0009792,GO:0009887,GO:0009888,GO:0009987,GO:0012505,GO:0012506,GO:0012507,GO:0016020,GO:0016043,GO:0016050,GO:0016192,GO:0019898,GO:0022607,GO:0030117,GO:0030120,GO:0030127,GO:0030133,GO:…	-	ko:K14006	ko04141,map04141	M00404	-	-	ko00000,ko00001,ko00002,ko04131	-	-	-	Gelsolin,Sec23_BS,Sec23_helical,Sec23_trunk,zf-Sec23_Sec24
g799.t1	161934.XP_010676278.1	6.65e-74	237.0	28P8U@1|root,2QVVY@2759|Eukaryota,37T9D@33090|Viridiplantae,3G9JE@35493|Streptophyta	35493|Streptophyta	S	Late embryogenesis abundant protein	-	-	-	-	-	-	-	-	-	-	-	-	LEA_2
g800.t1	161934.XP_010676280.1	1.85e-200	561.0	28Q2R@1|root,2QWRG@2759|Eukaryota,37T5F@33090|Viridiplantae,3GFQT@35493|Streptophyta	35493|Streptophyta	G	GDSL esterase lipase	-	-	-	-	-	-	-	-	-	-	-	-	Lipase_3
g801.t1	161934.XP_010676282.1	1.37e-229	634.0	COG1087@1|root,KOG1371@2759|Eukaryota,37HJT@33090|Viridiplantae,3GD5G@35493|Streptophyta	35493|Streptophyta	M	UDP-glucose 4-epimerase	UGE5	GO:0000271,GO:0003674,GO:0003824,GO:0003978,GO:0005575,GO:0005622,GO:0005623,GO:0005737,GO:0005794,GO:0005795,GO:0005829,GO:0005975,GO:0005976,GO:0006073,GO:0007275,GO:0008150,GO:0008152,GO:0009058,GO:0009059,GO:0009250,GO:0009653,GO:0009832,GO:0009888,GO:0009969,GO:0009987,GO:0010015,GO:0010053,GO:0010383,GO:0010410,GO:0010411,GO:0012505,GO:0016051,GO:0016853,GO:0016854,GO:0016857,GO:0022622,GO:…	5.1.3.2	ko:K01784	ko00052,ko00520,ko01100,map00052,map00520,map01100	M00361,M00362,M00632	R00291,R02984	RC00289	ko00000,ko00001,ko00002,ko01000	-	-	-	GDP_Man_Dehyd
g802.t1	161934.XP_010676283.1	1.34e-215	598.0	KOG2778@1|root,KOG2778@2759|Eukaryota,37JJG@33090|Viridiplantae,3G9KD@35493|Streptophyta	35493|Streptophyta	O	ubiquitin carboxyl-terminal hydrolase	-	GO:0000228,GO:0000785,GO:0000790,GO:0003674,GO:0003824,GO:0004843,GO:0004857,GO:0004866,GO:0005488,GO:0005575,GO:0005622,GO:0005623,GO:0005634,GO:0005654,GO:0005694,GO:0005737,GO:0005739,GO:0005829,GO:0006464,GO:0006508,GO:0006807,GO:0007275,GO:0008150,GO:0008152,GO:0008233,GO:0008234,GO:0009653,GO:0009892,GO:0009894,GO:0009987,GO:0010016,GO:0010466,GO:0010605,GO:0010951,GO:0016579,GO:0016787,GO:…	3.4.19.12	ko:K05610	-	-	-	-	ko00000,ko01000,ko01002,ko04121	-	-	-	Peptidase_C12
g803.t1	161934.XP_010676287.1	8.98e-66	209.0	2CBKJ@1|root,2RXW7@2759|Eukaryota,37U6Y@33090|Viridiplantae,3GIXG@35493|Streptophyta	35493|Streptophyta	-	-	-	-	-	-	-	-	-	-	-	-	-	-	FYTT
g804.t1	161934.XP_010676289.1	1.16e-131	387.0	COG0105@1|root,KOG0888@2759|Eukaryota,37HQK@33090|Viridiplantae,3G9AR@35493|Streptophyta	35493|Streptophyta	F	Nucleoside diphosphate kinase	-	GO:0003674,GO:0003824,GO:0004550,GO:0005488,GO:0005575,GO:0005622,GO:0005623,GO:0005737,GO:0005739,GO:0005740,GO:0005743,GO:0005758,GO:0006139,GO:0006165,GO:0006725,GO:0006753,GO:0006793,GO:0006796,GO:0006807,GO:0006950,GO:0006979,GO:0008150,GO:0008152,GO:0008270,GO:0009117,GO:0009132,GO:0009507,GO:0009534,GO:0009536,GO:0009543,GO:0009579,GO:0009987,GO:0016020,GO:0016301,GO:0016310,GO:0016740,GO:…	2.7.4.6	ko:K00940	ko00230,ko00240,ko00983,ko01100,ko01110,ko01130,ko04016,map00230,map00240,map00983,map01100,map01110,map01130,map04016	M00049,M00050,M00052,M00053	R00124,R00139,R00156,R00330,R00570,R00722,R01137,R01857,R02093,R02326,R02331,R03530,R11894,R11895	RC00002	ko00000,ko00001,ko00002,ko01000,ko04131	-	-	-	NDK
g805.t1	4081.Solyc08g082390.2.1	1.32e-16	74.3	2E0PX@1|root,2S83U@2759|Eukaryota,37WP0@33090|Viridiplantae,3GKRX@35493|Streptophyta,44M5E@71274|asterids	35493|Streptophyta	-	-	-	-	-	-	-	-	-	-	-	-	-	-	-
g806.t1	161934.XP_010676292.1	1.57e-19	87.0	2E70K@1|root,2SDNN@2759|Eukaryota,37XT2@33090|Viridiplantae,3GMGQ@35493|Streptophyta	35493|Streptophyta	-	-	-	-	-	-	-	-	-	-	-	-	-	-	-
g807.t1	102107.XP_008239031.1	3.22e-22	90.5	2DZPQ@1|root,2S76Q@2759|Eukaryota,37WNI@33090|Viridiplantae,3GKY9@35493|Streptophyta,4JR3N@91835|fabids	35493|Streptophyta	-	-	-	-	-	-	-	-	-	-	-	-	-	-	-
g808.t1	161934.XP_010676295.1	3.62e-37	129.0	2CTTZ@1|root,2S7TU@2759|Eukaryota,37WQW@33090|Viridiplantae,3GKYN@35493|Streptophyta	35493|Streptophyta	M	Plant non-specific lipid-transfer proteins transfer phospholipids as well as galactolipids across membranes. May play a role in wax or cutin deposition in the cell walls of expanding epidermal cells and certain secretory tissues	-	-	-	-	-	-	-	-	-	-	-	-	LTP_2,Tryp_alpha_amyl
g809.t1	161934.XP_010676297.1	0.0	1112.0	COG1022@1|root,KOG1256@2759|Eukaryota,37QDD@33090|Viridiplantae,3GG0A@35493|Streptophyta	35493|Streptophyta	I	Long chain acyl-CoA synthetase	-	GO:0001676,GO:0003674,GO:0003824,GO:0004467,GO:0005575,GO:0005622,GO:0005623,GO:0005737,GO:0005783,GO:0005794,GO:0005886,GO:0006082,GO:0006629,GO:0006631,GO:0008150,GO:0008152,GO:0009987,GO:0012505,GO:0015645,GO:0016020,GO:0016405,GO:0016874,GO:0016877,GO:0016878,GO:0019752,GO:0032787,GO:0043226,GO:0043227,GO:0043229,GO:0043231,GO:0043436,GO:0044237,GO:0044238,GO:0044255,GO:0044281,GO:0044424,GO:…	6.2.1.3	ko:K01897	ko00061,ko00071,ko01100,ko01212,ko02024,ko03320,ko04146,ko04216,ko04714,ko04920,map00061,map00071,map01100,map01212,map02024,map03320,map04146,map04216,map04714,map04920	M00086	R01280	RC00004,RC00014	ko00000,ko00001,ko00002,ko01000,ko01004,ko04147	4.C.1.1	-	-	AMP-binding
g810.t1	161934.XP_010676298.1	3.78e-135	414.0	2CNBU@1|root,2QV2U@2759|Eukaryota,37T4I@33090|Viridiplantae,3GFEA@35493|Streptophyta	35493|Streptophyta	S	Leucine-rich repeat (LRR) family protein	-	-	-	-	-	-	-	-	-	-	-	-	LRR_6,LRR_8
g811.t1	161934.XP_010676302.1	0.0	1000.0	2CMQJ@1|root,2QRF6@2759|Eukaryota,37PRS@33090|Viridiplantae,3GBAT@35493|Streptophyta	35493|Streptophyta	G	Endoglucanase	GH9C2	-	3.2.1.4	ko:K01179	ko00500,ko01100,map00500,map01100	-	R06200,R11307,R11308	-	ko00000,ko00001,ko01000	-	GH5,GH9	-	CBM49,Glyco_hydro_9
g812.t1	161934.XP_010676304.1	1.63e-122	362.0	28KWU@1|root,2QTDE@2759|Eukaryota,37S38@33090|Viridiplantae,3GD10@35493|Streptophyta	35493|Streptophyta	K	transcription factor	-	GO:0003674,GO:0003700,GO:0006355,GO:0008150,GO:0009889,GO:0010033,GO:0010200,GO:0010243,GO:0010468,GO:0010556,GO:0019219,GO:0019222,GO:0031323,GO:0031326,GO:0042221,GO:0042493,GO:0050789,GO:0050794,GO:0050896,GO:0051171,GO:0051252,GO:0060255,GO:0065007,GO:0080090,GO:0140110,GO:1901698,GO:1901700,GO:1903506,GO:2000112,GO:2001141	-	-	-	-	-	-	-	-	-	-	AP2
g814.t1	161934.XP_010676325.1	1.14e-256	712.0	COG0814@1|root,KOG1303@2759|Eukaryota,37RUC@33090|Viridiplantae,3GG5G@35493|Streptophyta	35493|Streptophyta	E	Transporter	-	GO:0003333,GO:0003674,GO:0005215,GO:0005342,GO:0005575,GO:0005623,GO:0005886,GO:0006810,GO:0006811,GO:0006820,GO:0006865,GO:0008150,GO:0008509,GO:0008514,GO:0015075,GO:0015171,GO:0015318,GO:0015711,GO:0015849,GO:0016020,GO:0022857,GO:0034220,GO:0044464,GO:0046942,GO:0046943,GO:0051179,GO:0051234,GO:0055085,GO:0071702,GO:0071705,GO:0071944,GO:0098656,GO:1903825,GO:1905039	-	-	-	-	-	-	-	-	-	-	Aa_trans
g815.t1	161934.XP_010676327.1	4.47e-153	452.0	COG5648@1|root,KOG0381@2759|Eukaryota,37PNS@33090|Viridiplantae,3GH20@35493|Streptophyta	35493|Streptophyta	K	High mobility group B protein	-	GO:0003674,GO:0003676,GO:0003677,GO:0003700,GO:0005488,GO:0006355,GO:0008150,GO:0009889,GO:0010468,GO:0010556,GO:0019219,GO:0019222,GO:0031323,GO:0031326,GO:0050789,GO:0050794,GO:0051171,GO:0051252,GO:0060255,GO:0065007,GO:0080090,GO:0097159,GO:0140110,GO:1901363,GO:1903506,GO:2000112,GO:2001141	-	ko:K09273	-	-	-	-	ko00000,ko03000,ko03021	-	-	-	HMG_box
g816.t1	161934.XP_010676328.1	4.53e-208	587.0	28K4X@1|root,2QSJI@2759|Eukaryota,37MYG@33090|Viridiplantae,3GCXM@35493|Streptophyta	35493|Streptophyta	S	protein trichome birefringence-like	-	GO:0003674,GO:0003824,GO:0005575,GO:0005622,GO:0005623,GO:0005737,GO:0005794,GO:0008150,GO:0008374,GO:0009987,GO:0012505,GO:0016407,GO:0016413,GO:0016740,GO:0016746,GO:0016747,GO:0043226,GO:0043227,GO:0043229,GO:0043231,GO:0044424,GO:0044444,GO:0044464,GO:0071554	-	-	-	-	-	-	-	-	-	-	PC-Esterase,PMR5N
g817.t1	4577.GRMZM2G148555_P01	1.14e-50	200.0	2C5YW@1|root,2QTCM@2759|Eukaryota,37N6Q@33090|Viridiplantae,3GBCH@35493|Streptophyta,3KU70@4447|Liliopsida,3IC1A@38820|Poales	35493|Streptophyta	S	Probable zinc-ribbon domain	-	-	-	-	-	-	-	-	-	-	-	-	zinc_ribbon_12
g818.t1	161934.XP_010676334.1	2.38e-233	644.0	KOG0752@1|root,KOG0752@2759|Eukaryota,37PSZ@33090|Viridiplantae,3GDVR@35493|Streptophyta	35493|Streptophyta	C	Belongs to the mitochondrial carrier (TC 2.A.29) family	-	GO:0003674,GO:0005215,GO:0005575,GO:0005622,GO:0005623,GO:0005737,GO:0005739,GO:0005740,GO:0005743,GO:0006810,GO:0006839,GO:0008150,GO:0016020,GO:0016021,GO:0019866,GO:0022857,GO:0031090,GO:0031224,GO:0031966,GO:0031967,GO:0031975,GO:0043226,GO:0043227,GO:0043229,GO:0043231,GO:0044422,GO:0044424,GO:0044425,GO:0044429,GO:0044444,GO:0044446,GO:0044464,GO:0051179,GO:0051234,GO:0055085	-	ko:K14684	-	-	-	-	ko00000,ko02000	2.A.29.23	-	-	Mito_carr
g819.t1	161934.XP_010693335.1	1.81e-214	604.0	COG5190@1|root,KOG0323@2759|Eukaryota,37JYQ@33090|Viridiplantae,3G7ZC@35493|Streptophyta	35493|Streptophyta	K	RNA polymerase II C-terminal domain phosphatase-like	-	GO:0000428,GO:0003674,GO:0003824,GO:0004721,GO:0004722,GO:0005488,GO:0005515,GO:0005575,GO:0005622,GO:0005623,GO:0005634,GO:0005654,GO:0006355,GO:0006357,GO:0006464,GO:0006470,GO:0006793,GO:0006796,GO:0006807,GO:0006950,GO:0006970,GO:0008022,GO:0008150,GO:0008152,GO:0008420,GO:0009628,GO:0009651,GO:0009889,GO:0009987,GO:0010468,GO:0010556,GO:0016311,GO:0016591,GO:0016787,GO:0016788,GO:0016791,GO:…	3.1.3.16	ko:K18999	-	-	-	-	ko00000,ko01000,ko01009,ko03021	-	-	-	BRCT,NIF,PTCB-BRCT
g820.t1	161934.XP_010676342.1	0.0	1214.0	KOG1033@1|root,KOG1033@2759|Eukaryota,37N6B@33090|Viridiplantae,3GF81@35493|Streptophyta	35493|Streptophyta	J	SPA1-related	-	GO:0000151,GO:0005575,GO:0005622,GO:0005623,GO:0031461,GO:0032991,GO:0044424,GO:0044464,GO:0080008,GO:1902494,GO:1990234	-	ko:K16240	ko04712,map04712	-	-	-	ko00000,ko00001	-	-	-	Pkinase,WD40
g821.t1	161934.XP_010676344.1	3.83e-212	589.0	COG0697@1|root,KOG2234@2759|Eukaryota,37NE0@33090|Viridiplantae,3GD4Y@35493|Streptophyta	35493|Streptophyta	G	Cmp-sialic acid transporter	-	GO:0003674,GO:0005215,GO:0005342,GO:0006810,GO:0006811,GO:0006820,GO:0008150,GO:0008509,GO:0008514,GO:0015075,GO:0015136,GO:0015318,GO:0015711,GO:0015739,GO:0015849,GO:0022857,GO:0034220,GO:0046942,GO:0046943,GO:0051179,GO:0051234,GO:0055085,GO:0071702,GO:0098656,GO:1901264,GO:1901505,GO:1903825,GO:1905039	-	ko:K15272	-	-	-	-	ko00000,ko02000	2.A.7.12	-	-	Nuc_sug_transp
g822.t1	4432.XP_010266430.1	1.41e-15	70.9	2DZG4@1|root,2S708@2759|Eukaryota,37WQU@33090|Viridiplantae,3GKZ6@35493|Streptophyta	33090|Viridiplantae	S	Arabinogalactan peptide	-	-	-	-	-	-	-	-	-	-	-	-	AGP
g823.t1	161934.XP_010676354.1	2.19e-269	757.0	28KYT@1|root,2QTFK@2759|Eukaryota,37J37@33090|Viridiplantae,3GCJU@35493|Streptophyta	35493|Streptophyta	T	inactive receptor kinase	-	GO:0005575,GO:0005622,GO:0005623,GO:0005737,GO:0005739,GO:0005886,GO:0016020,GO:0043226,GO:0043227,GO:0043229,GO:0043231,GO:0044424,GO:0044444,GO:0044464,GO:0071944	-	-	-	-	-	-	-	-	-	-	LRRNT_2,LRR_1,LRR_4,LRR_8,Pkinase,Pkinase_Tyr
g824.t1	161934.XP_010676355.1	1.02e-158	452.0	COG0676@1|root,KOG1594@2759|Eukaryota,37PFF@33090|Viridiplantae,3GGCB@35493|Streptophyta	35493|Streptophyta	G	Belongs to the glucose-6-phosphate 1-epimerase family	-	-	5.1.3.15	ko:K01792	ko00010,ko01100,ko01110,ko01120,ko01130,map00010,map01100,map01110,map01120,map01130	-	R02739	RC00563	ko00000,ko00001,ko01000	-	-	-	Aldose_epim
g825.t1	161934.XP_010676957.1	2.86e-316	869.0	COG0362@1|root,KOG2653@2759|Eukaryota,37I0U@33090|Viridiplantae,3G9N7@35493|Streptophyta	35493|Streptophyta	G	Catalyzes the oxidative decarboxylation of 6- phosphogluconate to ribulose 5-phosphate and CO(2), with concomitant reduction of NADP to NADPH	-	GO:0001101,GO:0003674,GO:0003824,GO:0005575,GO:0005622,GO:0005623,GO:0005737,GO:0005739,GO:0005829,GO:0005911,GO:0006081,GO:0006098,GO:0006139,GO:0006725,GO:0006732,GO:0006733,GO:0006739,GO:0006753,GO:0006793,GO:0006796,GO:0006807,GO:0006950,GO:0006970,GO:0008114,GO:0008150,GO:0008152,GO:0009051,GO:0009117,GO:0009266,GO:0009409,GO:0009414,GO:0009415,GO:0009506,GO:0009507,GO:0009532,GO:0009536,GO:…	1.1.1.343,1.1.1.44	ko:K00033	ko00030,ko00480,ko01100,ko01110,ko01120,ko01130,ko01200,map00030,map00480,map01100,map01110,map01120,map01130,map01200	M00004,M00006	R01528,R10221	RC00001,RC00539	ko00000,ko00001,ko00002,ko01000	-	-	-	6PGD,NAD_binding_2
g826.t1	161934.XP_010676365.1	2.03e-300	831.0	28KQJ@1|root,2QT6M@2759|Eukaryota,37M5B@33090|Viridiplantae,3GEF9@35493|Streptophyta	35493|Streptophyta	S	BTB POZ domain-containing protein	-	GO:0000151,GO:0003674,GO:0005488,GO:0005515,GO:0005575,GO:0005622,GO:0005623,GO:0005634,GO:0008150,GO:0009314,GO:0009416,GO:0009628,GO:0009639,GO:0010114,GO:0031461,GO:0031463,GO:0032991,GO:0042802,GO:0042803,GO:0043226,GO:0043227,GO:0043229,GO:0043231,GO:0044424,GO:0044464,GO:0046982,GO:0046983,GO:0050896,GO:1902494,GO:1990234	-	-	-	-	-	-	-	-	-	-	BACK,BTB
g827.t1	161934.XP_010676379.1	0.0	1304.0	COG0475@1|root,KOG1650@2759|Eukaryota,37HSQ@33090|Viridiplantae,3G7I6@35493|Streptophyta	35493|Streptophyta	P	cation H( ) antiporter	-	GO:0005575,GO:0005622,GO:0005623,GO:0005737,GO:0005768,GO:0005770,GO:0005783,GO:0006605,GO:0006623,GO:0006810,GO:0006811,GO:0006812,GO:0006885,GO:0006886,GO:0007034,GO:0008104,GO:0008150,GO:0012505,GO:0015031,GO:0015672,GO:0015833,GO:0031410,GO:0031982,GO:0033036,GO:0033365,GO:0034613,GO:0042592,GO:0042886,GO:0043226,GO:0043227,GO:0043229,GO:0043231,GO:0044424,GO:0044444,GO:0044464,GO:0045184,GO:…	-	-	-	-	-	-	-	-	-	-	Na_H_Exchanger
g828.t1	161934.XP_010676387.1	2.08e-253	709.0	KOG0032@1|root,KOG0032@2759|Eukaryota,37PSA@33090|Viridiplantae,3GB7K@35493|Streptophyta	35493|Streptophyta	T	calcium-dependent protein kinase	CDPK6	GO:0001101,GO:0003674,GO:0003824,GO:0004672,GO:0004674,GO:0004683,GO:0005488,GO:0005515,GO:0005516,GO:0005575,GO:0005622,GO:0005623,GO:0005634,GO:0005737,GO:0005773,GO:0005829,GO:0005886,GO:0006464,GO:0006468,GO:0006793,GO:0006796,GO:0006807,GO:0006950,GO:0006970,GO:0007154,GO:0007165,GO:0008150,GO:0008152,GO:0009628,GO:0009651,GO:0009719,GO:0009725,GO:0009737,GO:0009738,GO:0009755,GO:0009931,GO:…	2.7.11.1	ko:K13412	ko04626,ko05145,map04626,map05145	-	-	-	ko00000,ko00001,ko01000,ko01001	-	-	-	EF-hand_1,EF-hand_5,EF-hand_6,EF-hand_7,Pkinase
g829.t1	161934.XP_010676389.1	7.16e-197	551.0	COG1266@1|root,2QR9S@2759|Eukaryota,37P8M@33090|Viridiplantae,3G8I9@35493|Streptophyta	35493|Streptophyta	S	CAAX amino terminal protease family protein	-	-	-	ko:K07052	-	-	-	-	ko00000	-	-	-	Abi
g830.t1	161934.XP_010695157.1	0.0	947.0	COG0500@1|root,KOG1501@2759|Eukaryota,37Q4N@33090|Viridiplantae,3GF87@35493|Streptophyta	35493|Streptophyta	Q	Belongs to the class I-like SAM-binding methyltransferase superfamily. Protein arginine N- methyltransferase family	PRMT7	GO:0003674,GO:0003824,GO:0005575,GO:0005622,GO:0005623,GO:0005737,GO:0005829,GO:0006325,GO:0006355,GO:0006464,GO:0006479,GO:0006807,GO:0006996,GO:0008150,GO:0008152,GO:0008168,GO:0008170,GO:0008213,GO:0008276,GO:0008469,GO:0008757,GO:0009889,GO:0009987,GO:0010468,GO:0010556,GO:0016043,GO:0016273,GO:0016274,GO:0016569,GO:0016570,GO:0016571,GO:0016740,GO:0016741,GO:0018193,GO:0018195,GO:0018216,GO:…	2.1.1.321	ko:K11438	-	-	R11216	RC00003,RC02120	ko00000,ko01000,ko03036	-	-	-	PrmA
g831.t1	161934.XP_010695162.1	1.45e-134	385.0	COG5066@1|root,KOG0439@2759|Eukaryota,37HIK@33090|Viridiplantae,3GC3J@35493|Streptophyta	35493|Streptophyta	U	Vesicle-associated protein	-	GO:0005575,GO:0005622,GO:0005623,GO:0005634,GO:0005737,GO:0005783,GO:0005829,GO:0005886,GO:0006605,GO:0006810,GO:0006886,GO:0008104,GO:0008150,GO:0012505,GO:0015031,GO:0015833,GO:0016020,GO:0033036,GO:0034613,GO:0042886,GO:0043226,GO:0043227,GO:0043229,GO:0043231,GO:0044424,GO:0044444,GO:0044464,GO:0045184,GO:0046907,GO:0051179,GO:0051234,GO:0051641,GO:0051649,GO:0070727,GO:0071702,GO:0071705,GO:…	-	-	-	-	-	-	-	-	-	-	Motile_Sperm
g832.t1	161934.XP_010688104.1	1.87e-172	483.0	COG0596@1|root,2QVRR@2759|Eukaryota,37PAW@33090|Viridiplantae,3G9RY@35493|Streptophyta	35493|Streptophyta	S	Strigolactone esterase	-	GO:0001763,GO:0006629,GO:0006714,GO:0006720,GO:0006721,GO:0007275,GO:0008150,GO:0008152,GO:0008299,GO:0008610,GO:0009058,GO:0009653,GO:0009719,GO:0009725,GO:0009987,GO:0010016,GO:0010033,GO:0010223,GO:0010346,GO:0010817,GO:0014070,GO:0016106,GO:0016114,GO:0018130,GO:0032501,GO:0032502,GO:0032870,GO:0033993,GO:0042221,GO:0042445,GO:0042446,GO:0044237,GO:0044238,GO:0044249,GO:0044255,GO:0046483,GO:…	-	-	-	-	-	-	-	-	-	-	Abhydrolase_1,Abhydrolase_6
g833.t1	161934.XP_010695133.1	9.63e-124	353.0	KOG3330@1|root,KOG3330@2759|Eukaryota,37NAF@33090|Viridiplantae,3G7XM@35493|Streptophyta	35493|Streptophyta	U	May play a role in vesicular transport from endoplasmic reticulum to Golgi	-	-	-	ko:K20302	-	-	-	-	ko00000,ko04131	-	-	-	TRAPP
g834.t1	161934.XP_010695131.1	4.37e-28	104.0	2BYJM@1|root,2S8KU@2759|Eukaryota,37WXS@33090|Viridiplantae,3GM6U@35493|Streptophyta	35493|Streptophyta	S	Heavy metal transport detoxification superfamily protein	-	-	-	-	-	-	-	-	-	-	-	-	HMA
g836.t1	161934.XP_010695126.1	8.16e-202	573.0	COG0513@1|root,KOG0331@2759|Eukaryota,37S2W@33090|Viridiplantae,3GG2P@35493|Streptophyta	35493|Streptophyta	A	isoform X1	-	-	-	-	-	-	-	-	-	-	-	-	zf-CCHC,zf-HIT
g837.t1	161934.XP_010695115.1	2.4e-44	147.0	2C12H@1|root,2S26K@2759|Eukaryota,37V5W@33090|Viridiplantae,3GIRU@35493|Streptophyta	35493|Streptophyta	S	14 kDa proline-rich protein DC2.15-like	-	-	-	-	-	-	-	-	-	-	-	-	Hydrophob_seed
g839.t1	161934.XP_010676148.1	7.26e-48	158.0	2C12H@1|root,2RZES@2759|Eukaryota,37UZ3@33090|Viridiplantae,3GIPT@35493|Streptophyta	35493|Streptophyta	S	14 kDa proline-rich protein	-	-	-	-	-	-	-	-	-	-	-	-	Hydrophob_seed
g840.t1	102107.XP_008238562.1	2.8e-25	100.0	2C12H@1|root,2S26K@2759|Eukaryota,37V5W@33090|Viridiplantae,3GIRU@35493|Streptophyta,4JQ2K@91835|fabids	35493|Streptophyta	S	14 kDa proline-rich protein DC2.15-like	-	-	-	-	-	-	-	-	-	-	-	-	Hydrophob_seed
g841.t1	102107.XP_008238562.1	1.27e-31	117.0	2C12H@1|root,2S26K@2759|Eukaryota,37V5W@33090|Viridiplantae,3GIRU@35493|Streptophyta,4JQ2K@91835|fabids	35493|Streptophyta	S	14 kDa proline-rich protein DC2.15-like	-	-	-	-	-	-	-	-	-	-	-	-	Hydrophob_seed
g842.t1	161934.XP_010668284.1	1.35e-31	127.0	28PGX@1|root,2QW51@2759|Eukaryota,37TNM@33090|Viridiplantae,3GH79@35493|Streptophyta	35493|Streptophyta	S	36.4 kDa proline-rich	-	-	-	-	-	-	-	-	-	-	-	-	Hydrophob_seed
g843.t1	161934.XP_010676150.1	2.97e-48	159.0	2C12H@1|root,2RZES@2759|Eukaryota,37UZ3@33090|Viridiplantae,3GIPT@35493|Streptophyta	35493|Streptophyta	S	14 kDa proline-rich protein	-	-	-	-	-	-	-	-	-	-	-	-	Hydrophob_seed
g844.t1	4558.Sb06g024780.1	9.79e-41	139.0	2C12H@1|root,2RZES@2759|Eukaryota,37UZ3@33090|Viridiplantae,3GIPT@35493|Streptophyta,3M9UH@4447|Liliopsida,3IQCC@38820|Poales	35493|Streptophyta	S	Hydrophobic seed protein	-	-	-	-	-	-	-	-	-	-	-	-	Hydrophob_seed
g845.t1	161934.XP_010676152.1	3.89e-48	159.0	2C5UV@1|root,2S2YW@2759|Eukaryota,37VUI@33090|Viridiplantae,3GJTF@35493|Streptophyta	35493|Streptophyta	S	14 kDa proline-rich protein DC2.15-like	-	-	-	-	-	-	-	-	-	-	-	-	Hydrophob_seed
g846.t1	161934.XP_010676154.1	0.0	906.0	COG3104@1|root,KOG1237@2759|Eukaryota,37J1P@33090|Viridiplantae,3GDMY@35493|Streptophyta	35493|Streptophyta	E	Protein NRT1 PTR FAMILY 6.3-like	-	GO:0001101,GO:0003674,GO:0005215,GO:0005575,GO:0005623,GO:0005886,GO:0006810,GO:0006811,GO:0006820,GO:0006950,GO:0008150,GO:0008509,GO:0009414,GO:0009415,GO:0009628,GO:0010035,GO:0010167,GO:0015075,GO:0015103,GO:0015112,GO:0015318,GO:0015698,GO:0015706,GO:0016020,GO:0022857,GO:0034220,GO:0042221,GO:0044464,GO:0050896,GO:0051179,GO:0051234,GO:0055085,GO:0071705,GO:0071944,GO:0098656,GO:1901698,GO:…	-	ko:K14638	-	-	-	-	ko00000,ko02000	2.A.17.3	-	-	PTR2
g847.t1	161934.XP_010676161.1	6.38e-52	172.0	KOG4268@1|root,KOG4268@2759|Eukaryota,37UW8@33090|Viridiplantae,3GJA2@35493|Streptophyta	35493|Streptophyta	S	lipid phosphate phosphatase beta	-	-	-	-	-	-	-	-	-	-	-	-	PAP2
g848.t1	161934.XP_010676163.1	4.95e-77	243.0	2C3EN@1|root,2R43V@2759|Eukaryota,37SCX@33090|Viridiplantae,3GCW3@35493|Streptophyta	35493|Streptophyta	S	Zinc finger protein	-	-	-	-	-	-	-	-	-	-	-	-	-
g849.t1	161934.XP_010676164.1	8.92e-116	333.0	COG0503@1|root,KOG1712@2759|Eukaryota,37Q7A@33090|Viridiplantae,3GEX4@35493|Streptophyta	35493|Streptophyta	F	adenine phosphoribosyltransferase	-	GO:0003674,GO:0003824,GO:0003999,GO:0005575,GO:0005622,GO:0005623,GO:0005737,GO:0006139,GO:0006163,GO:0006164,GO:0006167,GO:0006725,GO:0006753,GO:0006793,GO:0006796,GO:0006807,GO:0008150,GO:0008152,GO:0009058,GO:0009117,GO:0009123,GO:0009124,GO:0009126,GO:0009127,GO:0009150,GO:0009152,GO:0009156,GO:0009161,GO:0009165,GO:0009167,GO:0009168,GO:0009259,GO:0009260,GO:0009308,GO:0009507,GO:0009536,GO:…	2.4.2.7	ko:K00759	ko00230,ko01100,map00230,map01100	-	R00190,R01229,R04378	RC00063	ko00000,ko00001,ko01000,ko04147	-	-	-	Pribosyltran
g850.t1	161934.XP_010676168.1	3.21e-59	187.0	2BI6D@1|root,2S1DK@2759|Eukaryota,37VD5@33090|Viridiplantae,3GJWC@35493|Streptophyta	35493|Streptophyta	S	MLP-like protein	-	-	-	-	-	-	-	-	-	-	-	-	Bet_v_1
g851.t1	161934.XP_010695955.1	7.82e-51	185.0	2CN5X@1|root,2QU1T@2759|Eukaryota,37T40@33090|Viridiplantae,3GGBN@35493|Streptophyta	35493|Streptophyta	-	-	-	-	-	ko:K17086	-	-	-	-	ko00000,ko04147	-	-	-	DBD_Tnp_Mut,MULE,SWIM
g852.t1	161934.XP_010676169.1	7.85e-233	647.0	COG0332@1|root,2QUK2@2759|Eukaryota,37JK8@33090|Viridiplantae,3GDV4@35493|Streptophyta	35493|Streptophyta	I	3-oxoacyl- acyl-carrier-protein synthase	-	GO:0005575,GO:0005622,GO:0005623,GO:0005737,GO:0009507,GO:0009532,GO:0009536,GO:0009570,GO:0043226,GO:0043227,GO:0043229,GO:0043231,GO:0044422,GO:0044424,GO:0044434,GO:0044435,GO:0044444,GO:0044446,GO:0044464	2.3.1.180	ko:K00648	ko00061,ko01100,ko01212,map00061,map01100,map01212	M00082,M00083	R10707	RC00004,RC02729,RC02888	ko00000,ko00001,ko00002,ko01000,ko01004	-	-	-	ACP_syn_III,ACP_syn_III_C
g853.t1	4081.Solyc08g079050.1.1	2.64e-56	187.0	28VKQ@1|root,2R2CB@2759|Eukaryota,37SRX@33090|Viridiplantae,3GDN2@35493|Streptophyta,44C89@71274|asterids	35493|Streptophyta	S	Seed dormancy control	-	GO:0007275,GO:0008150,GO:0009555,GO:0009653,GO:0009987,GO:0010208,GO:0010584,GO:0010927,GO:0016043,GO:0022607,GO:0030198,GO:0032501,GO:0032502,GO:0032989,GO:0043062,GO:0044085,GO:0045229,GO:0048229,GO:0048646,GO:0048856,GO:0048869,GO:0071840,GO:0085029	-	-	-	-	-	-	-	-	-	-	DOG1
g854.t1	161934.XP_010676174.1	0.0	984.0	COG1621@1|root,KOG0228@2759|Eukaryota,37QH4@33090|Viridiplantae,3GC8M@35493|Streptophyta	35493|Streptophyta	G	Belongs to the glycosyl hydrolase 32 family	-	GO:0000325,GO:0001101,GO:0003674,GO:0003824,GO:0004553,GO:0004564,GO:0005575,GO:0005618,GO:0005622,GO:0005623,GO:0005737,GO:0005773,GO:0007275,GO:0008150,GO:0009505,GO:0009605,GO:0009607,GO:0009617,GO:0009719,GO:0009725,GO:0009739,GO:0009987,GO:0010033,GO:0016787,GO:0016798,GO:0022622,GO:0030312,GO:0032501,GO:0032502,GO:0032870,GO:0033993,GO:0042221,GO:0043207,GO:0043226,GO:0043227,GO:0043229,GO:…	3.2.1.26	ko:K01193	ko00052,ko00500,ko01100,map00052,map00500,map01100	-	R00801,R00802,R02410,R03635,R03921,R06088	RC00028,RC00077	ko00000,ko00001,ko01000	-	GH32	-	DUF3357,Glyco_hydro_32C,Glyco_hydro_32N
g855.t1	161934.XP_010676183.1	1.64e-283	782.0	COG5206@1|root,KOG1348@2759|Eukaryota,37PUU@33090|Viridiplantae,3GFTM@35493|Streptophyta	35493|Streptophyta	O	Vacuolar-processing enzyme	-	GO:0000322,GO:0000325,GO:0000326,GO:0003674,GO:0003824,GO:0004175,GO:0004197,GO:0005575,GO:0005622,GO:0005623,GO:0005737,GO:0005773,GO:0006508,GO:0006624,GO:0006807,GO:0006996,GO:0007033,GO:0008150,GO:0008152,GO:0008233,GO:0008234,GO:0009056,GO:0009057,GO:0009987,GO:0010467,GO:0016043,GO:0016485,GO:0016787,GO:0019538,GO:0030163,GO:0043170,GO:0043226,GO:0043227,GO:0043229,GO:0043231,GO:0044237,GO:…	3.4.22.34	ko:K01369	ko04142,ko04612,map04142,map04612	-	-	-	ko00000,ko00001,ko01000,ko01002	-	-	-	Peptidase_C13
g857.t1	161934.XP_010676254.1	3e-271	800.0	COG2801@1|root,KOG0017@2759|Eukaryota,3894V@33090|Viridiplantae,3GY0Z@35493|Streptophyta	35493|Streptophyta	T	Reverse transcriptase (RNA-dependent DNA polymerase)	-	-	-	-	-	-	-	-	-	-	-	-	RVT_2
g864.t1	161934.XP_010688556.1	1.09e-34	127.0	COG2801@1|root,KOG1075@1|root,KOG0017@2759|Eukaryota,KOG1075@2759|Eukaryota	161934.XP_010688556.1|-	E	Ribonuclease H protein	-	-	-	-	-	-	-	-	-	-	-	-	-
g865.t1	161934.XP_010676205.1	1.79e-30	115.0	2DZTR@1|root,2S7AI@2759|Eukaryota,37WTE@33090|Viridiplantae,3GK60@35493|Streptophyta	35493|Streptophyta	S	Lipid transfer-like protein VAS	-	-	-	-	-	-	-	-	-	-	-	-	LTP_2
g866.t1	161934.XP_010670543.1	3.61e-205	586.0	COG2124@1|root,KOG0156@2759|Eukaryota,37SDE@33090|Viridiplantae,3GCA8@35493|Streptophyta	35493|Streptophyta	Q	Belongs to the cytochrome P450 family	-	-	-	-	-	-	-	-	-	-	-	-	p450
g867.t1	161934.XP_010676213.1	0.0	1155.0	COG3733@1|root,KOG1186@2759|Eukaryota,37SET@33090|Viridiplantae,3G86Z@35493|Streptophyta	35493|Streptophyta	Q	amine oxidase	-	GO:0001101,GO:0001505,GO:0006807,GO:0006809,GO:0007154,GO:0007165,GO:0008150,GO:0008152,GO:0009058,GO:0009719,GO:0009725,GO:0009737,GO:0009738,GO:0009755,GO:0009987,GO:0010033,GO:0017144,GO:0023052,GO:0032870,GO:0033993,GO:0034641,GO:0042133,GO:0042136,GO:0042221,GO:0044237,GO:0044249,GO:0044271,GO:0046209,GO:0050789,GO:0050794,GO:0050896,GO:0051716,GO:0065007,GO:0065008,GO:0070887,GO:0071215,GO:…	1.4.3.21	ko:K00276	ko00260,ko00350,ko00360,ko00410,ko00950,ko00960,ko01100,ko01110,map00260,map00350,map00360,map00410,map00950,map00960,map01100,map01110	-	R02382,R02529,R02613,R03139,R04027,R04300,R06154,R06740	RC00062,RC00189,RC00676,RC01052	ko00000,ko00001,ko01000	-	-	-	Cu_amine_oxid,Cu_amine_oxidN2,Cu_amine_oxidN3
g868.t1	161934.XP_010676257.1	3.59e-307	854.0	COG0515@1|root,KOG1187@2759|Eukaryota,37K1S@33090|Viridiplantae,3G7RV@35493|Streptophyta	35493|Streptophyta	T	receptor-like protein kinase	-	GO:0003674,GO:0003824,GO:0004672,GO:0004674,GO:0005575,GO:0005623,GO:0005886,GO:0006464,GO:0006468,GO:0006793,GO:0006796,GO:0006807,GO:0008150,GO:0008152,GO:0009987,GO:0016020,GO:0016301,GO:0016310,GO:0016740,GO:0016772,GO:0016773,GO:0019538,GO:0036211,GO:0043170,GO:0043412,GO:0044237,GO:0044238,GO:0044260,GO:0044267,GO:0044464,GO:0071704,GO:0071944,GO:0140096,GO:1901564	2.7.11.1	ko:K04733	ko04010,ko04064,ko04620,ko04621,ko04624,ko04722,ko05133,ko05140,ko05142,ko05145,ko05152,ko05162,ko05164,map04010,map04064,map04620,map04621,map04624,map04722,map05133,map05140,map05142,map05145,map05152,map05162,map05164	M00686	-	-	ko00000,ko00001,ko00002,ko01000,ko01001	-	-	-	Pkinase,Pkinase_Tyr
g869.t1	161934.XP_010676219.1	3.61e-260	717.0	COG3407@1|root,KOG2833@2759|Eukaryota,37RIZ@33090|Viridiplantae,3G7RP@35493|Streptophyta	35493|Streptophyta	I	Performs the first committed step in the biosynthesis of isoprene-containing compounds such as sterols and terpenoids	-	GO:0003674,GO:0003824,GO:0004163,GO:0005488,GO:0005515,GO:0005575,GO:0005622,GO:0005623,GO:0005737,GO:0005777,GO:0005829,GO:0006066,GO:0006084,GO:0006139,GO:0006163,GO:0006464,GO:0006486,GO:0006487,GO:0006488,GO:0006489,GO:0006490,GO:0006629,GO:0006637,GO:0006644,GO:0006694,GO:0006695,GO:0006720,GO:0006725,GO:0006732,GO:0006753,GO:0006790,GO:0006793,GO:0006796,GO:0006807,GO:0008150,GO:0008152,GO:…	4.1.1.33	ko:K01597	ko00900,ko01100,ko01110,ko01130,map00900,map01100,map01110,map01130	M00095	R01121	RC00453	ko00000,ko00001,ko00002,ko01000	-	-	-	GHMP_kinases_N
g870.t1	161934.XP_010676675.1	2.29e-195	555.0	28HE8@1|root,2QPSD@2759|Eukaryota,37NA4@33090|Viridiplantae,3GG1M@35493|Streptophyta	35493|Streptophyta	S	Maspardin	-	-	-	ko:K19367	ko04144,map04144	-	-	-	ko00000,ko00001	-	-	-	Abhydrolase_1
g871.t1	161934.XP_010676664.1	8.72e-49	166.0	COG1186@1|root,KOG3429@2759|Eukaryota,37RA7@33090|Viridiplantae,3GERP@35493|Streptophyta	35493|Streptophyta	J	Peptidyl-tRNA hydrolase ICT1	-	-	3.1.1.29	ko:K15033	-	-	-	-	ko00000,ko01000,ko03012	-	-	-	RF-1
[truncated: 20,704 more rows]

## Sheet: hap2
## Tue Sep 24 10:05:50 2024 ## emapper-2.1.12 ## /data/shared/home/emapper/miniconda3/envs/eggnog-mapper-2.1/bin/emapper.py --cpu 20 --mp_start_method forkserver --data_dir /dev/shm/ -o out --output_dir /emapper_web_jobs/emapper_jobs/user_data/MM_dbr5m4t0 --temp_dir /emapper_web_jobs/emapper_jobs/user_data/MM_dbr5m4t0 --override -m diamond --dmnd_ignore_warnings -i /emapper_web_jobs/emapper_jobs/…
[truncated: 21,369 more rows]
