# Supplementary material for: Genomic identification of direct seeding and evolutionary lineages by combining heterogeneous genomic resources
Source: BMC Biol. 2025 Dec 12;24:14. doi: 10.1186/s12915-025-02476-5 (PMC12817430; doi:10.1186/s12915-025-02476-5)
Supplement: Supplementary file 3 — Additional file 3: Metadata of all samples. [file 12915_2025_2476_MOESM3_ESM.xlsx]

## Sheet: Tabelle1
Species	Country	Location	lat_WGS84	lon_WGS84	Elevation[m.a.s.l.]	ID	ID_population	Population_No	Individual_No	Date	Collector	Dataset_origin	Sequencing_method	Note	Seeded_Population	SNP_panel	EvoLin_SNPs	Seeding_detection_SNPs	Phylogenetic_SNPs
Dianthus_carthusianorum	AT	Aguntum	46.8279	12.8211	660	DIA_CAR_AT_AGUNT_001_I1	DIA_CAR_AT_AGUNT	047	001_I1	2020-08-12	PK	Tschan_et_al_(this_study)	ddRAD-PE	probably_only_one_of_AGUNT_and_VIRGE_is_natural	NA	1	1	0	0
Dianthus_carthusianorum	AT	Aguntum	46.8279	12.8211	660	DIA_CAR_AT_AGUNT_003_I1	DIA_CAR_AT_AGUNT	047	003_I1	2020-08-12	PK	Tschan_et_al_(this_study)	ddRAD-PE	probably_only_one_of_AGUNT_and_VIRGE_is_natural	NA	1	1	0	0
Dianthus_carthusianorum	AT	Aguntum	46.8279	12.8211	660	DIA_CAR_AT_AGUNT_005_I2	DIA_CAR_AT_AGUNT	047	005_I2	2020-08-12	PK	Tschan_et_al_(this_study)	ddRAD-PE	probably_only_one_of_AGUNT_and_VIRGE_is_natural	NA	1	1	0	0
Dianthus_carthusianorum	AT	Fiss	47.0555	10.6196	NA	DIA_CAR_AT_FISSA_002_I1	DIA_CAR_AT_FISSA	044	002_I1	NA	PK	Tschan_et_al_(this_study)	ddRAD-PE	inferred_coordinates	NA	1	1	0	0
Dianthus_carthusianorum	AT	Fiss	47.0555	10.6196	NA	DIA_CAR_AT_FISSA_005_I1	DIA_CAR_AT_FISSA	044	005_I1	NA	PK	Tschan_et_al_(this_study)	ddRAD-PE	inferred_coordinates	NA	1	1	0	0
Dianthus_carthusianorum	AT	Fiss	47.0555	10.6196	NA	DIA_CAR_AT_FISSA_006_I2	DIA_CAR_AT_FISSA	044	006_I2	NA	PK	Tschan_et_al_(this_study)	ddRAD-PE	inferred_coordinates	NA	1	1	0	0
Dianthus_carthusianorum	AT	Fuglau	48.6295	15.5568	370	DIA_CAR_AT_FUGLA_001	DIA_CAR_AT_FUGLA	048	001	NA	Veronika_Lipanova_and_Filip_Kolar_and_Martin_Duchoslav	DIA_EDAPHIC_ADAPT_VERONIKA	ddRAD-PE	NA	NA	1	1	0	0
Dianthus_carthusianorum	AT	Fuglau	48.6295	15.5568	370	DIA_CAR_AT_FUGLA_002	DIA_CAR_AT_FUGLA	048	002	NA	Veronika_Lipanova_and_Filip_Kolar_and_Martin_Duchoslav	DIA_EDAPHIC_ADAPT_VERONIKA	ddRAD-PE	NA	NA	1	1	0	0
Dianthus_carthusianorum	AT	Fuglau	48.6295	15.5568	370	DIA_CAR_AT_FUGLA_003	DIA_CAR_AT_FUGLA	048	003	NA	Veronika_Lipanova_and_Filip_Kolar_and_Martin_Duchoslav	DIA_EDAPHIC_ADAPT_VERONIKA	ddRAD-PE	NA	NA	1	1	0	0
Dianthus_carthusianorum	AT	Gulsen_bei_Kraubath	47.2822	14.9232	730	DIA_CAR_AT_GULSE_001	DIA_CAR_AT_GULSE	049	001	NA	Veronika_Lipanova_and_Filip_Kolar	DIA_EDAPHIC_ADAPT_VERONIKA	ddRAD-PE	NA	NA	1	1	0	0
Dianthus_carthusianorum	AT	Gulsen_bei_Kraubath	47.2822	14.9232	730	DIA_CAR_AT_GULSE_002	DIA_CAR_AT_GULSE	049	002	NA	Veronika_Lipanova_and_Filip_Kolar	DIA_EDAPHIC_ADAPT_VERONIKA	ddRAD-PE	NA	NA	1	1	0	0
Dianthus_carthusianorum	AT	Gulsen_bei_Kraubath	47.2822	14.9232	730	DIA_CAR_AT_GULSE_003	DIA_CAR_AT_GULSE	049	003	NA	Veronika_Lipanova_and_Filip_Kolar	DIA_EDAPHIC_ADAPT_VERONIKA	ddRAD-PE	NA	NA	1	1	0	0
Dianthus_carthusianorum	AT	Innsbruck	47.2845	11.4196	680	DIA_CAR_AT_INNSB_005_I4	DIA_CAR_AT_INNSB	045	005_I4	2020-09-20	CB	Tschan_et_al_(this_study)	ddRAD-PE	NA	NA	1	1	0	0
Dianthus_carthusianorum	AT	Innsbruck	47.2845	11.4196	680	DIA_CAR_AT_INNSB_006	DIA_CAR_AT_INNSB	045	006	2020-09-20	CB	Tschan_et_al_(this_study)	ddRAD-PE	NA	NA	1	1	0	0
Dianthus_carthusianorum	AT	Innsbruck	47.2845	11.4196	680	DIA_CAR_AT_INNSB_010_I2	DIA_CAR_AT_INNSB	045	010_I2	2020-09-20	CB	Tschan_et_al_(this_study)	ddRAD-PE	NA	NA	1	1	0	0
Dianthus_carthusianorum	AT	Pians	47.1368	10.513	925	DIA_CAR_AT_PIANS_001	DIA_CAR_AT_PIANS	043	001	2020-08-21	CB	Tschan_et_al_(this_study)	ddRAD-PE	NA	NA	1	1	0	1
Dianthus_carthusianorum	AT	Pians	47.1368	10.513	925	DIA_CAR_AT_PIANS_002	DIA_CAR_AT_PIANS	043	002	2020-08-21	CB	Tschan_et_al_(this_study)	ddRAD-PE	NA	NA	1	1	0	0
Dianthus_carthusianorum	AT	Pians	47.1368	10.513	925	DIA_CAR_AT_PIANS_008_I1	DIA_CAR_AT_PIANS	043	008_I1	2020-08-21	CB	Tschan_et_al_(this_study)	ddRAD-PE	NA	NA	1	1	0	0
Dianthus_carthusianorum	AT	Reichnau_an_der_Rax	47.695	15.8459	NA	DIA_CAR_AT_REICH_006_r	DIA_CAR_AT_REICH	050	006_r	NA	Sara_Manafzadeh	Tschan_et_al_(this_study)	ddRAD-PE	replicate	NA	1	1	0	0
Dianthus_carthusianorum	AT	Reichnau_an_der_Rax	47.695	15.8459	NA	DIA_CAR_AT_REICH_008	DIA_CAR_AT_REICH	050	008	NA	Sara_Manafzadeh	Tschan_et_al_(this_study)	ddRAD-PE	NA	NA	1	1	0	0
Dianthus_carthusianorum	AT	Reichnau_an_der_Rax	47.695	15.8459	NA	DIA_CAR_AT_REICH_010	DIA_CAR_AT_REICH	050	010	NA	Sara_Manafzadeh	Tschan_et_al_(this_study)	ddRAD-PE	NA	NA	1	1	0	0
Dianthus_carthusianorum	AT	Seckau	47.2743	14.7673	945	DIA_CAR_AT_SECKA_001	DIA_CAR_AT_SECKA	051	001	NA	Veronika_Lipanova_and_Filip_Kolar_and_Martin_Duchoslav	DIA_EDAPHIC_ADAPT_VERONIKA	ddRAD-PE	NA	NA	1	1	0	0
Dianthus_carthusianorum	AT	Seckau	47.2743	14.7673	945	DIA_CAR_AT_SECKA_002_r	DIA_CAR_AT_SECKA	051	002_r	NA	Veronika_Lipanova_and_Filip_Kolar_and_Martin_Duchoslav	DIA_EDAPHIC_ADAPT_VERONIKA	ddRAD-PE	replicate	NA	1	1	0	0
Dianthus_carthusianorum	AT	Seckau	47.2743	14.7673	945	DIA_CAR_AT_SECKA_003	DIA_CAR_AT_SECKA	051	003	NA	Veronika_Lipanova_and_Filip_Kolar_and_Martin_Duchoslav	DIA_EDAPHIC_ADAPT_VERONIKA	ddRAD-PE	NA	NA	1	1	0	0
Dianthus_carthusianorum	AT	Steinegg	48.6299	15.5426	415	DIA_CAR_AT_STEIN_001	DIA_CAR_AT_STEIN	052	001	NA	Veronika_Lipanova	DIA_EDAPHIC_ADAPT_VERONIKA	ddRAD-PE	NA	NA	1	1	0	0
Dianthus_carthusianorum	AT	Steinegg	48.6299	15.5426	415	DIA_CAR_AT_STEIN_002	DIA_CAR_AT_STEIN	052	002	NA	Veronika_Lipanova	DIA_EDAPHIC_ADAPT_VERONIKA	ddRAD-PE	NA	NA	1	1	0	0
Dianthus_carthusianorum	AT	Steinegg	48.6299	15.5426	415	DIA_CAR_AT_STEIN_003	DIA_CAR_AT_STEIN	052	003	NA	Veronika_Lipanova	DIA_EDAPHIC_ADAPT_VERONIKA	ddRAD-PE	NA	NA	1	1	0	0
Dianthus_carthusianorum	AT	Virgental	47.019	12.3976	1467	DIA_CAR_AT_VIRGE_001_I1	DIA_CAR_AT_VIRGE	046	001_I1	2020-08-13	PK	Tschan_et_al_(this_study)	ddRAD-PE	probably_only_one_of_AGUNT_and_VIRGE_is_natural	NA	1	1	0	0
Dianthus_carthusianorum	AT	Virgental	47.019	12.3976	1467	DIA_CAR_AT_VIRGE_006_I2	DIA_CAR_AT_VIRGE	046	006_I2	2020-08-13	PK	Tschan_et_al_(this_study)	ddRAD-PE	probably_only_one_of_AGUNT_and_VIRGE_is_natural	NA	1	1	0	0
Dianthus_carthusianorum	AT	Virgental	47.019	12.3976	1467	DIA_CAR_AT_VIRGE_007_I2	DIA_CAR_AT_VIRGE	046	007_I2	2020-08-13	PK	Tschan_et_al_(this_study)	ddRAD-PE	probably_only_one_of_AGUNT_and_VIRGE_is_natural	NA	1	1	0	0
Dianthus_carthusianorum	CH	Baeretswil	47.3356	8.86677	843	DIA_CAR_CH_BAERE09_002	DIA_CAR_CH_BAERE09	019	002	2021-06-23	Karin_Marti	Fischer_et_al_(2023)	WGS	NA	1	0	1	1	0
Dianthus_carthusianorum	CH	Baeretswil	47.3356	8.867	843	DIA_CAR_CH_BAERE09_009	DIA_CAR_CH_BAERE09	019	009	2021-06-23	Karin_Marti	Fischer_et_al_(2023)	WGS	NA	1	0	1	1	0
Dianthus_carthusianorum	CH	Baeretswil	47.3357	8.86679	843	DIA_CAR_CH_BAERE09_103	DIA_CAR_CH_BAERE09	019	103	2021-06-23	Karin_Marti	Tschan_et_al_(this_study)	ddRAD-PE	replicate_from_BAERE09_003_to_compare_ddRAD_and_WGS	1	1	1	0	0
Dianthus_carthusianorum	CH	Bagnes	46.0656	7.26006	1573	DIA_CAR_CH_BAGNE40_007	DIA_CAR_CH_BAGNE40	022	007	2021-06-22	Lea_Bauer	Fischer_et_al_(2023)	WGS	NA	0	0	1	1	0
Dianthus_carthusianorum	CH	Bagnes	46.0656	7.2603	1573	DIA_CAR_CH_BAGNE40_009	DIA_CAR_CH_BAGNE40	022	009	2021-06-22	Lea_Bauer	Fischer_et_al_(2023)	WGS	NA	0	0	1	1	0
Dianthus_carthusianorum	CH	Bagnes	46.0658	7.25902	1572	DIA_CAR_CH_BAGNE40_101	DIA_CAR_CH_BAGNE40	022	101	2021-06-22	Lea_Bauer	Tschan_et_al_(this_study)	ddRAD-PE	replicate_from_BAGNE_001_to_compare_ddRAD_and_WGS	0	1	1	0	1
Dianthus_carthusianorum	CH	Bettens	46.6206	6.58031	615	DIA_CAR_CH_BETTS22_004	DIA_CAR_CH_BETTS22	020	004	2021-06-08	Lea_Bauer	Fischer_et_al_(2023)	WGS	NA	1	0	1	1	0
Dianthus_carthusianorum	CH	Bettens	46.6206	6.58022	615	DIA_CAR_CH_BETTS22_005	DIA_CAR_CH_BETTS22	020	005	2021-06-08	Lea_Bauer	Fischer_et_al_(2023)	WGS	NA	1	0	1	1	0
Dianthus_carthusianorum	CH	Bettens	46.6207	6.58034	615	DIA_CAR_CH_BETTS22_103	DIA_CAR_CH_BETTS22	020	103	2021-06-08	Lea_Bauer	Tschan_et_al_(this_study)	ddRAD-PE	replicate_from_BETTE22_003_to_compare_ddRAD_and_WGS	0	1	1	0	0
Dianthus_carthusianorum	CH	Biasca	46.3815	8.97369	360	DIA_CAR_CH_BIASC31_002	DIA_CAR_CH_BIASC31	028	002	2021-06-18	Ivan_Candolfi	Fischer_et_al_(2023)	WGS	NA	0	0	1	1	0
Dianthus_carthusianorum	CH	Biasca	46.3818	8.97411	353	DIA_CAR_CH_BIASC31_008	DIA_CAR_CH_BIASC31	028	008	2021-06-18	Ivan_Candolfi	Fischer_et_al_(2023)	WGS	NA	0	0	1	1	0
Dianthus_carthusianorum	CH	Biasca	46.3817	8.97381	352	DIA_CAR_CH_BIASC31_105	DIA_CAR_CH_BIASC31	028	105	2021-06-18	Ivan_Candolfi	Tschan_et_al_(this_study)	ddRAD-PE	replicate_from_BIASC31_005_to_compare_ddRAD_and_WGS	0	1	1	0	0
Dianthus_carthusianorum	CH	Biere	46.5508	6.32295	794	DIA_CAR_CH_BIERE25_002	DIA_CAR_CH_BIERE25	003	002	2021-06-15	Lea_Bauer	Fischer_et_al_(2023)	WGS	NA	0	0	1	1	0
Dianthus_carthusianorum	CH	Biere	46.5507	6.32355	794	DIA_CAR_CH_BIERE25_009	DIA_CAR_CH_BIERE25	003	009	2021-06-15	Lea_Bauer	Fischer_et_al_(2023)	WGS	NA	0	0	1	1	0
Dianthus_carthusianorum	CH	Biere	46.5507	6.32359	794	DIA_CAR_CH_BIERE25_110	DIA_CAR_CH_BIERE25	003	110	2021-06-15	Lea_Bauer	Tschan_et_al_(this_study)	ddRAD-PE	replicate_from_BIERE25_010_to_compare_ddRAD_and_WGS	0	1	1	0	0
Dianthus_carthusianorum	CH	Buseno	46.2549	9.11296	1040	DIA_CAR_CH_BUSEN36_006	DIA_CAR_CH_BUSEN36	031	006	2021-06-18	Ivan_Candolfi	Fischer_et_al_(2023)	WGS	NA	0	0	1	1	0
Dianthus_carthusianorum	CH	Buseno	46.2544	9.11293	1023	DIA_CAR_CH_BUSEN36_008	DIA_CAR_CH_BUSEN36	031	008	2021-06-18	Ivan_Candolfi	Fischer_et_al_(2023)	WGS	NA	0	0	1	1	0
Dianthus_carthusianorum	CH	Buseno	46.2545	9.11287	1029	DIA_CAR_CH_BUSEN36_102	DIA_CAR_CH_BUSEN36	031	102	2021-06-18	Ivan_Candolfi	Tschan_et_al_(this_study)	ddRAD-PE	replicate_from_BUSEN36_002_to_compare_ddRAD_and_WGS	0	1	1	0	0
Dianthus_carthusianorum	CH	Cartigny	46.1808	6.02024	363	DIA_CAR_CH_CARTI37_003	DIA_CAR_CH_CARTI37	002	003	2021-06-15	Lea_Bauer	Fischer_et_al_(2023)	WGS	NA	0	0	1	1	0
Dianthus_carthusianorum	CH	Cartigny	46.1809	6.01992	363	DIA_CAR_CH_CARTI37_010	DIA_CAR_CH_CARTI37	002	010	2021-06-15	Lea_Bauer	Fischer_et_al_(2023)	WGS	NA	0	0	1	1	0
Dianthus_carthusianorum	CH	Cartigny	46.1809	6.02011	363	DIA_CAR_CH_CARTI37_106	DIA_CAR_CH_CARTI37	002	106	2021-06-15	Lea_Bauer	Tschan_et_al_(this_study)	ddRAD-PE	replicate_from_CARTI37_006_to_compare_ddRAD_and_WGS	0	1	1	0	0
Dianthus_carthusianorum	CH	Chant_Ajüd,_Ramosch	46.8353	10.373	1345	DIA_CAR_CH_CHANT_001	DIA_CAR_CH_CHANT	032	001	2021-03-13	Karsten_Rohweder	Reference_genome_search	ddRAD-PE	reference_genome	NA	1	1	0	0
Dianthus_carthusianorum	CH	Chant_Ajüd,_Ramosch	46.8353	10.373	1345	DIA_CAR_CH_CHANT_002	DIA_CAR_CH_CHANT	032	002	2021-03-13	Karsten_Rohweder	Reference_genome_search	ddRAD-PE	NA	NA	1	1	0	0
Dianthus_carthusianorum	CH	Chant_Ajüd,_Ramosch	46.8353	10.373	1345	DIA_CAR_CH_CHANT_003	DIA_CAR_CH_CHANT	032	003	2021-03-13	Karsten_Rohweder	Reference_genome_search	ddRAD-PE	NA	NA	1	1	0	0
Dianthus_carthusianorum	CH	Courtepin	46.852	7.13263	581	DIA_CAR_CH_COURT1648_003	DIA_CAR_CH_COURT1648	007	003	2021-07-01	Lea_Bauer	Fischer_et_al_(2023)	WGS	NA	1	0	1	1	0
Dianthus_carthusianorum	CH	Courtepin	46.8521	7.13254	581	DIA_CAR_CH_COURT1648_006	DIA_CAR_CH_COURT1648	007	006	2021-07-01	Lea_Bauer	Fischer_et_al_(2023)	WGS	NA	1	0	1	1	0
Dianthus_carthusianorum	CH	Courtepin	46.8521	7.13259	581	DIA_CAR_CH_COURT1648_108	DIA_CAR_CH_COURT1648	007	108	2021-07-01	Lea_Bauer	Tschan_et_al_(this_study)	ddRAD-PE	replicate_from_COURT1648_008_to_compare_ddRAD_and_WGS	1	1	1	0	0
Dianthus_carthusianorum	CH	Dalpe	46.4753	8.78671	1124	DIA_CAR_CH_DALPE29_005	DIA_CAR_CH_DALPE29	030	005	2021-06-23	Ivan_Candolfi	Fischer_et_al_(2023)	WGS	NA	0	0	1	1	0
Dianthus_carthusianorum	CH	Dalpe	46.4758	8.78568	1160	DIA_CAR_CH_DALPE29_010	DIA_CAR_CH_DALPE29	030	010	2021-06-23	Ivan_Candolfi	Fischer_et_al_(2023)	WGS	NA	0	0	1	1	0
Dianthus_carthusianorum	CH	Dalpe	46.4754	8.7871	1113	DIA_CAR_CH_DALPE29_103	DIA_CAR_CH_DALPE29	030	103	2021-06-23	Ivan_Candolfi	Tschan_et_al_(this_study)	ddRAD-PE	replicate_from_DALPE29_003_to_compare_ddRAD_and_WGS	0	1	1	0	0
Dianthus_carthusianorum	CH	Dittingen	47.4377	7.4937	530-532	DIA_CAR_CH_DITTI06_003	DIA_CAR_CH_DITTI06	005	003	2021-06-15	Seraina_Nuotclà	Fischer_et_al_(2023)	WGS	NA	1	0	1	1	0
Dianthus_carthusianorum	CH	Dittingen	47.4378	7.4939	530-532	DIA_CAR_CH_DITTI06_007	DIA_CAR_CH_DITTI06	005	007	2021-06-15	Seraina_Nuotclà	Fischer_et_al_(2023)	WGS	NA	1	0	1	1	0
Dianthus_carthusianorum	CH	Dittingen	47.4378	7.49382	530-532	DIA_CAR_CH_DITTI06_010	DIA_CAR_CH_DITTI06	005	010	2021-06-15	Seraina_Nuotclà	Fischer_et_al_(2023)	WGS	NA	1	0	1	1	0
Dianthus_carthusianorum	CH	Dittingen	47.4378	7.4939	530-532	DIA_CAR_CH_DITTI06_107	DIA_CAR_CH_DITTI06	005	107	2021-06-15	Seraina_Nuotclà	Tschan_et_al_(this_study)	ddRAD-PE	replicate_from_DITTI_107_to_compare_ddRAD_and_WGS	1	1	1	0	0
Dianthus_carthusianorum	CH	Domleschg	46.7612	9.45639	1230	DIA_CAR_CH_DOMLE16_001	DIA_CAR_CH_DOMLE16	001	001	2021-06-24	Rebecca_Kurz	Fischer_et_al_(2023)	WGS	NA	1	0	1	1	0
Dianthus_carthusianorum	CH	Domleschg	46.7614	9.45648	1230	DIA_CAR_CH_DOMLE16_006	DIA_CAR_CH_DOMLE16	001	006	2021-06-24	Rebecca_Kurz	Fischer_et_al_(2023)	WGS	NA	1	0	1	1	0
Dianthus_carthusianorum	CH	Domleschg	46.7615	9.4563	1230	DIA_CAR_CH_DOMLE16_103	DIA_CAR_CH_DOMLE16	001	103	2021-06-24	Rebecca_Kurz	Tschan_et_al_(this_study)	ddRAD-PE	replicate_from_DOMLE16_003_to_compare_ddRAD_and_WGS	1	1	1	0	0
Dianthus_carthusianorum	CH	Frauenfeld	47.5567	8.87033	400	DIA_CAR_CH_FRAUE02_002	DIA_CAR_CH_FRAUE02	009	002	2021-05-26	Rebecca_Kurz	Fischer_et_al_(2023)	WGS	NA	1	0	1	1	0
Dianthus_carthusianorum	CH	Frauenfeld	47.5567	8.87063	400	DIA_CAR_CH_FRAUE02_006	DIA_CAR_CH_FRAUE02	009	006	2021-05-26	Rebecca_Kurz	Fischer_et_al_(2023)	WGS	NA	1	0	1	1	0
Dianthus_carthusianorum	CH	Frauenfeld	47.5567	8.87046	400	DIA_CAR_CH_FRAUE02_103	DIA_CAR_CH_FRAUE02	009	103	2021-05-26	Rebecca_Kurz	Tschan_et_al_(this_study)	ddRAD-PE	replicate_from_FRAUE02_003_to_compare_ddRAD_and_WGS	1	1	1	0	0
Dianthus_carthusianorum	CH	Glarus_Sued	46.9854	9.0583	539	DIA_CAR_CH_GLSUE12_001	DIA_CAR_CH_GLSUE12	013	001	2021-06-19	Evelyn_Terzer	Fischer_et_al_(2023)	WGS	NA	1	0	1	1	0
Dianthus_carthusianorum	CH	Glarus_Sued	46.9855	9.05846	539	DIA_CAR_CH_GLSUE12_009_r	DIA_CAR_CH_GLSUE12	013	009_r	2021-06-19	Evelyn_Terzer	Fischer_et_al_(2023)	WGS	replicate	1	0	1	0	0
Dianthus_carthusianorum	CH	Glarus_Sued	46.9855	9.05839	539	DIA_CAR_CH_GLSUE12_107	DIA_CAR_CH_GLSUE12	013	107	2021-06-19	Evelyn_Terzer	Tschan_et_al_(this_study)	ddRAD-PE	replicate_from_GLSUE12_007_to_compare_ddRAD_and_WGS	1	1	1	0	1
Dianthus_carthusianorum	CH	Graechen	46.2142	7.85105	1554	DIA_CAR_CH_GRAEC38_002	DIA_CAR_CH_GRAEC38	023	002	2021-06-23	Lea_Bauer	Fischer_et_al_(2023)	WGS	NA	0	0	1	1	0
Dianthus_carthusianorum	CH	Graechen	46.2142	7.85135	1554	DIA_CAR_CH_GRAEC38_009_r	DIA_CAR_CH_GRAEC38	023	009_r	2021-06-23	Lea_Bauer	Fischer_et_al_(2023)	WGS	replicate	0	0	1	0	0
Dianthus_carthusianorum	CH	Graechen	46.2142	7.8512	1554	DIA_CAR_CH_GRAEC38_105	DIA_CAR_CH_GRAEC38	023	105	2021-06-23	Lea_Bauer	Tschan_et_al_(this_study)	ddRAD-PE	replicate_from_GRAEC_005_to_compare_ddRAD_and_WGS	0	1	1	0	0
Dianthus_carthusianorum	CH	Grengiols	46.375	8.08743	901	DIA_CAR_CH_GRENG30_002	DIA_CAR_CH_GRENG30	025	002	2021-06-28	Lea_Bauer	Fischer_et_al_(2023)	WGS	NA	0	0	1	1	0
Dianthus_carthusianorum	CH	Grengiols	46.3752	8.08748	901	DIA_CAR_CH_GRENG30_010	DIA_CAR_CH_GRENG30	025	010	2021-06-28	Lea_Bauer	Fischer_et_al_(2023)	WGS	NA	0	0	1	1	0
Dianthus_carthusianorum	CH	Grengiols	46.3751	8.08737	901	DIA_CAR_CH_GRENG30_106	DIA_CAR_CH_GRENG30	025	106	2021-06-28	Lea_Bauer	Tschan_et_al_(this_study)	ddRAD-PE	replicate_from_GRENG30_006_to_compare_ddRAD_and_WGS	0	1	1	0	1
Dianthus_carthusianorum	CH	Grimmialp	46.5851	7.49409	1151	DIA_CAR_CH_GRIMM2097_007	DIA_CAR_CH_GRIMM2097	011	007	2021-06-29	Lea_Bauer	Fischer_et_al_(2023)	WGS	NA	1	0	1	1	0
Dianthus_carthusianorum	CH	Grimmialp	46.5851	7.49375	1151	DIA_CAR_CH_GRIMM2097_010	DIA_CAR_CH_GRIMM2097	011	010	2021-06-29	Lea_Bauer	Fischer_et_al_(2023)	WGS	NA	1	0	1	1	0
Dianthus_carthusianorum	CH	Grimmialp	46.585	7.49405	1151	DIA_CAR_CH_GRIMM2097_101	DIA_CAR_CH_GRIMM2097	011	101	2021-06-29	Lea_Bauer	Tschan_et_al_(this_study)	ddRAD-PE	replicate_from_GRIMM2097_001_to_compare_ddRAD_and_WGS	1	1	1	0	0
Dianthus_carthusianorum	CH	Hospental	46.624	8.57541	1451-1455	DIA_CAR_CH_HOSPE24_004	DIA_CAR_CH_HOSPE24	027	004	2021-06-22	Simone_Frei	Fischer_et_al_(2023)	WGS	NA	0	0	1	1	0
Dianthus_carthusianorum	CH	Hospental	46.6239	8.57508	1451-1455	DIA_CAR_CH_HOSPE24_007	DIA_CAR_CH_HOSPE24	027	007	2021-06-22	Simone_Frei	Fischer_et_al_(2023)	WGS	NA	0	0	1	1	0
Dianthus_carthusianorum	CH	Hospental	46.6234	8.57399	1451-1455	DIA_CAR_CH_HOSPE24_110	DIA_CAR_CH_HOSPE24	027	110	2021-06-22	Simone_Frei	Tschan_et_al_(this_study)	ddRAD-PE	replicate_from_HOSPE24_010_to_compare_ddRAD_and_WGS	0	1	1	0	1
Dianthus_carthusianorum	CH	Lommiswil	47.2423	7.45953	1293	DIA_CAR_CH_LOMMI10_006	DIA_CAR_CH_LOMMI10	006	006	2021-06-07	Gen_Div_Lea_Bauer_/_Michael_Ryf	Fischer_et_al_(2023)	WGS	NA	0	0	1	1	0
Dianthus_carthusianorum	CH	Lommiswil	47.2423	7.45949	1293	DIA_CAR_CH_LOMMI10_009	DIA_CAR_CH_LOMMI10	006	009	2021-06-07	Gen_Div_Lea_Bauer_/_Michael_Ryf	Fischer_et_al_(2023)	WGS	NA	0	0	1	1	0
Dianthus_carthusianorum	CH	Lommiswil	47.2423	7.45951	1293	DIA_CAR_CH_LOMMI10_101	DIA_CAR_CH_LOMMI10	006	101	2021-06-07	Lea_Bauer_&_Michael_Ryf	Tschan_et_al_(this_study)	ddRAD-PE	replicate_from_LOMMI10_001_to_compare_ddRAD_and_WGS	0	1	1	0	1
Dianthus_carthusianorum	CH	Maggia	46.2846	8.64836	381	DIA_CAR_CH_MAGGI32_006	DIA_CAR_CH_MAGGI32	029	006	2021-06-17	Ivan_Candolfi	Fischer_et_al_(2023)	WGS	NA	0	0	1	1	0
Dianthus_carthusianorum	CH	Maggia	46.2845	8.64925	375	DIA_CAR_CH_MAGGI32_008	DIA_CAR_CH_MAGGI32	029	008	2021-06-17	Ivan_Candolfi	Fischer_et_al_(2023)	WGS	NA	0	0	1	1	0
Dianthus_carthusianorum	CH	Maggia	46.2846	8.64938	375	DIA_CAR_CH_MAGGI32_109	DIA_CAR_CH_MAGGI32	029	109	2021-06-17	Ivan_Candolfi	Tschan_et_al_(this_study)	ddRAD-PE	replicate_from_MAGGI32_009_to_compare_ddRAD_and_WGS	0	1	1	0	0
Dianthus_carthusianorum	CH	Moeschwil	47.4633	9.41607	605	DIA_CAR_CH_MOESC05_006	DIA_CAR_CH_MOESC05	008	006	2021-06-15	Rebecca_Kurz	Fischer_et_al_(2023)	WGS	NA	1	0	1	1	0
Dianthus_carthusianorum	CH	Moeschwil	47.4633	9.41604	605	DIA_CAR_CH_MOESC05_008	DIA_CAR_CH_MOESC05	008	008	2021-06-15	Rebecca_Kurz	Fischer_et_al_(2023)	WGS	NA	1	0	1	1	0
Dianthus_carthusianorum	CH	Moeschwil	47.4632	9.41613	605	DIA_CAR_CH_MOESC05_105	DIA_CAR_CH_MOESC05	008	105	2021-06-15	Rebecca_Kurz	Tschan_et_al_(this_study)	ddRAD-PE	replicate_from_MOESC05_005_to_compare_ddRAD_and_WGS	1	1	1	0	0
Dianthus_carthusianorum	CH	Mont-Noble	46.2337	7.42566	1140	DIA_CAR_CH_MONOB33_008	DIA_CAR_CH_MONOB33	021	008	2021-06-22	Lea_Bauer	Fischer_et_al_(2023)	WGS	NA	0	0	1	1	0
Dianthus_carthusianorum	CH	Mont-Noble	46.2337	7.42571	1140	DIA_CAR_CH_MONOB33_010	DIA_CAR_CH_MONOB33	021	010	2021-06-22	Lea_Bauer	Fischer_et_al_(2023)	WGS	NA	0	0	1	1	0
Dianthus_carthusianorum	CH	Mont-Noble	46.2336	7.42556	1140	DIA_CAR_CH_MONOB33_104	DIA_CAR_CH_MONOB33	021	104	2021-06-22	Lea_Bauer	Tschan_et_al_(this_study)	ddRAD-PE	replicate_from_MONOB_004_to_compare_ddRAD_and_WGS	0	1	1	0	0
Dianthus_carthusianorum	CH	Nax_bei_Sion	46.317	7.633	NA	DIA_CAR_CH_NAXSI_001	DIA_CAR_CH_NAXSI	034	001	NA	Kaczmarek_et_al_(2023)_Cornille	Kaczmarek_et_al_(2023)	ddRAD-SE	NA	NA	1	1	0	0
Dianthus_carthusianorum	CH	Nax_bei_Sion	46.317	7.633	NA	DIA_CAR_CH_NAXSI_005	DIA_CAR_CH_NAXSI	034	005	NA	Kaczmarek_et_al_(2023)_Cornille	Kaczmarek_et_al_(2023)	ddRAD-SE	NA	NA	1	1	0	0
Dianthus_carthusianorum	CH	Nax_bei_Sion	46.317	7.633	NA	DIA_CAR_CH_NAXSI_008	DIA_CAR_CH_NAXSI	034	008	NA	Kaczmarek_et_al_(2023)_Cornille	Kaczmarek_et_al_(2023)	ddRAD-SE	NA	NA	1	1	0	0
Dianthus_carthusianorum	CH	Orvin	47.1536	7.20148	732	DIA_CAR_CH_ORVIN11_005	DIA_CAR_CH_ORVIN11	016	005	2021-06-07	Gen_Div_Lea_Bauer_/_Michael_Ryf	Fischer_et_al_(2023)	WGS	NA	1	0	1	1	0
Dianthus_carthusianorum	CH	Orvin	47.1536	7.2015	732	DIA_CAR_CH_ORVIN11_006	DIA_CAR_CH_ORVIN11	016	006	2021-06-07	Gen_Div_Lea_Bauer_/_Michael_Ryf	Fischer_et_al_(2023)	WGS	NA	1	0	1	1	0
Dianthus_carthusianorum	CH	Orvin	47.1536	7.20079	732	DIA_CAR_CH_ORVIN11_102	DIA_CAR_CH_ORVIN11	016	102	2021-06-07	Lea_Bauer_&_Michael_Ryf	Tschan_et_al_(this_study)	ddRAD-PE	replicate_from_ORVIN11_002_to_compare_ddRAD_and_WGS	1	1	1	0	0
Dianthus_carthusianorum	CH	Pfungen	47.516	8.64712	412	DIA_CAR_CH_PFUNG04_003	DIA_CAR_CH_PFUNG04	012	003	2021-06-18	Evelyn_Terzer	Fischer_et_al_(2023)	WGS	NA	1	0	1	1	0
Dianthus_carthusianorum	CH	Pfungen	47.5159	8.64723	412	DIA_CAR_CH_PFUNG04_005	DIA_CAR_CH_PFUNG04	012	005	2021-06-18	Evelyn_Terzer	Fischer_et_al_(2023)	WGS	NA	1	0	1	1	0
Dianthus_carthusianorum	CH	Pfungen	47.5159	8.64739	412	DIA_CAR_CH_PFUNG04_108	DIA_CAR_CH_PFUNG04	012	108	2021-06-18	Evelyn_Terzer	Tschan_et_al_(this_study)	ddRAD-PE	replicate_from_PFUNG04_008_to_compare_ddRAD_and_WGS	1	1	1	0	0
Dianthus_carthusianorum	CH	Premier	46.6981	6.42475	886	DIA_CAR_CH_PREMI19_003	DIA_CAR_CH_PREMI19	004	003	2021-06-08	Lea_Bauer	Fischer_et_al_(2023)	WGS	NA	0	0	1	1	0
Dianthus_carthusianorum	CH	Premier	46.6983	6.42503	886	DIA_CAR_CH_PREMI19_010	DIA_CAR_CH_PREMI19	004	010	2021-06-08	Lea_Bauer	Fischer_et_al_(2023)	WGS	NA	0	0	1	1	0
Dianthus_carthusianorum	CH	Premier	46.6981	6.42462	886	DIA_CAR_CH_PREMI19_105	DIA_CAR_CH_PREMI19	004	105	2021-06-08	Lea_Bauer	Tschan_et_al_(this_study)	ddRAD-PE	replicate_from_PREMI19_005_to_compare_ddRAD_and_WGS	0	1	1	0	0
Dianthus_carthusianorum	CH	Remigen	47.5144	8.16189	436	DIA_CAR_CH_REMIG03_004	DIA_CAR_CH_REMIG03	015	004	2021-06-15	Seraina_Nuotclà	Fischer_et_al_(2023)	WGS	NA	1	0	1	1	0
Dianthus_carthusianorum	CH	Remigen	47.5144	8.16195	436	DIA_CAR_CH_REMIG03_006	DIA_CAR_CH_REMIG03	015	006	2021-06-15	Seraina_Nuotclà	Fischer_et_al_(2023)	WGS	NA	1	0	1	1	0
Dianthus_carthusianorum	CH	Remigen	47.5144	8.16191	436	DIA_CAR_CH_REMIG03_105	DIA_CAR_CH_REMIG03	015	105	2021-06-15	Seraina_Nuotclà	Tschan_et_al_(this_study)	ddRAD-PE	replicate_from_REMIG03_005_to_compare_ddRAD_and_WGS	1	1	1	0	0
Dianthus_carthusianorum	CH	Spinai,_Tschlin	46.8652	10.427	1322	DIA_CAR_CH_SPINA_001_r	DIA_CAR_CH_SPINA	033	001_r	2021-03-13	Karsten_Rohweder	Reference_genome_search	ddRAD-PE	replicate	NA	1	1	0	0
Dianthus_carthusianorum	CH	Spinai,_Tschlin	46.8638	10.4237	1320	DIA_CAR_CH_SPINA_016_r	DIA_CAR_CH_SPINA	033	016_r	2021-03-13	Karsten_Rohweder	Reference_genome_search	ddRAD-PE	replicate	NA	1	1	0	0
Dianthus_carthusianorum	CH	Spinai,_Tschlin	46.8641	10.4245	1311	DIA_CAR_CH_SPINA_020	DIA_CAR_CH_SPINA	033	020	2021-03-12	Karsten_Rohweder	Reference_genome_search	ddRAD-PE	NA	NA	1	1	0	1
Dianthus_carthusianorum	CH	Val_Muestair	46.6317	10.4468	1260	DIA_CAR_CH_VALMU21_003	DIA_CAR_CH_VALMU21	018	003	2021-06-17	Seraina_Nuotclà	Fischer_et_al_(2023)	WGS	NA	0	0	1	1	0
Dianthus_carthusianorum	CH	Val_Muestair	46.6316	10.4468	1260	DIA_CAR_CH_VALMU21_007	DIA_CAR_CH_VALMU21	018	007	2021-06-17	Seraina_Nuotclà	Fischer_et_al_(2023)	WGS	NA	0	0	1	1	0
Dianthus_carthusianorum	CH	Val_Muestair	46.6314	10.4468	1260	DIA_CAR_CH_VALMU21_109	DIA_CAR_CH_VALMU21	018	109	2021-06-17	Seraina_Nuotclà	Tschan_et_al_(this_study)	ddRAD-PE	replicate_from_VALMU_009_to_compare_ddRAD_and_WGS	0	1	1	0	1
Dianthus_carthusianorum	CH	Vechigen	46.9558	7.5463	589	DIA_CAR_CH_VECHI13_002	DIA_CAR_CH_VECHI13	017	002	2021-06-07	Lea_Bauer_&_Michael_Ryf	Fischer_et_al_(2023)	WGS	NA	1	0	1	1	0
Dianthus_carthusianorum	CH	Vechigen	46.9558	7.54606	589	DIA_CAR_CH_VECHI13_007	DIA_CAR_CH_VECHI13	017	007	2021-06-07	Lea_Bauer_/_Michael_Ryf	Fischer_et_al_(2023)	WGS	NA	1	0	1	1	0
Dianthus_carthusianorum	CH	Vechigen	46.9558	7.54618	589	DIA_CAR_CH_VECHI13_109	DIA_CAR_CH_VECHI13	017	109	2021-06-07	Lea_Bauer_&_Michael_Ryf	Tschan_et_al_(this_study)	ddRAD-PE	replicate_from_VECHI13_009_to_compare_ddRAD_and_WGS	1	1	1	0	0
Dianthus_carthusianorum	CH	Villars-le-Terroir	46.6501	6.63701	640	DIA_CAR_CH_VILTE20_006	DIA_CAR_CH_VILTE20	010	006	2021-06-08	Lea_Bauer	Fischer_et_al_(2023)	WGS	NA	1	0	1	1	0
Dianthus_carthusianorum	CH	Villars-le-Terroir	46.6498	6.63688	640	DIA_CAR_CH_VILTE20_010	DIA_CAR_CH_VILTE20	010	010	2021-06-08	Lea_Bauer	Fischer_et_al_(2023)	WGS	NA	1	0	1	1	0
Dianthus_carthusianorum	CH	Villars-le-Terroir	46.6502	6.63715	640	DIA_CAR_CH_VILTE20_101	DIA_CAR_CH_VILTE20	010	101	2021-06-08	Lea_Bauer	Tschan_et_al_(this_study)	ddRAD-PE	replicate_from_VILTE20_001_to_compare_ddRAD_and_WGS	1	1	1	0	1
Dianthus_carthusianorum	CH	Visperterminen	46.2403	7.92311	1995	DIA_CAR_CH_VISPE34_002	DIA_CAR_CH_VISPE34	024	002	2021-06-23	Lea_Bauer	Fischer_et_al_(2023)	WGS	NA	0	0	1	1	0
Dianthus_carthusianorum	CH	Visperterminen	46.2406	7.92297	1995	DIA_CAR_CH_VISPE34_009	DIA_CAR_CH_VISPE34	024	009	2021-06-23	Lea_Bauer	Fischer_et_al_(2023)	WGS	NA	0	0	1	1	0
Dianthus_carthusianorum	CH	Visperterminen	46.2403	7.92309	1995	DIA_CAR_CH_VISPE34_103	DIA_CAR_CH_VISPE34	024	103	2021-06-23	Lea_Bauer	Tschan_et_al_(this_study)	ddRAD-PE	replicate_from_VISPE_103_to_compare_ddRAD_and_WGS	0	1	1	0	0
Dianthus_carthusianorum	CH	Volketswil	47.3856	8.69978	492-493	DIA_CAR_CH_VOLKE07_001	DIA_CAR_CH_VOLKE07	014	001	2021-06-09	Lea_Schubert	Fischer_et_al_(2023)	WGS	NA	1	0	1	1	0
Dianthus_carthusianorum	CH	Volketswil	47.3855	8.70019	492-493	DIA_CAR_CH_VOLKE07_006	DIA_CAR_CH_VOLKE07	014	006	2021-06-09	Lea_Schubert	Fischer_et_al_(2023)	WGS	NA	1	0	1	1	0
Dianthus_carthusianorum	CH	Volketswil	47.3854	8.6999	492-493	DIA_CAR_CH_VOLKE07_105	DIA_CAR_CH_VOLKE07	014	105	2021-06-09	Lea_Schubert	Tschan_et_al_(this_study)	ddRAD-PE	replicate_from_VOLKE07_005_to_compare_ddRAD_and_WGS	1	1	1	0	0
Dianthus_carthusianorum	CH	Wassen	46.7338	8.53254	1409	DIA_CAR_CH_WASSE18_008	DIA_CAR_CH_WASSE18	026	008	2021-07-11	Lea_Schubert	Fischer_et_al_(2023)	WGS	NA	0	0	1	1	0
Dianthus_carthusianorum	CH	Wassen	46.7338	8.53194	1409	DIA_CAR_CH_WASSE18_010	DIA_CAR_CH_WASSE18	026	010	2021-07-11	Lea_Schubert	Fischer_et_al_(2023)	WGS	NA	0	0	1	1	0
Dianthus_carthusianorum	CH	Wassen	46.7335	8.53272	1409	DIA_CAR_CH_WASSE18_103	DIA_CAR_CH_WASSE18	026	103	2021-07-11	Lea_Schubert	Tschan_et_al_(this_study)	ddRAD-PE	replicate_from_WASSE18_003_to_compare_ddRAD_and_WGS	0	1	1	0	0
Dianthus_carthusianorum	CZ	Borovsko	49.6895	15.1056	390	DIA_CAR_CZ_BOROV_001	DIA_CAR_CZ_BOROV	053	001	NA	Veronika_Lipanova_and_Filip_Kolar_and_Martin_Duchoslav	DIA_EDAPHIC_ADAPT_VERONIKA	ddRAD-PE	NA	NA	1	1	0	0
Dianthus_carthusianorum	CZ	Borovsko	49.6895	15.1056	390	DIA_CAR_CZ_BOROV_002	DIA_CAR_CZ_BOROV	053	002	NA	Veronika_Lipanova_and_Filip_Kolar_and_Martin_Duchoslav	DIA_EDAPHIC_ADAPT_VERONIKA	ddRAD-PE	NA	NA	1	1	0	0
Dianthus_carthusianorum	CZ	Borovsko	49.6895	15.1056	390	DIA_CAR_CZ_BOROV_003	DIA_CAR_CZ_BOROV	053	003	NA	Veronika_Lipanova_and_Filip_Kolar_and_Martin_Duchoslav	DIA_EDAPHIC_ADAPT_VERONIKA	ddRAD-PE	NA	NA	1	1	0	0
Dianthus_carthusianorum	CZ	Boršov_nad_Vltavou	48.9183	14.4208	440	DIA_CAR_CZ_BORSO_001	DIA_CAR_CZ_BORSO	054	001	NA	Veronika_Lipanova	DIA_EDAPHIC_ADAPT_VERONIKA	ddRAD-PE	NA	NA	1	1	0	0
Dianthus_carthusianorum	CZ	Boršov_nad_Vltavou	48.9183	14.4208	440	DIA_CAR_CZ_BORSO_002	DIA_CAR_CZ_BORSO	054	002	NA	Veronika_Lipanova	DIA_EDAPHIC_ADAPT_VERONIKA	ddRAD-PE	NA	NA	1	1	0	0
Dianthus_carthusianorum	CZ	Boršov_nad_Vltavou	48.9183	14.4208	440	DIA_CAR_CZ_BORSO_003	DIA_CAR_CZ_BORSO	054	003	NA	Veronika_Lipanova	DIA_EDAPHIC_ADAPT_VERONIKA	ddRAD-PE	NA	NA	1	1	0	0
Dianthus_carthusianorum	CZ	Cizov	49.7439	15.053	345	DIA_CAR_CZ_CIZOV_001	DIA_CAR_CZ_CIZOV	055	001	NA	Veronika_Lipanova_and_Filip_Kolar_and_Martin_Duchoslav	DIA_EDAPHIC_ADAPT_VERONIKA	ddRAD-PE	NA	NA	1	1	0	0
Dianthus_carthusianorum	CZ	Cizov	49.7439	15.053	345	DIA_CAR_CZ_CIZOV_002_r	DIA_CAR_CZ_CIZOV	055	002_r	NA	Veronika_Lipanova_and_Filip_Kolar_and_Martin_Duchoslav	DIA_EDAPHIC_ADAPT_VERONIKA	ddRAD-PE	replicate	NA	1	1	0	0
Dianthus_carthusianorum	CZ	Cizov	49.7439	15.053	345	DIA_CAR_CZ_CIZOV_003	DIA_CAR_CZ_CIZOV	055	003	NA	Veronika_Lipanova_and_Filip_Kolar_and_Martin_Duchoslav	DIA_EDAPHIC_ADAPT_VERONIKA	ddRAD-PE	NA	NA	1	1	0	0
Dianthus_carthusianorum	CZ	Holubov	48.8928	14.339	485	DIA_CAR_CZ_HOLUB_001	DIA_CAR_CZ_HOLUB	056	001	NA	Veronika_Lipanova	DIA_EDAPHIC_ADAPT_VERONIKA	ddRAD-PE	NA	NA	1	1	0	0
Dianthus_carthusianorum	CZ	Holubov	48.8928	14.339	485	DIA_CAR_CZ_HOLUB_002	DIA_CAR_CZ_HOLUB	056	002	NA	Veronika_Lipanova	DIA_EDAPHIC_ADAPT_VERONIKA	ddRAD-PE	NA	NA	1	1	0	0
Dianthus_carthusianorum	CZ	Holubov	48.8928	14.339	485	DIA_CAR_CZ_HOLUB_003_r	DIA_CAR_CZ_HOLUB	056	003_r	NA	Veronika_Lipanova	DIA_EDAPHIC_ADAPT_VERONIKA	ddRAD-PE	replicate	NA	1	1	0	0
Dianthus_carthusianorum	CZ	Horni_Trti	49.6511	14.2163	NA	DIA_CAR_CZ_HORNI_001	DIA_CAR_CZ_HORNI	057	001	NA	Klara_Koupilova	Kaczmarek_et_al_(2023)	ddRAD-SE	NA	NA	1	1	0	0
Dianthus_carthusianorum	CZ	Horni_Trti	49.6507	14.2166	NA	DIA_CAR_CZ_HORNI_004	DIA_CAR_CZ_HORNI	057	004	NA	Klara_Koupilova	Kaczmarek_et_al_(2023)	ddRAD-SE	NA	NA	1	1	0	0
Dianthus_carthusianorum	CZ	Horni_Trti	49.6507	14.2165	NA	DIA_CAR_CZ_HORNI_008	DIA_CAR_CZ_HORNI	057	008	NA	Klara_Koupilova	Kaczmarek_et_al_(2023)	ddRAD-SE	NA	NA	1	1	0	0
Dianthus_carthusianorum	CZ	Zduchovice	49.6436	14.2225	NA	DIA_CAR_CZ_ZDUCH_004	DIA_CAR_CZ_ZDUCH	058	004	NA	Klara_Koupilova	Kaczmarek_et_al_(2023)	ddRAD-SE	NA	NA	1	1	0	0
Dianthus_carthusianorum	CZ	Zduchovice	49.6433	14.2218	NA	DIA_CAR_CZ_ZDUCH_009	DIA_CAR_CZ_ZDUCH	058	009	NA	Klara_Koupilova	Kaczmarek_et_al_(2023)	ddRAD-SE	NA	NA	1	1	0	0
Dianthus_carthusianorum	CZ	Zduchovice	49.6432	14.2225	NA	DIA_CAR_CZ_ZDUCH_010	DIA_CAR_CZ_ZDUCH	058	010	NA	Klara_Koupilova	Kaczmarek_et_al_(2023)	ddRAD-SE	NA	NA	1	1	0	0
Dianthus_carthusianorum	ES	Alos_d_Isil	42.7046	1.08792	NA	DIA_CAR_ES_ALOSD_001	DIA_CAR_ES_ALOSD	035	001	NA	Jean_Luc_Forremans	Kaczmarek_et_al_(2023)	ddRAD-SE	NA	NA	1	1	0	1
Dianthus_carthusianorum	ES	Alos_d_Isil	42.7046	1.08792	NA	DIA_CAR_ES_ALOSD_002	DIA_CAR_ES_ALOSD	035	002	NA	Jean_Luc_Forremans	Kaczmarek_et_al_(2023)	ddRAD-SE	NA	NA	1	1	0	0
Dianthus_carthusianorum	ES	Alos_d_Isil	42.7046	1.08792	NA	DIA_CAR_ES_ALOSD_004	DIA_CAR_ES_ALOSD	035	004	NA	Jean_Luc_Forremans	Kaczmarek_et_al_(2023)	ddRAD-SE	NA	NA	1	1	0	0
Dianthus_carthusianorum	FR	Guchen	42.8655	0.33006	NA	DIA_CAR_FR_GUCHE_005	DIA_CAR_FR_GUCHE	036	005	NA	Cyril_Denise	Kaczmarek_et_al_(2023)	ddRAD-SE	NA	NA	1	1	0	0
Dianthus_carthusianorum	FR	Guchen	42.8655	0.3301	NA	DIA_CAR_FR_GUCHE_007	DIA_CAR_FR_GUCHE	036	007	NA	Cyril_Denise	Kaczmarek_et_al_(2023)	ddRAD-SE	NA	NA	1	1	0	1
Dianthus_carthusianorum	FR	Guchen	42.8655	0.33007	NA	DIA_CAR_FR_GUCHE_008	DIA_CAR_FR_GUCHE	036	008	NA	Cyril_Denise	Kaczmarek_et_al_(2023)	ddRAD-SE	NA	NA	1	1	0	0
Dianthus_carthusianorum	FR	Morbier	46.54	6.01	NA	DIA_CAR_FR_MORBI_001	DIA_CAR_FR_MORBI	040	001	NA	Madeleine_Dugois	Kaczmarek_et_al_(2023)	ddRAD-SE	NA	NA	1	1	0	0
Dianthus_carthusianorum	FR	Morbier	46.54	6.01	NA	DIA_CAR_FR_MORBI_007	DIA_CAR_FR_MORBI	040	007	NA	Madeleine_Dugois	Kaczmarek_et_al_(2023)	ddRAD-SE	NA	NA	1	1	0	0
Dianthus_carthusianorum	FR	Morbier	46.54	6.01	NA	DIA_CAR_FR_MORBI_008	DIA_CAR_FR_MORBI	040	008	NA	Madeleine_Dugois	Kaczmarek_et_al_(2023)	ddRAD-SE	NA	NA	1	1	0	0
Dianthus_carthusianorum	FR	Nimes	43.8226	4.36157	NA	DIA_CAR_FR_NIMES_003	DIA_CAR_FR_NIMES	038	003	NA	Anne_Corriol	Kaczmarek_et_al_(2023)	ddRAD-SE	NA	NA	1	1	0	0
Dianthus_carthusianorum	FR	Nimes	43.8226	4.36157	NA	DIA_CAR_FR_NIMES_004	DIA_CAR_FR_NIMES	038	004	NA	Anne_Corriol	Kaczmarek_et_al_(2023)	ddRAD-SE	NA	NA	1	1	0	0
Dianthus_carthusianorum	FR	Nimes	43.8226	4.36157	NA	DIA_CAR_FR_NIMES_007	DIA_CAR_FR_NIMES	038	007	NA	Anne_Corriol	Kaczmarek_et_al_(2023)	ddRAD-SE	NA	NA	1	1	0	0
Dianthus_carthusianorum	FR	Roggenhouse	47.8886	7.44806	NA	DIA_CAR_FR_ROGGE_007	DIA_CAR_FR_ROGGE	041	007	NA	Henri_Mathe	Kaczmarek_et_al_(2023)	ddRAD-SE	NA	NA	1	1	0	0
Dianthus_carthusianorum	FR	Roggenhouse	47.8886	7.44806	NA	DIA_CAR_FR_ROGGE_008	DIA_CAR_FR_ROGGE	041	008	NA	Henri_Mathe	Kaczmarek_et_al_(2023)	ddRAD-SE	NA	NA	1	1	0	0
Dianthus_carthusianorum	FR	Roggenhouse	47.8886	7.44806	NA	DIA_CAR_FR_ROGGE_009	DIA_CAR_FR_ROGGE	041	009	NA	Henri_Mathe	Kaczmarek_et_al_(2023)	ddRAD-SE	NA	NA	1	1	0	0
Dianthus_carthusianorum	FR	Seyssuel	45.5616	4.8292	NA	DIA_CAR_FR_SEYSS_004	DIA_CAR_FR_SEYSS	039	004	NA	Huques_Savay-Guerraz	Kaczmarek_et_al_(2023)	ddRAD-SE	NA	NA	1	1	0	0
Dianthus_carthusianorum	FR	Seyssuel	45.5616	4.8292	NA	DIA_CAR_FR_SEYSS_006	DIA_CAR_FR_SEYSS	039	006	NA	Huques_Savay-Guerraz	Kaczmarek_et_al_(2023)	ddRAD-SE	NA	NA	1	1	0	0
Dianthus_carthusianorum	FR	Seyssuel	45.5616	4.8292	NA	DIA_CAR_FR_SEYSS_009	DIA_CAR_FR_SEYSS	039	009	NA	Huques_Savay-Guerraz	Kaczmarek_et_al_(2023)	ddRAD-SE	NA	NA	1	1	0	0
Dianthus_carthusianorum	FR	Vielle-Aure	42.8347	0.32216	NA	DIA_CAR_FR_VIELL_005	DIA_CAR_FR_VIELL	037	005	NA	Cyril_Denise	Kaczmarek_et_al_(2023)	ddRAD-SE	NA	NA	1	1	0	0
Dianthus_carthusianorum	FR	Vielle-Aure	42.8347	0.32218	NA	DIA_CAR_FR_VIELL_007	DIA_CAR_FR_VIELL	037	007	NA	Cyril_Denise	Kaczmarek_et_al_(2023)	ddRAD-SE	NA	NA	1	1	0	0
Dianthus_carthusianorum	FR	Vielle-Aure	42.8346	0.32215	NA	DIA_CAR_FR_VIELL_009	DIA_CAR_FR_VIELL	037	009	NA	Cyril_Denise	Kaczmarek_et_al_(2023)	ddRAD-SE	NA	NA	1	1	0	1
Dianthus_carthusianorum	FR	Westhalten_N	47.965	7.27	NA	DIA_CAR_FR_WESTN_002	DIA_CAR_FR_WESTN	042	002	NA	Henri_Mathe	Kaczmarek_et_al_(2023)	ddRAD-SE	NA	NA	1	1	0	0
Dianthus_carthusianorum	FR	Westhalten_N	47.965	7.27	NA	DIA_CAR_FR_WESTN_005	DIA_CAR_FR_WESTN	042	005	NA	Henri_Mathe	Kaczmarek_et_al_(2023)	ddRAD-SE	NA	NA	1	1	0	0
Dianthus_carthusianorum	FR	Westhalten_N	47.965	7.27	NA	DIA_CAR_FR_WESTN_006	DIA_CAR_FR_WESTN	042	006	NA	Henri_Mathe	Kaczmarek_et_al_(2023)	ddRAD-SE	NA	NA	1	1	0	0
Dianthus_carthusianorum	IT	Monte_Castel_Manardo_(Pintura_di_Bolognola)_Amandola_(FM)	42.9654	13.252	NA	DIA_CAR_IT_AMAND_001	DIA_CAR_IT_AMAND	063	001	2022-07-04	Manuel_Tiburtini	DSYL	ddRAD-PE	NA	NA	1	1	0	0
Dianthus_carthusianorum	IT	Monte_Castel_Manardo_(Pintura_di_Bolognola)_Amandola_(FM)	42.9654	13.252	NA	DIA_CAR_IT_AMAND_007	DIA_CAR_IT_AMAND	063	007	2022-07-04	Manuel_Tiburtini	DSYL	ddRAD-PE	NA	NA	1	1	0	0
Dianthus_carthusianorum	IT	Monte_Castel_Manardo_(Pintura_di_Bolognola)_Amandola_(FM)	42.9654	13.252	NA	DIA_CAR_IT_AMAND_014	DIA_CAR_IT_AMAND	063	014	2022-07-04	Manuel_Tiburtini	DSYL	ddRAD-PE	NA	NA	1	1	0	0
Dianthus_carthusianorum	IT	Pino_Collito_(S._Giovanni_in_Fiore_CS)	39.2434	16.5459	1289	DIA_CAR_IT_COLLI_001	DIA_CAR_IT_COLLI	066	001	2022-07-20	Domenico_Gargano_and_Domenico_Amantea	DSYL	ddRAD-PE	NA	NA	1	1	0	0
Dianthus_carthusianorum	IT	Pino_Collito_(S._Giovanni_in_Fiore_CS)	39.2434	16.5459	1289	DIA_CAR_IT_COLLI_006	DIA_CAR_IT_COLLI	066	006	2022-07-20	Domenico_Gargano_and_Domenico_Amantea	DSYL	ddRAD-PE	NA	NA	1	1	0	0
Dianthus_carthusianorum	IT	Pino_Collito_(S._Giovanni_in_Fiore_CS)	39.2434	16.5459	1289	DIA_CAR_IT_COLLI_016	DIA_CAR_IT_COLLI	066	016	2022-07-20	Domenico_Gargano_and_Domenico_Amantea	DSYL	ddRAD-PE	NA	NA	1	1	0	1
Dianthus_carthusianorum	IT	Prati_di_San_Vicino_Matelica_(MC)	43.3182	13.0596	NA	DIA_CAR_IT_MATEL_001	DIA_CAR_IT_MATEL	062	001	2022-07-05	Manuel_Tiburtini	DSYL	ddRAD-PE	NA	NA	1	1	0	0
Dianthus_carthusianorum	IT	Prati_di_San_Vicino_Matelica_(MC)	43.3182	13.0596	NA	DIA_CAR_IT_MATEL_007	DIA_CAR_IT_MATEL	062	007	2022-07-05	Manuel_Tiburtini	DSYL	ddRAD-PE	NA	NA	1	1	0	0
Dianthus_carthusianorum	IT	Prati_di_San_Vicino_Matelica_(MC)	43.3182	13.0596	NA	DIA_CAR_IT_MATEL_010_r	DIA_CAR_IT_MATEL	062	010_r	2022-07-05	Manuel_Tiburtini	DSYL	ddRAD-PE	replicate	NA	1	1	0	0
Dianthus_carthusianorum	IT	Pian_Perduto_Norcia_(PG)	42.8306	13.2181	NA	DIA_CAR_IT_NORCI_001	DIA_CAR_IT_NORCI	064	001	2022-07-04	Manuel_Tiburtini	DSYL	ddRAD-PE	NA	NA	1	1	0	0
Dianthus_carthusianorum	IT	Pian_Perduto_Norcia_(PG)	42.8306	13.2181	NA	DIA_CAR_IT_NORCI_011_r	DIA_CAR_IT_NORCI	064	011_r	2022-07-04	Manuel_Tiburtini	DSYL	ddRAD-PE	replicate	NA	1	1	0	0
Dianthus_carthusianorum	IT	Pian_Perduto_Norcia_(PG)	42.8306	13.2181	NA	DIA_CAR_IT_NORCI_015	DIA_CAR_IT_NORCI	064	015	2022-07-04	Manuel_Tiburtini	DSYL	ddRAD-PE	NA	NA	1	1	0	1
Dianthus_carthusianorum	IT	Serra_del_Prete_(Viaggianello_PZ)	39.913	16.1472	2031	DIA_CAR_IT_SERRA_001	DIA_CAR_IT_SERRA	065	001	2022-07-22	Domenico_Gargano_and_Domenico_Amantea	DSYL	ddRAD-PE	NA	NA	1	1	0	1
Dianthus_carthusianorum	IT	Serra_del_Prete_(Viaggianello_PZ)	39.913	16.1472	2031	DIA_CAR_IT_SERRA_006	DIA_CAR_IT_SERRA	065	006	2022-07-22	Domenico_Gargano_and_Domenico_Amantea	DSYL	ddRAD-PE	NA	NA	1	1	0	0
Dianthus_carthusianorum	IT	Serra_del_Prete_(Viaggianello_PZ)	39.913	16.1472	2031	DIA_CAR_IT_SERRA_011	DIA_CAR_IT_SERRA	065	011	2022-07-22	Domenico_Gargano_and_Domenico_Amantea	DSYL	ddRAD-PE	NA	NA	1	1	0	0
Dianthus_carthusianorum	RO	Aruncuta	46.7302	23.9682	387	DIA_CAR_RO_ARUNC_001	DIA_CAR_RO_ARUNC	059	001	NA	Anamaria_Roman_&_Tudor_M._Ursu	Kaczmarek_et_al_(2023)	ddRAD-SE	NA	NA	1	1	0	0
Dianthus_carthusianorum	RO	Aruncuta	46.7296	23.9678	393	DIA_CAR_RO_ARUNC_002	DIA_CAR_RO_ARUNC	059	002	NA	Anamaria_Roman_&_Tudor_M._Ursu	Kaczmarek_et_al_(2023)	ddRAD-SE	NA	NA	1	1	0	0
Dianthus_carthusianorum	RO	Aruncuta	46.7296	23.9682	390	DIA_CAR_RO_ARUNC_008	DIA_CAR_RO_ARUNC	059	008	NA	Anamaria_Roman_&_Tudor_M._Ursu	Kaczmarek_et_al_(2023)	ddRAD-SE	NA	NA	1	1	0	1
Dianthus_carthusianorum	RO	Bradet	45.6758	25.9703	830	DIA_CAR_RO_BRADE_004	DIA_CAR_RO_BRADE	061	004	NA	Anamaria_Roman_&_Tudor_M._Ursu	Kaczmarek_et_al_(2023)	ddRAD-SE	NA	NA	1	1	0	1
Dianthus_carthusianorum	RO	Bradet	45.6755	25.9699	832	DIA_CAR_RO_BRADE_009	DIA_CAR_RO_BRADE	061	009	NA	Anamaria_Roman_&_Tudor_M._Ursu	Kaczmarek_et_al_(2023)	ddRAD-SE	NA	NA	1	1	0	0
Dianthus_carthusianorum	RO	Bradet	45.6755	25.9698	835	DIA_CAR_RO_BRADE_010	DIA_CAR_RO_BRADE	061	010	NA	Anamaria_Roman_&_Tudor_M._Ursu	Kaczmarek_et_al_(2023)	ddRAD-SE	NA	NA	1	1	0	0
Dianthus_carthusianorum	RO	Rasinari	45.6969	24.0019	970	DIA_CAR_RO_RASIN_004	DIA_CAR_RO_RASIN	060	004	NA	Anamaria_Roman_&_Tudor_M._Ursu	Kaczmarek_et_al_(2023)	ddRAD-SE	NA	NA	1	1	0	0
Dianthus_carthusianorum	RO	Rasinari	45.6972	24.0019	968	DIA_CAR_RO_RASIN_007	DIA_CAR_RO_RASIN	060	007	NA	Anamaria_Roman_&_Tudor_M._Ursu	Kaczmarek_et_al_(2023)	ddRAD-SE	NA	NA	1	1	0	1
Dianthus_carthusianorum	RO	Rasinari	45.6969	24.0015	977	DIA_CAR_RO_RASIN_008	DIA_CAR_RO_RASIN	060	008	NA	Anamaria_Roman_&_Tudor_M._Ursu	Kaczmarek_et_al_(2023)	ddRAD-SE	NA	NA	1	1	0	0
Dianthus_balbisii	IT	Acerenthia_(Cerenzia_CS)	39.2546	16.8043	433	DIA_BAL_IT_ACERE_006	DIA_BAL_IT_ACERE	A	006	2022-07-14	Domenico_Gargano_and_Domenico_Amantea	Tschan_et_al_(this_study)	ddRAD-PE	NA	NA	0	0	0	1
Dianthus_balbisii	IT	Rende_(CS)	39.3515	16.2267	228	DIA_BAL_IT_RENDE_015	DIA_BAL_IT_RENDE	A	015	2022-07-15	Domenico_Gargano_and_Domenico_Amantea	Tschan_et_al_(this_study)	ddRAD-PE	DIA_BAL_IT_RENDE_015_is_from_bag_Emoli-16	NA	0	0	0	1
Dianthus_balbisii	IT	Savelli_(S._Giovanni_in_Fiore_CS)	39.2893	16.7371	865	DIA_BAL_IT_SAVEL_003	DIA_BAL_IT_SAVEL	A	003	2022-07-14	Domenico_Gargano_and_Domenico_Amantea	Tschan_et_al_(this_study)	ddRAD-PE	NA	NA	0	0	0	1
Dianthus_carthusianorum	AT	Reichnau_an_der_Rax	47.695	15.8459	NA	DIA_CAR_AT_REICH_006	DIA_CAR_AT_REICH	050	006	NA	Sara_Manafzadeh	Tschan_et_al_(this_study)	ddRAD-PE	NA	NA	0	0	0	0
Dianthus_carthusianorum	AT	Seckau	47.2743	14.7673	945	DIA_CAR_AT_SECKA_002	DIA_CAR_AT_SECKA	051	002	NA	Veronika_Lipanova_and_Filip_Kolar_and_Martin_Duchoslav	DIA_EDAPHIC_ADAPT_VERONIKA	ddRAD-PE	NA	NA	0	0	0	0
Dianthus_carthusianorum	CH	Baeretswil	47.3357	8.8665	843	DIA_CAR_CH_BAERE09_001	DIA_CAR_CH_BAERE09	019	001	2021-06-23	Karin_Marti	Fischer_et_al_(2023)	WGS	NA	1	0	0	1	0
Dianthus_carthusianorum	CH	Baeretswil	47.3357	8.86679	843	DIA_CAR_CH_BAERE09_003	DIA_CAR_CH_BAERE09	019	003	2021-06-23	Karin_Marti	Fischer_et_al_(2023)	WGS	NA	1	0	0	1	0
Dianthus_carthusianorum	CH	Baeretswil	47.3356	8.86683	843	DIA_CAR_CH_BAERE09_004	DIA_CAR_CH_BAERE09	019	004	2021-06-23	Karin_Marti	Fischer_et_al_(2023)	WGS	NA	1	0	0	1	0
Dianthus_carthusianorum	CH	Baeretswil	47.3356	8.86684	843	DIA_CAR_CH_BAERE09_005	DIA_CAR_CH_BAERE09	019	005	2021-06-23	Karin_Marti	Fischer_et_al_(2023)	WGS	NA	1	0	0	1	0
Dianthus_carthusianorum	CH	Baeretswil	47.3356	8.86686	843	DIA_CAR_CH_BAERE09_006	DIA_CAR_CH_BAERE09	019	006	2021-06-23	Karin_Marti	Fischer_et_al_(2023)	WGS	NA	1	0	0	1	0
Dianthus_carthusianorum	CH	Baeretswil	47.3356	8.86692	843	DIA_CAR_CH_BAERE09_007	DIA_CAR_CH_BAERE09	019	007	2021-06-23	Karin_Marti	Fischer_et_al_(2023)	WGS	NA	1	0	0	1	0
Dianthus_carthusianorum	CH	Baeretswil	47.3356	8.86696	843	DIA_CAR_CH_BAERE09_008	DIA_CAR_CH_BAERE09	019	008	2021-06-23	Karin_Marti	Fischer_et_al_(2023)	WGS	NA	1	0	0	1	0
Dianthus_carthusianorum	CH	Baeretswil	47.3356	8.86703	843	DIA_CAR_CH_BAERE09_010	DIA_CAR_CH_BAERE09	019	010	2021-06-23	Karin_Marti	Fischer_et_al_(2023)	WGS	NA	1	0	0	1	0
Dianthus_carthusianorum	CH	Bagnes	46.0658	7.25902	1573	DIA_CAR_CH_BAGNE40_001	DIA_CAR_CH_BAGNE40	022	001	2021-06-22	Lea_Bauer	Fischer_et_al_(2023)	WGS	NA	0	0	0	1	0
Dianthus_carthusianorum	CH	Bagnes	46.0658	7.25908	1573	DIA_CAR_CH_BAGNE40_002	DIA_CAR_CH_BAGNE40	022	002	2021-06-22	Lea_Bauer	Fischer_et_al_(2023)	WGS	NA	0	0	0	1	0
Dianthus_carthusianorum	CH	Bagnes	46.0658	7.25916	1573	DIA_CAR_CH_BAGNE40_003	DIA_CAR_CH_BAGNE40	022	003	2021-06-22	Lea_Bauer	Fischer_et_al_(2023)	WGS	NA	0	0	0	1	0
Dianthus_carthusianorum	CH	Bagnes	46.0658	7.25931	1573	DIA_CAR_CH_BAGNE40_004	DIA_CAR_CH_BAGNE40	022	004	2021-06-22	Lea_Bauer	Fischer_et_al_(2023)	WGS	NA	0	0	0	1	0
Dianthus_carthusianorum	CH	Bagnes	46.0658	7.25931	1573	DIA_CAR_CH_BAGNE40_004_r	DIA_CAR_CH_BAGNE40	022	004_r	2021-06-22	Lea_Bauer	Fischer_et_al_(2023)	WGS	replicate	0	0	0	0	0
Dianthus_carthusianorum	CH	Bagnes	46.0656	7.25999	1573	DIA_CAR_CH_BAGNE40_005	DIA_CAR_CH_BAGNE40	022	005	2021-06-22	Lea_Bauer	Fischer_et_al_(2023)	WGS	NA	0	0	0	1	0
Dianthus_carthusianorum	CH	Bagnes	46.0656	7.26009	1573	DIA_CAR_CH_BAGNE40_006	DIA_CAR_CH_BAGNE40	022	006	2021-06-22	Lea_Bauer	Fischer_et_al_(2023)	WGS	NA	0	0	0	1	0
Dianthus_carthusianorum	CH	Bagnes	46.0656	7.26018	1573	DIA_CAR_CH_BAGNE40_008	DIA_CAR_CH_BAGNE40	022	008	2021-06-22	Lea_Bauer	Fischer_et_al_(2023)	WGS	NA	0	0	0	1	0
Dianthus_carthusianorum	CH	Bagnes	46.0655	7.26043	1573	DIA_CAR_CH_BAGNE40_010	DIA_CAR_CH_BAGNE40	022	010	2021-06-22	Lea_Bauer	Fischer_et_al_(2023)	WGS	NA	0	0	0	1	0
Dianthus_carthusianorum	CH	Bettens	46.6207	6.58027	615	DIA_CAR_CH_BETTS22_001	DIA_CAR_CH_BETTS22	020	001	2021-06-08	Lea_Bauer	Fischer_et_al_(2023)	WGS	NA	1	0	0	1	0
Dianthus_carthusianorum	CH	Bettens	46.6208	6.58029	615	DIA_CAR_CH_BETTS22_002	DIA_CAR_CH_BETTS22	020	002	2021-06-08	Lea_Bauer	Fischer_et_al_(2023)	WGS	NA	1	0	0	1	0
Dianthus_carthusianorum	CH	Bettens	46.6208	6.58029	615	DIA_CAR_CH_BETTS22_002_r	DIA_CAR_CH_BETTS22	020	002_r	2021-06-08	Lea_Bauer	Fischer_et_al_(2023)	WGS	replicate	1	0	0	0	0
Dianthus_carthusianorum	CH	Bettens	46.6207	6.58034	615	DIA_CAR_CH_BETTS22_003	DIA_CAR_CH_BETTS22	020	003	2021-06-08	Lea_Bauer	Fischer_et_al_(2023)	WGS	NA	1	0	0	1	0
Dianthus_carthusianorum	CH	Bettens	46.6205	6.58027	615	DIA_CAR_CH_BETTS22_006	DIA_CAR_CH_BETTS22	020	006	2021-06-08	Lea_Bauer	Fischer_et_al_(2023)	WGS	NA	1	0	0	1	0
Dianthus_carthusianorum	CH	Bettens	46.6203	6.58012	615	DIA_CAR_CH_BETTS22_007	DIA_CAR_CH_BETTS22	020	007	2021-06-08	Lea_Bauer	Fischer_et_al_(2023)	WGS	NA	1	0	0	1	0
Dianthus_carthusianorum	CH	Bettens	46.6203	6.58013	615	DIA_CAR_CH_BETTS22_008	DIA_CAR_CH_BETTS22	020	008	2021-06-08	Lea_Bauer	Fischer_et_al_(2023)	WGS	NA	1	0	0	1	0
Dianthus_carthusianorum	CH	Bettens	46.6202	6.58008	615	DIA_CAR_CH_BETTS22_009	DIA_CAR_CH_BETTS22	020	009	2021-06-08	Lea_Bauer	Fischer_et_al_(2023)	WGS	NA	1	0	0	1	0
Dianthus_carthusianorum	CH	Bettens	46.6202	6.58	615	DIA_CAR_CH_BETTS22_010	DIA_CAR_CH_BETTS22	020	010	2021-06-08	Lea_Bauer	Fischer_et_al_(2023)	WGS	NA	1	0	0	1	0
Dianthus_carthusianorum	CH	Biasca	46.3814	8.97366	361	DIA_CAR_CH_BIASC31_001	DIA_CAR_CH_BIASC31	028	001	2021-06-18	Ivan_Candolfi	Fischer_et_al_(2023)	WGS	NA	0	0	0	1	0
Dianthus_carthusianorum	CH	Biasca	46.3814	8.97357	362	DIA_CAR_CH_BIASC31_003	DIA_CAR_CH_BIASC31	028	003	2021-06-18	Ivan_Candolfi	Fischer_et_al_(2023)	WGS	NA	0	0	0	1	0
Dianthus_carthusianorum	CH	Biasca	46.3817	8.97376	358	DIA_CAR_CH_BIASC31_004	DIA_CAR_CH_BIASC31	028	004	2021-06-18	Ivan_Candolfi	Fischer_et_al_(2023)	WGS	NA	0	0	0	1	0
Dianthus_carthusianorum	CH	Biasca	46.3817	8.97381	352	DIA_CAR_CH_BIASC31_005	DIA_CAR_CH_BIASC31	028	005	2021-06-18	Ivan_Candolfi	Fischer_et_al_(2023)	WGS	NA	0	0	0	1	0
Dianthus_carthusianorum	CH	Biasca	46.3818	8.97394	353	DIA_CAR_CH_BIASC31_006	DIA_CAR_CH_BIASC31	028	006	2021-06-18	Ivan_Candolfi	Fischer_et_al_(2023)	WGS	NA	0	0	0	1	0
Dianthus_carthusianorum	CH	Biasca	46.382	8.97388	355	DIA_CAR_CH_BIASC31_007	DIA_CAR_CH_BIASC31	028	007	2021-06-18	Ivan_Candolfi	Fischer_et_al_(2023)	WGS	NA	0	0	0	1	0
Dianthus_carthusianorum	CH	Biasca	46.382	8.97429	359	DIA_CAR_CH_BIASC31_009	DIA_CAR_CH_BIASC31	028	009	2021-06-18	Ivan_Candolfi	Fischer_et_al_(2023)	WGS	NA	0	0	0	1	0
Dianthus_carthusianorum	CH	Biasca	46.3825	8.97425	359	DIA_CAR_CH_BIASC31_010	DIA_CAR_CH_BIASC31	028	010	2021-06-18	Ivan_Candolfi	Fischer_et_al_(2023)	WGS	NA	0	0	0	1	0
Dianthus_carthusianorum	CH	Biere	46.5508	6.32294	794	DIA_CAR_CH_BIERE25_001	DIA_CAR_CH_BIERE25	003	001	2021-06-15	Lea_Bauer	Fischer_et_al_(2023)	WGS	NA	0	0	0	1	0
Dianthus_carthusianorum	CH	Biere	46.5508	6.32303	794	DIA_CAR_CH_BIERE25_003	DIA_CAR_CH_BIERE25	003	003	2021-06-15	Lea_Bauer	Fischer_et_al_(2023)	WGS	NA	0	0	0	1	0
Dianthus_carthusianorum	CH	Biere	46.5508	6.32301	794	DIA_CAR_CH_BIERE25_004	DIA_CAR_CH_BIERE25	003	004	2021-06-15	Lea_Bauer	Fischer_et_al_(2023)	WGS	NA	0	0	0	1	0
Dianthus_carthusianorum	CH	Biere	46.5508	6.32305	794	DIA_CAR_CH_BIERE25_005	DIA_CAR_CH_BIERE25	003	005	2021-06-15	Lea_Bauer	Fischer_et_al_(2023)	WGS	NA	0	0	0	1	0
Dianthus_carthusianorum	CH	Biere	46.5508	6.32309	794	DIA_CAR_CH_BIERE25_006	DIA_CAR_CH_BIERE25	003	006	2021-06-15	Lea_Bauer	Fischer_et_al_(2023)	WGS	NA	0	0	0	1	0
Dianthus_carthusianorum	CH	Biere	46.5508	6.32324	794	DIA_CAR_CH_BIERE25_007	DIA_CAR_CH_BIERE25	003	007	2021-06-15	Lea_Bauer	Fischer_et_al_(2023)	WGS	NA	0	0	0	1	0
Dianthus_carthusianorum	CH	Biere	46.5508	6.32324	794	DIA_CAR_CH_BIERE25_008	DIA_CAR_CH_BIERE25	003	008	2021-06-15	Lea_Bauer	Fischer_et_al_(2023)	WGS	NA	0	0	0	1	0
Dianthus_carthusianorum	CH	Biere	46.5507	6.32359	794	DIA_CAR_CH_BIERE25_010	DIA_CAR_CH_BIERE25	003	010	2021-06-15	Lea_Bauer	Fischer_et_al_(2023)	WGS	NA	0	0	0	1	0
Dianthus_carthusianorum	CH	Buseno	46.2545	9.11264	1031	DIA_CAR_CH_BUSEN36_001	DIA_CAR_CH_BUSEN36	031	001	2021-06-18	Ivan_Candolfi	Fischer_et_al_(2023)	WGS	NA	0	0	0	1	0
Dianthus_carthusianorum	CH	Buseno	46.2545	9.11287	1029	DIA_CAR_CH_BUSEN36_002	DIA_CAR_CH_BUSEN36	031	002	2021-06-18	Ivan_Candolfi	Fischer_et_al_(2023)	WGS	NA	0	0	0	1	0
Dianthus_carthusianorum	CH	Buseno	46.2547	9.11287	1038	DIA_CAR_CH_BUSEN36_003	DIA_CAR_CH_BUSEN36	031	003	2021-06-18	Ivan_Candolfi	Fischer_et_al_(2023)	WGS	NA	0	0	0	1	0
Dianthus_carthusianorum	CH	Buseno	46.2548	9.11317	1038	DIA_CAR_CH_BUSEN36_004	DIA_CAR_CH_BUSEN36	031	004	2021-06-18	Ivan_Candolfi	Fischer_et_al_(2023)	WGS	NA	0	0	0	1	0
Dianthus_carthusianorum	CH	Buseno	46.2547	9.11331	1034	DIA_CAR_CH_BUSEN36_005	DIA_CAR_CH_BUSEN36	031	005	2021-06-18	Ivan_Candolfi	Fischer_et_al_(2023)	WGS	NA	0	0	0	1	0
Dianthus_carthusianorum	CH	Buseno	46.2545	9.11322	1029	DIA_CAR_CH_BUSEN36_007	DIA_CAR_CH_BUSEN36	031	007	2021-06-18	Ivan_Candolfi	Fischer_et_al_(2023)	WGS	NA	0	0	0	1	0
Dianthus_carthusianorum	CH	Buseno	46.2544	9.11293	1023	DIA_CAR_CH_BUSEN36_008_r	DIA_CAR_CH_BUSEN36	031	008_r	2021-06-18	Ivan_Candolfi	Fischer_et_al_(2023)	WGS	replicate	0	0	0	0	0
Dianthus_carthusianorum	CH	Buseno	46.2542	9.1129	1017	DIA_CAR_CH_BUSEN36_009	DIA_CAR_CH_BUSEN36	031	009	2021-06-18	Ivan_Candolfi	Fischer_et_al_(2023)	WGS	NA	0	0	0	1	0
Dianthus_carthusianorum	CH	Buseno	46.2541	9.11263	1025	DIA_CAR_CH_BUSEN36_010	DIA_CAR_CH_BUSEN36	031	010	2021-06-18	Ivan_Candolfi	Fischer_et_al_(2023)	WGS	NA	0	0	0	1	0
Dianthus_carthusianorum	CH	Cartigny	46.181	6.02025	363	DIA_CAR_CH_CARTI37_001	DIA_CAR_CH_CARTI37	002	001	2021-06-15	Lea_Bauer	Fischer_et_al_(2023)	WGS	NA	0	0	0	1	0
Dianthus_carthusianorum	CH	Cartigny	46.181	6.0203	363	DIA_CAR_CH_CARTI37_002	DIA_CAR_CH_CARTI37	002	002	2021-06-15	Lea_Bauer	Fischer_et_al_(2023)	WGS	NA	0	0	0	1	0
Dianthus_carthusianorum	CH	Cartigny	46.1809	6.02014	363	DIA_CAR_CH_CARTI37_004	DIA_CAR_CH_CARTI37	002	004	2021-06-15	Lea_Bauer	Fischer_et_al_(2023)	WGS	NA	0	0	0	1	0
Dianthus_carthusianorum	CH	Cartigny	46.1808	6.0201	363	DIA_CAR_CH_CARTI37_005	DIA_CAR_CH_CARTI37	002	005	2021-06-15	Lea_Bauer	Fischer_et_al_(2023)	WGS	NA	0	0	0	1	0
Dianthus_carthusianorum	CH	Cartigny	46.1809	6.02011	363	DIA_CAR_CH_CARTI37_006	DIA_CAR_CH_CARTI37	002	006	2021-06-15	Lea_Bauer	Fischer_et_al_(2023)	WGS	NA	0	0	0	1	0
Dianthus_carthusianorum	CH	Cartigny	46.1808	6.02006	363	DIA_CAR_CH_CARTI37_007	DIA_CAR_CH_CARTI37	002	007	2021-06-15	Lea_Bauer	Fischer_et_al_(2023)	WGS	NA	0	0	0	1	0
Dianthus_carthusianorum	CH	Cartigny	46.1809	6.02001	363	DIA_CAR_CH_CARTI37_008	DIA_CAR_CH_CARTI37	002	008	2021-06-15	Lea_Bauer	Fischer_et_al_(2023)	WGS	NA	0	0	0	1	0
Dianthus_carthusianorum	CH	Cartigny	46.1809	6.01994	363	DIA_CAR_CH_CARTI37_009	DIA_CAR_CH_CARTI37	002	009	2021-06-15	Lea_Bauer	Fischer_et_al_(2023)	WGS	NA	0	0	0	1	0
Dianthus_carthusianorum	CH	Courtepin	46.8519	7.13261	581	DIA_CAR_CH_COURT1648_001	DIA_CAR_CH_COURT1648	007	001	2021-07-01	Lea_Bauer	Fischer_et_al_(2023)	WGS	NA	1	0	0	1	0
Dianthus_carthusianorum	CH	Courtepin	46.852	7.13258	581	DIA_CAR_CH_COURT1648_002	DIA_CAR_CH_COURT1648	007	002	2021-07-01	Lea_Bauer	Fischer_et_al_(2023)	WGS	NA	1	0	0	1	0
Dianthus_carthusianorum	CH	Courtepin	46.852	7.13262	581	DIA_CAR_CH_COURT1648_004	DIA_CAR_CH_COURT1648	007	004	2021-07-01	Lea_Bauer	Fischer_et_al_(2023)	WGS	NA	1	0	0	1	0
Dianthus_carthusianorum	CH	Courtepin	46.852	7.13259	581	DIA_CAR_CH_COURT1648_005	DIA_CAR_CH_COURT1648	007	005	2021-07-01	Lea_Bauer	Fischer_et_al_(2023)	WGS	NA	1	0	0	1	0
Dianthus_carthusianorum	CH	Courtepin	46.8521	7.13257	581	DIA_CAR_CH_COURT1648_007	DIA_CAR_CH_COURT1648	007	007	2021-07-01	Lea_Bauer	Fischer_et_al_(2023)	WGS	NA	1	0	0	1	0
Dianthus_carthusianorum	CH	Courtepin	46.8521	7.13259	581	DIA_CAR_CH_COURT1648_008	DIA_CAR_CH_COURT1648	007	008	2021-07-01	Lea_Bauer	Fischer_et_al_(2023)	WGS	NA	1	0	0	1	0
Dianthus_carthusianorum	CH	Courtepin	46.8521	7.13258	581	DIA_CAR_CH_COURT1648_009	DIA_CAR_CH_COURT1648	007	009	2021-07-01	Lea_Bauer	Fischer_et_al_(2023)	WGS	NA	1	0	0	1	0
Dianthus_carthusianorum	CH	Courtepin	46.8522	7.13253	581	DIA_CAR_CH_COURT1648_010	DIA_CAR_CH_COURT1648	007	010	2021-07-01	Lea_Bauer	Fischer_et_al_(2023)	WGS	NA	1	0	0	1	0
Dianthus_carthusianorum	CH	Dalpe	46.4753	8.787	1119	DIA_CAR_CH_DALPE29_001	DIA_CAR_CH_DALPE29	030	001	2021-06-23	Ivan_Candolfi	Fischer_et_al_(2023)	WGS	NA	0	0	0	1	0
Dianthus_carthusianorum	CH	Dalpe	46.4754	8.78716	1111	DIA_CAR_CH_DALPE29_002	DIA_CAR_CH_DALPE29	030	002	2021-06-23	Ivan_Candolfi	Fischer_et_al_(2023)	WGS	NA	0	0	0	1	0
Dianthus_carthusianorum	CH	Dalpe	46.4754	8.7871	1113	DIA_CAR_CH_DALPE29_003	DIA_CAR_CH_DALPE29	030	003	2021-06-23	Ivan_Candolfi	Fischer_et_al_(2023)	WGS	NA	0	0	0	1	0
Dianthus_carthusianorum	CH	Dalpe	46.4755	8.78706	1128	DIA_CAR_CH_DALPE29_004	DIA_CAR_CH_DALPE29	030	004	2021-06-23	Ivan_Candolfi	Fischer_et_al_(2023)	WGS	NA	0	0	0	1	0
Dianthus_carthusianorum	CH	Dalpe	46.4755	8.78677	1135	DIA_CAR_CH_DALPE29_006	DIA_CAR_CH_DALPE29	030	006	2021-06-23	Ivan_Candolfi	Fischer_et_al_(2023)	WGS	NA	0	0	0	1	0
Dianthus_carthusianorum	CH	Dalpe	46.4756	8.78669	1139	DIA_CAR_CH_DALPE29_007	DIA_CAR_CH_DALPE29	030	007	2021-06-23	Ivan_Candolfi	Fischer_et_al_(2023)	WGS	NA	0	0	0	1	0
Dianthus_carthusianorum	CH	Dalpe	46.4755	8.78641	1141	DIA_CAR_CH_DALPE29_008	DIA_CAR_CH_DALPE29	030	008	2021-06-23	Ivan_Candolfi	Fischer_et_al_(2023)	WGS	NA	0	0	0	1	0
Dianthus_carthusianorum	CH	Dalpe	46.4757	8.78582	1155	DIA_CAR_CH_DALPE29_009	DIA_CAR_CH_DALPE29	030	009	2021-06-23	Ivan_Candolfi	Fischer_et_al_(2023)	WGS	NA	0	0	0	1	0
Dianthus_carthusianorum	CH	Dittingen	47.4377	7.49382	530-532	DIA_CAR_CH_DITTI06_001	DIA_CAR_CH_DITTI06	005	001	2021-06-15	Seraina_Nuotclà	Fischer_et_al_(2023)	WGS	NA	1	0	0	1	0
Dianthus_carthusianorum	CH	Dittingen	47.4378	7.49384	530-532	DIA_CAR_CH_DITTI06_002	DIA_CAR_CH_DITTI06	005	002	2021-06-15	Seraina_Nuotclà	Fischer_et_al_(2023)	WGS	NA	1	0	0	1	0
Dianthus_carthusianorum	CH	Dittingen	47.4376	7.49374	530-532	DIA_CAR_CH_DITTI06_004	DIA_CAR_CH_DITTI06	005	004	2021-06-15	Seraina_Nuotclà	Fischer_et_al_(2023)	WGS	NA	1	0	0	1	0
Dianthus_carthusianorum	CH	Dittingen	47.4377	7.49392	530-532	DIA_CAR_CH_DITTI06_005	DIA_CAR_CH_DITTI06	005	005	2021-06-15	Seraina_Nuotclà	Fischer_et_al_(2023)	WGS	NA	1	0	0	1	0
Dianthus_carthusianorum	CH	Dittingen	47.4378	7.4938	530-532	DIA_CAR_CH_DITTI06_006	DIA_CAR_CH_DITTI06	005	006	2021-06-15	Seraina_Nuotclà	Fischer_et_al_(2023)	WGS	NA	1	0	0	1	0
Dianthus_carthusianorum	CH	Dittingen	47.4377	7.4939	530-532	DIA_CAR_CH_DITTI06_008	DIA_CAR_CH_DITTI06	005	008	2021-06-15	Seraina_Nuotclà	Fischer_et_al_(2023)	WGS	NA	1	0	0	1	0
Dianthus_carthusianorum	CH	Dittingen	47.4378	7.49392	530-532	DIA_CAR_CH_DITTI06_009	DIA_CAR_CH_DITTI06	005	009	2021-06-15	Seraina_Nuotclà	Fischer_et_al_(2023)	WGS	NA	1	0	0	1	0
Dianthus_carthusianorum	CH	Domleschg	46.7614	9.45627	1230	DIA_CAR_CH_DOMLE16_002	DIA_CAR_CH_DOMLE16	001	002	2021-06-24	Rebecca_Kurz	Fischer_et_al_(2023)	WGS	NA	1	0	0	1	0
Dianthus_carthusianorum	CH	Domleschg	46.7615	9.4563	1230	DIA_CAR_CH_DOMLE16_003	DIA_CAR_CH_DOMLE16	001	003	2021-06-24	Rebecca_Kurz	Fischer_et_al_(2023)	WGS	NA	1	0	0	1	0
Dianthus_carthusianorum	CH	Domleschg	46.7614	9.4564	1230	DIA_CAR_CH_DOMLE16_004	DIA_CAR_CH_DOMLE16	001	004	2021-06-24	Rebecca_Kurz	Fischer_et_al_(2023)	WGS	NA	1	0	0	1	0
Dianthus_carthusianorum	CH	Domleschg	46.7614	9.45643	1230	DIA_CAR_CH_DOMLE16_005	DIA_CAR_CH_DOMLE16	001	005	2021-06-24	Rebecca_Kurz	Fischer_et_al_(2023)	WGS	NA	1	0	0	1	0
Dianthus_carthusianorum	CH	Domleschg	46.7613	9.45644	1230	DIA_CAR_CH_DOMLE16_007	DIA_CAR_CH_DOMLE16	001	007	2021-06-24	Rebecca_Kurz	Fischer_et_al_(2023)	WGS	NA	1	0	0	1	0
Dianthus_carthusianorum	CH	Domleschg	46.7613	9.45644	1230	DIA_CAR_CH_DOMLE16_007_r	DIA_CAR_CH_DOMLE16	001	007_r	2021-06-24	Rebecca_Kurz	Fischer_et_al_(2023)	WGS	replicate	1	0	0	0	0
Dianthus_carthusianorum	CH	Domleschg	46.7611	9.45636	1230	DIA_CAR_CH_DOMLE16_008	DIA_CAR_CH_DOMLE16	001	008	2021-06-24	Rebecca_Kurz	Fischer_et_al_(2023)	WGS	NA	1	0	0	1	0
Dianthus_carthusianorum	CH	Domleschg	46.7612	9.45622	1230	DIA_CAR_CH_DOMLE16_009	DIA_CAR_CH_DOMLE16	001	009	2021-06-24	Rebecca_Kurz	Fischer_et_al_(2023)	WGS	NA	1	0	0	1	0
Dianthus_carthusianorum	CH	Domleschg	46.7539	9.45587	1230	DIA_CAR_CH_DOMLE16_010	DIA_CAR_CH_DOMLE16	001	010	2021-06-24	Rebecca_Kurz	Fischer_et_al_(2023)	WGS	NA	1	0	0	1	0
Dianthus_carthusianorum	CH	Frauenfeld	47.5566	8.8703	400	DIA_CAR_CH_FRAUE02_001	DIA_CAR_CH_FRAUE02	009	001	2021-05-26	Rebecca_Kurz	Fischer_et_al_(2023)	WGS	NA	1	0	0	1	0
Dianthus_carthusianorum	CH	Frauenfeld	47.5567	8.87046	400	DIA_CAR_CH_FRAUE02_003	DIA_CAR_CH_FRAUE02	009	003	2021-05-26	Rebecca_Kurz	Fischer_et_al_(2023)	WGS	NA	1	0	0	1	0
Dianthus_carthusianorum	CH	Frauenfeld	47.5567	8.87054	400	DIA_CAR_CH_FRAUE02_004	DIA_CAR_CH_FRAUE02	009	004	2021-05-26	Rebecca_Kurz	Fischer_et_al_(2023)	WGS	NA	1	0	0	1	0
Dianthus_carthusianorum	CH	Frauenfeld	47.5567	8.87057	400	DIA_CAR_CH_FRAUE02_005	DIA_CAR_CH_FRAUE02	009	005	2021-05-26	Rebecca_Kurz	Fischer_et_al_(2023)	WGS	NA	1	0	0	1	0
Dianthus_carthusianorum	CH	Frauenfeld	47.5567	8.8707	400	DIA_CAR_CH_FRAUE02_007	DIA_CAR_CH_FRAUE02	009	007	2021-05-26	Rebecca_Kurz	Fischer_et_al_(2023)	WGS	NA	1	0	0	1	0
Dianthus_carthusianorum	CH	Frauenfeld	47.5567	8.87078	400	DIA_CAR_CH_FRAUE02_008	DIA_CAR_CH_FRAUE02	009	008	2021-05-26	Rebecca_Kurz	Fischer_et_al_(2023)	WGS	NA	1	0	0	1	0
Dianthus_carthusianorum	CH	Frauenfeld	47.5567	8.87105	400	DIA_CAR_CH_FRAUE02_009	DIA_CAR_CH_FRAUE02	009	009	2021-05-26	Rebecca_Kurz	Fischer_et_al_(2023)	WGS	NA	1	0	0	1	0
Dianthus_carthusianorum	CH	Frauenfeld	47.5567	8.87113	400	DIA_CAR_CH_FRAUE02_010	DIA_CAR_CH_FRAUE02	009	010	2021-05-26	Rebecca_Kurz	Fischer_et_al_(2023)	WGS	NA	1	0	0	1	0
Dianthus_carthusianorum	CH	Glarus_Sued	46.9854	9.05823	539	DIA_CAR_CH_GLSUE12_002	DIA_CAR_CH_GLSUE12	013	002	2021-06-19	Evelyn_Terzer	Fischer_et_al_(2023)	WGS	NA	1	0	0	1	0
Dianthus_carthusianorum	CH	Glarus_Sued	46.9853	9.05827	539	DIA_CAR_CH_GLSUE12_003	DIA_CAR_CH_GLSUE12	013	003	2021-06-19	Evelyn_Terzer	Fischer_et_al_(2023)	WGS	NA	1	0	0	1	0
Dianthus_carthusianorum	CH	Glarus_Sued	46.9853	9.05816	539	DIA_CAR_CH_GLSUE12_004	DIA_CAR_CH_GLSUE12	013	004	2021-06-19	Evelyn_Terzer	Fischer_et_al_(2023)	WGS	NA	1	0	0	1	0
Dianthus_carthusianorum	CH	Glarus_Sued	46.9853	9.05807	539	DIA_CAR_CH_GLSUE12_005	DIA_CAR_CH_GLSUE12	013	005	2021-06-19	Evelyn_Terzer	Fischer_et_al_(2023)	WGS	NA	1	0	0	1	0
Dianthus_carthusianorum	CH	Glarus_Sued	46.9852	9.05803	539	DIA_CAR_CH_GLSUE12_006	DIA_CAR_CH_GLSUE12	013	006	2021-06-19	Evelyn_Terzer	Fischer_et_al_(2023)	WGS	NA	1	0	0	1	0
Dianthus_carthusianorum	CH	Glarus_Sued	46.9855	9.05839	539	DIA_CAR_CH_GLSUE12_007	DIA_CAR_CH_GLSUE12	013	007	2021-06-19	Evelyn_Terzer	Fischer_et_al_(2023)	WGS	NA	1	0	0	1	0
Dianthus_carthusianorum	CH	Glarus_Sued	46.9855	9.05844	539	DIA_CAR_CH_GLSUE12_008	DIA_CAR_CH_GLSUE12	013	008	2021-06-19	Evelyn_Terzer	Fischer_et_al_(2023)	WGS	NA	1	0	0	1	0
Dianthus_carthusianorum	CH	Glarus_Sued	46.9855	9.05846	539	DIA_CAR_CH_GLSUE12_009	DIA_CAR_CH_GLSUE12	013	009	2021-06-19	Evelyn_Terzer	Fischer_et_al_(2023)	WGS	NA	1	0	0	1	0
Dianthus_carthusianorum	CH	Glarus_Sued	46.9856	9.05866	539	DIA_CAR_CH_GLSUE12_010	DIA_CAR_CH_GLSUE12	013	010	2021-06-19	Evelyn_Terzer	Fischer_et_al_(2023)	WGS	NA	1	0	0	1	0
Dianthus_carthusianorum	CH	Graechen	46.2142	7.85098	1554	DIA_CAR_CH_GRAEC38_001	DIA_CAR_CH_GRAEC38	023	001	2021-06-23	Lea_Bauer	Fischer_et_al_(2023)	WGS	NA	0	0	0	1	0
Dianthus_carthusianorum	CH	Graechen	46.2143	7.85111	1554	DIA_CAR_CH_GRAEC38_003	DIA_CAR_CH_GRAEC38	023	003	2021-06-23	Lea_Bauer	Fischer_et_al_(2023)	WGS	NA	0	0	0	1	0
Dianthus_carthusianorum	CH	Graechen	46.2143	7.85104	1554	DIA_CAR_CH_GRAEC38_004	DIA_CAR_CH_GRAEC38	023	004	2021-06-23	Lea_Bauer	Fischer_et_al_(2023)	WGS	NA	0	0	0	1	0
Dianthus_carthusianorum	CH	Graechen	46.2142	7.8512	1554	DIA_CAR_CH_GRAEC38_005	DIA_CAR_CH_GRAEC38	023	005	2021-06-23	Lea_Bauer	Fischer_et_al_(2023)	WGS	NA	0	0	0	1	0
Dianthus_carthusianorum	CH	Graechen	46.2142	7.85123	1554	DIA_CAR_CH_GRAEC38_006	DIA_CAR_CH_GRAEC38	023	006	2021-06-23	Lea_Bauer	Fischer_et_al_(2023)	WGS	NA	0	0	0	1	0
Dianthus_carthusianorum	CH	Graechen	46.2141	7.85127	1554	DIA_CAR_CH_GRAEC38_007	DIA_CAR_CH_GRAEC38	023	007	2021-06-23	Lea_Bauer	Fischer_et_al_(2023)	WGS	NA	0	0	0	1	0
Dianthus_carthusianorum	CH	Graechen	46.2142	7.8513	1554	DIA_CAR_CH_GRAEC38_008	DIA_CAR_CH_GRAEC38	023	008	2021-06-23	Lea_Bauer	Fischer_et_al_(2023)	WGS	NA	0	0	0	1	0
Dianthus_carthusianorum	CH	Graechen	46.2142	7.85135	1554	DIA_CAR_CH_GRAEC38_009	DIA_CAR_CH_GRAEC38	023	009	2021-06-23	Lea_Bauer	Fischer_et_al_(2023)	WGS	NA	0	0	0	1	0
Dianthus_carthusianorum	CH	Graechen	46.2142	7.85142	1554	DIA_CAR_CH_GRAEC38_010	DIA_CAR_CH_GRAEC38	023	010	2021-06-23	Lea_Bauer	Fischer_et_al_(2023)	WGS	NA	0	0	0	1	0
Dianthus_carthusianorum	CH	Grengiols	46.3751	8.0875	901	DIA_CAR_CH_GRENG30_001	DIA_CAR_CH_GRENG30	025	001	2021-06-28	Lea_Bauer	Fischer_et_al_(2023)	WGS	NA	0	0	0	1	0
Dianthus_carthusianorum	CH	Grengiols	46.3751	8.08743	901	DIA_CAR_CH_GRENG30_003	DIA_CAR_CH_GRENG30	025	003	2021-06-28	Lea_Bauer	Fischer_et_al_(2023)	WGS	NA	0	0	0	1	0
Dianthus_carthusianorum	CH	Grengiols	46.3751	8.08737	901	DIA_CAR_CH_GRENG30_004	DIA_CAR_CH_GRENG30	025	004	2021-06-28	Lea_Bauer	Fischer_et_al_(2023)	WGS	NA	0	0	0	1	0
Dianthus_carthusianorum	CH	Grengiols	46.3751	8.0874	901	DIA_CAR_CH_GRENG30_005	DIA_CAR_CH_GRENG30	025	005	2021-06-28	Lea_Bauer	Fischer_et_al_(2023)	WGS	NA	0	0	0	1	0
Dianthus_carthusianorum	CH	Grengiols	46.3751	8.08737	901	DIA_CAR_CH_GRENG30_006	DIA_CAR_CH_GRENG30	025	006	2021-06-28	Lea_Bauer	Fischer_et_al_(2023)	WGS	NA	0	0	0	1	0
Dianthus_carthusianorum	CH	Grengiols	46.3751	8.08735	901	DIA_CAR_CH_GRENG30_007	DIA_CAR_CH_GRENG30	025	007	2021-06-28	Lea_Bauer	Fischer_et_al_(2023)	WGS	NA	0	0	0	1	0
Dianthus_carthusianorum	CH	Grengiols	46.3752	8.08741	901	DIA_CAR_CH_GRENG30_008	DIA_CAR_CH_GRENG30	025	008	2021-06-28	Lea_Bauer	Fischer_et_al_(2023)	WGS	NA	0	0	0	1	0
Dianthus_carthusianorum	CH	Grengiols	46.3752	8.08746	901	DIA_CAR_CH_GRENG30_009	DIA_CAR_CH_GRENG30	025	009	2021-06-28	Lea_Bauer	Fischer_et_al_(2023)	WGS	NA	0	0	0	1	0
Dianthus_carthusianorum	CH	Grimmialp	46.585	7.49405	1151	DIA_CAR_CH_GRIMM2097_001	DIA_CAR_CH_GRIMM2097	011	001	2021-06-29	Lea_Bauer	Fischer_et_al_(2023)	WGS	NA	1	0	0	1	0
Dianthus_carthusianorum	CH	Grimmialp	46.585	7.49406	1151	DIA_CAR_CH_GRIMM2097_002	DIA_CAR_CH_GRIMM2097	011	002	2021-06-29	Lea_Bauer	Fischer_et_al_(2023)	WGS	NA	1	0	0	1	0
Dianthus_carthusianorum	CH	Grimmialp	46.585	7.49397	1151	DIA_CAR_CH_GRIMM2097_003	DIA_CAR_CH_GRIMM2097	011	003	2021-06-29	Lea_Bauer	Fischer_et_al_(2023)	WGS	NA	1	0	0	1	0
Dianthus_carthusianorum	CH	Grimmialp	46.585	7.49396	1151	DIA_CAR_CH_GRIMM2097_004	DIA_CAR_CH_GRIMM2097	011	004	2021-06-29	Lea_Bauer	Fischer_et_al_(2023)	WGS	NA	1	0	0	1	0
Dianthus_carthusianorum	CH	Grimmialp	46.585	7.49402	1151	DIA_CAR_CH_GRIMM2097_005	DIA_CAR_CH_GRIMM2097	011	005	2021-06-29	Lea_Bauer	Fischer_et_al_(2023)	WGS	NA	1	0	0	1	0
Dianthus_carthusianorum	CH	Grimmialp	46.5851	7.49411	1151	DIA_CAR_CH_GRIMM2097_006	DIA_CAR_CH_GRIMM2097	011	006	2021-06-29	Lea_Bauer	Fischer_et_al_(2023)	WGS	NA	1	0	0	1	0
Dianthus_carthusianorum	CH	Grimmialp	46.5851	7.49407	1151	DIA_CAR_CH_GRIMM2097_008	DIA_CAR_CH_GRIMM2097	011	008	2021-06-29	Lea_Bauer	Fischer_et_al_(2023)	WGS	NA	1	0	0	1	0
Dianthus_carthusianorum	CH	Grimmialp	46.5852	7.49398	1151	DIA_CAR_CH_GRIMM2097_009	DIA_CAR_CH_GRIMM2097	011	009	2021-06-29	Lea_Bauer	Fischer_et_al_(2023)	WGS	NA	1	0	0	1	0
Dianthus_carthusianorum	CH	Hospental	46.6241	8.5757	1451-1455	DIA_CAR_CH_HOSPE24_001	DIA_CAR_CH_HOSPE24	027	001	2021-06-22	Simone_Frei	Fischer_et_al_(2023)	WGS	NA	0	0	0	1	0
Dianthus_carthusianorum	CH	Hospental	46.6241	8.57559	1451-1455	DIA_CAR_CH_HOSPE24_002	DIA_CAR_CH_HOSPE24	027	002	2021-06-22	Simone_Frei	Fischer_et_al_(2023)	WGS	NA	0	0	0	1	0
Dianthus_carthusianorum	CH	Hospental	46.624	8.57553	1451-1455	DIA_CAR_CH_HOSPE24_003	DIA_CAR_CH_HOSPE24	027	003	2021-06-22	Simone_Frei	Fischer_et_al_(2023)	WGS	NA	0	0	0	1	0
Dianthus_carthusianorum	CH	Hospental	46.624	8.57536	1451-1455	DIA_CAR_CH_HOSPE24_005	DIA_CAR_CH_HOSPE24	027	005	2021-06-22	Simone_Frei	Fischer_et_al_(2023)	WGS	NA	0	0	0	1	0
Dianthus_carthusianorum	CH	Hospental	46.624	8.57528	1451-1455	DIA_CAR_CH_HOSPE24_006	DIA_CAR_CH_HOSPE24	027	006	2021-06-22	Simone_Frei	Fischer_et_al_(2023)	WGS	NA	0	0	0	1	0
Dianthus_carthusianorum	CH	Hospental	46.6239	8.57499	1451-1455	DIA_CAR_CH_HOSPE24_008	DIA_CAR_CH_HOSPE24	027	008	2021-06-22	Simone_Frei	Fischer_et_al_(2023)	WGS	NA	0	0	0	1	0
Dianthus_carthusianorum	CH	Hospental	46.6235	8.57415	1451-1455	DIA_CAR_CH_HOSPE24_009	DIA_CAR_CH_HOSPE24	027	009	2021-06-22	Simone_Frei	Fischer_et_al_(2023)	WGS	NA	0	0	0	1	0
Dianthus_carthusianorum	CH	Hospental	46.6234	8.57399	1451-1455	DIA_CAR_CH_HOSPE24_010	DIA_CAR_CH_HOSPE24	027	010	2021-06-22	Simone_Frei	Fischer_et_al_(2023)	WGS	NA	0	0	0	1	0
Dianthus_carthusianorum	CH	Lommiswil	47.2423	7.45951	1293	DIA_CAR_CH_LOMMI10_001	DIA_CAR_CH_LOMMI10	006	001	2021-06-07	Gen_Div,_Lea_Bauer_/_Michael_Ryf	Fischer_et_al_(2023)	WGS	NA	0	0	0	1	0
Dianthus_carthusianorum	CH	Lommiswil	47.2423	7.45951	1293	DIA_CAR_CH_LOMMI10_002	DIA_CAR_CH_LOMMI10	006	002	2021-06-07	Gen_Div,_Lea_Bauer_/_Michael_Ryf	Fischer_et_al_(2023)	WGS	NA	0	0	0	1	0
Dianthus_carthusianorum	CH	Lommiswil	47.2423	7.45951	1293	DIA_CAR_CH_LOMMI10_003	DIA_CAR_CH_LOMMI10	006	003	2021-06-07	Gen_Div,_Lea_Bauer_/_Michael_Ryf	Fischer_et_al_(2023)	WGS	NA	0	0	0	1	0
Dianthus_carthusianorum	CH	Lommiswil	47.2423	7.45951	1293	DIA_CAR_CH_LOMMI10_003_r	DIA_CAR_CH_LOMMI10	006	003_r	2021-06-07	Gen_Div,_Lea_Bauer_/_Michael_Ryf	Fischer_et_al_(2023)	WGS	replicate	0	0	0	0	0
Dianthus_carthusianorum	CH	Lommiswil	47.2423	7.45953	1293	DIA_CAR_CH_LOMMI10_004	DIA_CAR_CH_LOMMI10	006	004	2021-06-07	Gen_Div,_Lea_Bauer_/_Michael_Ryf	Fischer_et_al_(2023)	WGS	NA	0	0	0	1	0
Dianthus_carthusianorum	CH	Lommiswil	47.2423	7.45953	1293	DIA_CAR_CH_LOMMI10_005	DIA_CAR_CH_LOMMI10	006	005	2021-06-07	Gen_Div,_Lea_Bauer_/_Michael_Ryf	Fischer_et_al_(2023)	WGS	NA	0	0	0	1	0
Dianthus_carthusianorum	CH	Lommiswil	47.2423	7.45953	1293	DIA_CAR_CH_LOMMI10_007	DIA_CAR_CH_LOMMI10	006	007	2021-06-07	Gen_Div,_Lea_Bauer_/_Michael_Ryf	Fischer_et_al_(2023)	WGS	NA	0	0	0	1	0
Dianthus_carthusianorum	CH	Lommiswil	47.2423	7.45953	1293	DIA_CAR_CH_LOMMI10_008	DIA_CAR_CH_LOMMI10	006	008	2021-06-07	Gen_Div,_Lea_Bauer_/_Michael_Ryf	Fischer_et_al_(2023)	WGS	NA	0	0	0	1	0
Dianthus_carthusianorum	CH	Lommiswil	47.2423	7.45947	1293	DIA_CAR_CH_LOMMI10_010	DIA_CAR_CH_LOMMI10	006	010	2021-06-07	Gen_Div,_Lea_Bauer_/_Michael_Ryf	Fischer_et_al_(2023)	WGS	NA	0	0	0	1	0
Dianthus_carthusianorum	CH	Maggia	46.2842	8.65013	368	DIA_CAR_CH_MAGGI32_001	DIA_CAR_CH_MAGGI32	029	001	2021-06-17	Ivan_Candolfi	Fischer_et_al_(2023)	WGS	NA	0	0	0	1	0
Dianthus_carthusianorum	CH	Maggia	46.2844	8.65008	362	DIA_CAR_CH_MAGGI32_002	DIA_CAR_CH_MAGGI32	029	002	2021-06-17	Ivan_Candolfi	Fischer_et_al_(2023)	WGS	NA	0	0	0	1	0
Dianthus_carthusianorum	CH	Maggia	46.2844	8.64944	381	DIA_CAR_CH_MAGGI32_003	DIA_CAR_CH_MAGGI32	029	003	2021-06-17	Ivan_Candolfi	Fischer_et_al_(2023)	WGS	NA	0	0	0	1	0
Dianthus_carthusianorum	CH	Maggia	46.2845	8.64894	382	DIA_CAR_CH_MAGGI32_004	DIA_CAR_CH_MAGGI32	029	004	2021-06-17	Ivan_Candolfi	Fischer_et_al_(2023)	WGS	NA	0	0	0	1	0
Dianthus_carthusianorum	CH	Maggia	46.2847	8.64906	383	DIA_CAR_CH_MAGGI32_005	DIA_CAR_CH_MAGGI32	029	005	2021-06-17	Ivan_Candolfi	Fischer_et_al_(2023)	WGS	NA	0	0	0	1	0
Dianthus_carthusianorum	CH	Maggia	46.2845	8.65039	378	DIA_CAR_CH_MAGGI32_007	DIA_CAR_CH_MAGGI32	029	007	2021-06-17	Ivan_Candolfi	Fischer_et_al_(2023)	WGS	NA	0	0	0	1	0
Dianthus_carthusianorum	CH	Maggia	46.2846	8.64938	375	DIA_CAR_CH_MAGGI32_009	DIA_CAR_CH_MAGGI32	029	009	2021-06-17	Ivan_Candolfi	Fischer_et_al_(2023)	WGS	NA	0	0	0	1	0
Dianthus_carthusianorum	CH	Maggia	46.2847	8.64885	374	DIA_CAR_CH_MAGGI32_010	DIA_CAR_CH_MAGGI32	029	010	2021-06-17	Ivan_Candolfi	Fischer_et_al_(2023)	WGS	NA	0	0	0	1	0
Dianthus_carthusianorum	CH	Moeschwil	47.4632	9.41608	605	DIA_CAR_CH_MOESC05_001	DIA_CAR_CH_MOESC05	008	001	2021-06-15	Rebecca_Kurz	Fischer_et_al_(2023)	WGS	NA	1	0	0	1	0
Dianthus_carthusianorum	CH	Moeschwil	47.4632	9.4161	605	DIA_CAR_CH_MOESC05_002	DIA_CAR_CH_MOESC05	008	002	2021-06-15	Rebecca_Kurz	Fischer_et_al_(2023)	WGS	NA	1	0	0	1	0
Dianthus_carthusianorum	CH	Moeschwil	47.4632	9.41613	605	DIA_CAR_CH_MOESC05_003	DIA_CAR_CH_MOESC05	008	003	2021-06-15	Rebecca_Kurz	Fischer_et_al_(2023)	WGS	NA	1	0	0	1	0
Dianthus_carthusianorum	CH	Moeschwil	47.4633	9.41615	605	DIA_CAR_CH_MOESC05_004	DIA_CAR_CH_MOESC05	008	004	2021-06-15	Rebecca_Kurz	Fischer_et_al_(2023)	WGS	NA	1	0	0	1	0
Dianthus_carthusianorum	CH	Moeschwil	47.4632	9.41613	605	DIA_CAR_CH_MOESC05_005	DIA_CAR_CH_MOESC05	008	005	2021-06-15	Rebecca_Kurz	Fischer_et_al_(2023)	WGS	NA	1	0	0	1	0
Dianthus_carthusianorum	CH	Moeschwil	47.4633	9.41608	605	DIA_CAR_CH_MOESC05_007	DIA_CAR_CH_MOESC05	008	007	2021-06-15	Rebecca_Kurz	Fischer_et_al_(2023)	WGS	NA	1	0	0	1	0
Dianthus_carthusianorum	CH	Moeschwil	47.4633	9.41603	605	DIA_CAR_CH_MOESC05_009	DIA_CAR_CH_MOESC05	008	009	2021-06-15	Rebecca_Kurz	Fischer_et_al_(2023)	WGS	NA	1	0	0	1	0
Dianthus_carthusianorum	CH	Moeschwil	47.4633	9.41599	605	DIA_CAR_CH_MOESC05_010	DIA_CAR_CH_MOESC05	008	010	2021-06-15	Rebecca_Kurz	Fischer_et_al_(2023)	WGS	NA	1	0	0	1	0
Dianthus_carthusianorum	CH	Mont-Noble	46.2335	7.42558	1140	DIA_CAR_CH_MONOB33_001	DIA_CAR_CH_MONOB33	021	001	2021-06-22	Lea_Bauer	Fischer_et_al_(2023)	WGS	NA	0	0	0	1	0
Dianthus_carthusianorum	CH	Mont-Noble	46.2335	7.42561	1140	DIA_CAR_CH_MONOB33_002	DIA_CAR_CH_MONOB33	021	002	2021-06-22	Lea_Bauer	Fischer_et_al_(2023)	WGS	NA	0	0	0	1	0
Dianthus_carthusianorum	CH	Mont-Noble	46.2336	7.4256	1140	DIA_CAR_CH_MONOB33_003	DIA_CAR_CH_MONOB33	021	003	2021-06-22	Lea_Bauer	Fischer_et_al_(2023)	WGS	NA	0	0	0	1	0
Dianthus_carthusianorum	CH	Mont-Noble	46.2336	7.42556	1140	DIA_CAR_CH_MONOB33_004	DIA_CAR_CH_MONOB33	021	004	2021-06-22	Lea_Bauer	Fischer_et_al_(2023)	WGS	NA	0	0	0	1	0
Dianthus_carthusianorum	CH	Mont-Noble	46.2337	7.42558	1140	DIA_CAR_CH_MONOB33_005	DIA_CAR_CH_MONOB33	021	005	2021-06-22	Lea_Bauer	Fischer_et_al_(2023)	WGS	NA	0	0	0	1	0
Dianthus_carthusianorum	CH	Mont-Noble	46.2336	7.42564	1140	DIA_CAR_CH_MONOB33_006	DIA_CAR_CH_MONOB33	021	006	2021-06-22	Lea_Bauer	Fischer_et_al_(2023)	WGS	NA	0	0	0	1	0
Dianthus_carthusianorum	CH	Mont-Noble	46.2337	7.42562	1140	DIA_CAR_CH_MONOB33_007	DIA_CAR_CH_MONOB33	021	007	2021-06-22	Lea_Bauer	Fischer_et_al_(2023)	WGS	NA	0	0	0	1	0
Dianthus_carthusianorum	CH	Mont-Noble	46.2337	7.42564	1140	DIA_CAR_CH_MONOB33_009	DIA_CAR_CH_MONOB33	021	009	2021-06-22	Lea_Bauer	Fischer_et_al_(2023)	WGS	NA	0	0	0	1	0
Dianthus_carthusianorum	CH	Orvin	47.1536	7.20074	732	DIA_CAR_CH_ORVIN11_001	DIA_CAR_CH_ORVIN11	016	001	2021-06-07	Gen_Div,_Lea_Bauer_/_Michael_Ryf	Fischer_et_al_(2023)	WGS	NA	1	0	0	1	0
Dianthus_carthusianorum	CH	Orvin	47.1536	7.20079	732	DIA_CAR_CH_ORVIN11_002	DIA_CAR_CH_ORVIN11	016	002	2021-06-07	Gen_Div,_Lea_Bauer_/_Michael_Ryf	Fischer_et_al_(2023)	WGS	NA	1	0	0	1	0
Dianthus_carthusianorum	CH	Orvin	47.1536	7.20086	732	DIA_CAR_CH_ORVIN11_003	DIA_CAR_CH_ORVIN11	016	003	2021-06-07	Gen_Div,_Lea_Bauer_/_Michael_Ryf	Fischer_et_al_(2023)	WGS	NA	1	0	0	1	0
Dianthus_carthusianorum	CH	Orvin	47.1536	7.20116	732	DIA_CAR_CH_ORVIN11_004	DIA_CAR_CH_ORVIN11	016	004	2021-06-07	Gen_Div,_Lea_Bauer_/_Michael_Ryf	Fischer_et_al_(2023)	WGS	NA	1	0	0	1	0
Dianthus_carthusianorum	CH	Orvin	47.1536	7.20186	732	DIA_CAR_CH_ORVIN11_007	DIA_CAR_CH_ORVIN11	016	007	2021-06-07	Gen_Div,_Lea_Bauer_/_Michael_Ryf	Fischer_et_al_(2023)	WGS	NA	1	0	0	1	0
Dianthus_carthusianorum	CH	Orvin	47.1536	7.20189	732	DIA_CAR_CH_ORVIN11_008	DIA_CAR_CH_ORVIN11	016	008	2021-06-07	Gen_Div,_Lea_Bauer_/_Michael_Ryf	Fischer_et_al_(2023)	WGS	NA	1	0	0	1	0
Dianthus_carthusianorum	CH	Orvin	47.1537	7.20252	732	DIA_CAR_CH_ORVIN11_009	DIA_CAR_CH_ORVIN11	016	009	2021-06-07	Gen_Div,_Lea_Bauer_/_Michael_Ryf	Fischer_et_al_(2023)	WGS	NA	1	0	0	1	0
Dianthus_carthusianorum	CH	Orvin	47.1537	7.20264	732	DIA_CAR_CH_ORVIN11_010	DIA_CAR_CH_ORVIN11	016	010	2021-06-07	Gen_Div,_Lea_Bauer_/_Michael_Ryf	Fischer_et_al_(2023)	WGS	NA	1	0	0	1	0
Dianthus_carthusianorum	CH	Pfungen	47.516	8.64695	412	DIA_CAR_CH_PFUNG04_001	DIA_CAR_CH_PFUNG04	012	001	2021-06-18	Evelyn_Terzer	Fischer_et_al_(2023)	WGS	NA	1	0	0	1	0
Dianthus_carthusianorum	CH	Pfungen	47.5159	8.6471	412	DIA_CAR_CH_PFUNG04_002	DIA_CAR_CH_PFUNG04	012	002	2021-06-18	Evelyn_Terzer	Fischer_et_al_(2023)	WGS	NA	1	0	0	1	0
Dianthus_carthusianorum	CH	Pfungen	47.5159	8.64716	412	DIA_CAR_CH_PFUNG04_004	DIA_CAR_CH_PFUNG04	012	004	2021-06-18	Evelyn_Terzer	Fischer_et_al_(2023)	WGS	NA	1	0	0	1	0
Dianthus_carthusianorum	CH	Pfungen	47.5159	8.64726	412	DIA_CAR_CH_PFUNG04_006	DIA_CAR_CH_PFUNG04	012	006	2021-06-18	Evelyn_Terzer	Fischer_et_al_(2023)	WGS	NA	1	0	0	1	0
Dianthus_carthusianorum	CH	Pfungen	47.5159	8.64738	412	DIA_CAR_CH_PFUNG04_007	DIA_CAR_CH_PFUNG04	012	007	2021-06-18	Evelyn_Terzer	Fischer_et_al_(2023)	WGS	NA	1	0	0	1	0
Dianthus_carthusianorum	CH	Pfungen	47.5159	8.64739	412	DIA_CAR_CH_PFUNG04_008	DIA_CAR_CH_PFUNG04	012	008	2021-06-18	Evelyn_Terzer	Fischer_et_al_(2023)	WGS	NA	1	0	0	1	0
Dianthus_carthusianorum	CH	Pfungen	47.5159	8.64744	412	DIA_CAR_CH_PFUNG04_009	DIA_CAR_CH_PFUNG04	012	009	2021-06-18	Evelyn_Terzer	Fischer_et_al_(2023)	WGS	NA	1	0	0	1	0
Dianthus_carthusianorum	CH	Pfungen	47.5159	8.64748	412	DIA_CAR_CH_PFUNG04_010	DIA_CAR_CH_PFUNG04	012	010	2021-06-18	Evelyn_Terzer	Fischer_et_al_(2023)	WGS	NA	1	0	0	1	0
Dianthus_carthusianorum	CH	Premier	46.6981	6.42469	886	DIA_CAR_CH_PREMI19_001	DIA_CAR_CH_PREMI19	004	001	2021-06-08	Lea_Bauer	Fischer_et_al_(2023)	WGS	NA	0	0	0	1	0
Dianthus_carthusianorum	CH	Premier	46.6981	6.42477	886	DIA_CAR_CH_PREMI19_002	DIA_CAR_CH_PREMI19	004	002	2021-06-08	Lea_Bauer	Fischer_et_al_(2023)	WGS	NA	0	0	0	1	0
Dianthus_carthusianorum	CH	Premier	46.6981	6.42467	886	DIA_CAR_CH_PREMI19_004	DIA_CAR_CH_PREMI19	004	004	2021-06-08	Lea_Bauer	Fischer_et_al_(2023)	WGS	NA	0	0	0	1	0
Dianthus_carthusianorum	CH	Premier	46.6981	6.42462	886	DIA_CAR_CH_PREMI19_005	DIA_CAR_CH_PREMI19	004	005	2021-06-08	Lea_Bauer	Fischer_et_al_(2023)	WGS	NA	0	0	0	1	0
Dianthus_carthusianorum	CH	Premier	46.6981	6.4246	886	DIA_CAR_CH_PREMI19_006	DIA_CAR_CH_PREMI19	004	006	2021-06-08	Lea_Bauer	Fischer_et_al_(2023)	WGS	NA	0	0	0	1	0
Dianthus_carthusianorum	CH	Premier	46.6981	6.42462	886	DIA_CAR_CH_PREMI19_007	DIA_CAR_CH_PREMI19	004	007	2021-06-08	Lea_Bauer	Fischer_et_al_(2023)	WGS	NA	0	0	0	1	0
Dianthus_carthusianorum	CH	Premier	46.6981	6.42464	886	DIA_CAR_CH_PREMI19_008	DIA_CAR_CH_PREMI19	004	008	2021-06-08	Lea_Bauer	Fischer_et_al_(2023)	WGS	NA	0	0	0	1	0
Dianthus_carthusianorum	CH	Premier	46.6983	6.42496	886	DIA_CAR_CH_PREMI19_009	DIA_CAR_CH_PREMI19	004	009	2021-06-08	Lea_Bauer	Fischer_et_al_(2023)	WGS	NA	0	0	0	1	0
Dianthus_carthusianorum	CH	Remigen	47.5146	8.1619	436	DIA_CAR_CH_REMIG03_001	DIA_CAR_CH_REMIG03	015	001	2021-06-15	Seraina_Nuotclà	Fischer_et_al_(2023)	WGS	NA	1	0	0	1	0
Dianthus_carthusianorum	CH	Remigen	47.5145	8.16188	436	DIA_CAR_CH_REMIG03_002	DIA_CAR_CH_REMIG03	015	002	2021-06-15	Seraina_Nuotclà	Fischer_et_al_(2023)	WGS	NA	1	0	0	1	0
Dianthus_carthusianorum	CH	Remigen	47.5145	8.16178	436	DIA_CAR_CH_REMIG03_003	DIA_CAR_CH_REMIG03	015	003	2021-06-15	Seraina_Nuotclà	Fischer_et_al_(2023)	WGS	NA	1	0	0	1	0
Dianthus_carthusianorum	CH	Remigen	47.5144	8.16191	436	DIA_CAR_CH_REMIG03_005	DIA_CAR_CH_REMIG03	015	005	2021-06-15	Seraina_Nuotclà	Fischer_et_al_(2023)	WGS	NA	1	0	0	1	0
Dianthus_carthusianorum	CH	Remigen	47.5144	8.16197	436	DIA_CAR_CH_REMIG03_007	DIA_CAR_CH_REMIG03	015	007	2021-06-15	Seraina_Nuotclà	Fischer_et_al_(2023)	WGS	NA	1	0	0	1	0
Dianthus_carthusianorum	CH	Remigen	47.5143	8.16206	436	DIA_CAR_CH_REMIG03_008	DIA_CAR_CH_REMIG03	015	008	2021-06-15	Seraina_Nuotclà	Fischer_et_al_(2023)	WGS	NA	1	0	0	1	0
Dianthus_carthusianorum	CH	Remigen	47.5143	8.16201	436	DIA_CAR_CH_REMIG03_009	DIA_CAR_CH_REMIG03	015	009	2021-06-15	Seraina_Nuotclà	Fischer_et_al_(2023)	WGS	NA	1	0	0	1	0
Dianthus_carthusianorum	CH	Remigen	47.5143	8.16202	436	DIA_CAR_CH_REMIG03_010	DIA_CAR_CH_REMIG03	015	010	2021-06-15	Seraina_Nuotclà	Fischer_et_al_(2023)	WGS	NA	1	0	0	1	0
Dianthus_carthusianorum	CH	Spinai,_Tschlin	46.8652	10.427	1322	DIA_CAR_CH_SPINA_001	DIA_CAR_CH_SPINA	033	001	2021-03-13	Karsten_Rohweder	Reference_genome_search	ddRAD-PE	NA	NA	0	0	0	0
Dianthus_carthusianorum	CH	Spinai,_Tschlin	46.8638	10.4237	1320	DIA_CAR_CH_SPINA_016	DIA_CAR_CH_SPINA	033	016	2021-03-13	Karsten_Rohweder	Reference_genome_search	ddRAD-PE	NA	NA	0	0	0	0
Dianthus_carthusianorum	CH	Val_Muestair	46.6318	10.4469	1260	DIA_CAR_CH_VALMU21_001	DIA_CAR_CH_VALMU21	018	001	2021-06-17	Seraina_Nuotclà	Fischer_et_al_(2023)	WGS	NA	0	0	0	1	0
Dianthus_carthusianorum	CH	Val_Muestair	46.6317	10.4468	1260	DIA_CAR_CH_VALMU21_002	DIA_CAR_CH_VALMU21	018	002	2021-06-17	Seraina_Nuotclà	Fischer_et_al_(2023)	WGS	NA	0	0	0	1	0
Dianthus_carthusianorum	CH	Val_Muestair	46.6317	10.4468	1260	DIA_CAR_CH_VALMU21_004	DIA_CAR_CH_VALMU21	018	004	2021-06-17	Seraina_Nuotclà	Fischer_et_al_(2023)	WGS	NA	0	0	0	1	0
Dianthus_carthusianorum	CH	Val_Muestair	46.6317	10.4467	1260	DIA_CAR_CH_VALMU21_005	DIA_CAR_CH_VALMU21	018	005	2021-06-17	Seraina_Nuotclà	Fischer_et_al_(2023)	WGS	NA	0	0	0	1	0
Dianthus_carthusianorum	CH	Val_Muestair	46.6316	10.4468	1260	DIA_CAR_CH_VALMU21_006	DIA_CAR_CH_VALMU21	018	006	2021-06-17	Seraina_Nuotclà	Fischer_et_al_(2023)	WGS	NA	0	0	0	1	0
Dianthus_carthusianorum	CH	Val_Muestair	46.6314	10.4468	1260	DIA_CAR_CH_VALMU21_008	DIA_CAR_CH_VALMU21	018	008	2021-06-17	Seraina_Nuotclà	Fischer_et_al_(2023)	WGS	NA	0	0	0	1	0
Dianthus_carthusianorum	CH	Val_Muestair	46.6314	10.4468	1260	DIA_CAR_CH_VALMU21_009	DIA_CAR_CH_VALMU21	018	009	2021-06-17	Seraina_Nuotclà	Fischer_et_al_(2023)	WGS	NA	0	0	0	1	0
Dianthus_carthusianorum	CH	Val_Muestair	46.6314	10.4468	1260	DIA_CAR_CH_VALMU21_010	DIA_CAR_CH_VALMU21	018	010	2021-06-17	Seraina_Nuotclà	Fischer_et_al_(2023)	WGS	NA	0	0	0	1	0
Dianthus_carthusianorum	CH	Vechigen	46.9559	7.54635	589	DIA_CAR_CH_VECHI13_001	DIA_CAR_CH_VECHI13	017	001	2021-06-07	Lea_Bauer_/_Michael_Ryf	Fischer_et_al_(2023)	WGS	NA	1	0	0	1	0
Dianthus_carthusianorum	CH	Vechigen	46.9558	7.54624	589	DIA_CAR_CH_VECHI13_003	DIA_CAR_CH_VECHI13	017	003	2021-06-07	Lea_Bauer_/_Michael_Ryf	Fischer_et_al_(2023)	WGS	NA	1	0	0	1	0
Dianthus_carthusianorum	CH	Vechigen	46.9558	7.54619	589	DIA_CAR_CH_VECHI13_004	DIA_CAR_CH_VECHI13	017	004	2021-06-07	Lea_Bauer_/_Michael_Ryf	Fischer_et_al_(2023)	WGS	NA	1	0	0	1	0
Dianthus_carthusianorum	CH	Vechigen	46.9558	7.54615	589	DIA_CAR_CH_VECHI13_005	DIA_CAR_CH_VECHI13	017	005	2021-06-07	Lea_Bauer_/_Michael_Ryf	Fischer_et_al_(2023)	WGS	NA	1	0	0	1	0
Dianthus_carthusianorum	CH	Vechigen	46.9558	7.54613	589	DIA_CAR_CH_VECHI13_006	DIA_CAR_CH_VECHI13	017	006	2021-06-07	Lea_Bauer_/_Michael_Ryf	Fischer_et_al_(2023)	WGS	NA	1	0	0	1	0
Dianthus_carthusianorum	CH	Vechigen	46.9558	7.54605	589	DIA_CAR_CH_VECHI13_008	DIA_CAR_CH_VECHI13	017	008	2021-06-07	Lea_Bauer_/_Michael_Ryf	Fischer_et_al_(2023)	WGS	NA	1	0	0	1	0
Dianthus_carthusianorum	CH	Vechigen	46.9558	7.54618	589	DIA_CAR_CH_VECHI13_009	DIA_CAR_CH_VECHI13	017	009	2021-06-07	Lea_Bauer_/_Michael_Ryf	Fischer_et_al_(2023)	WGS	NA	1	0	0	1	0
Dianthus_carthusianorum	CH	Vechigen	46.9558	7.5463	589	DIA_CAR_CH_VECHI13_010	DIA_CAR_CH_VECHI13	017	010	2021-06-07	Lea_Bauer_/_Michael_Ryf	Fischer_et_al_(2023)	WGS	NA	1	0	0	1	0
Dianthus_carthusianorum	CH	Villars-le-Terroir	46.6502	6.63715	640	DIA_CAR_CH_VILTE20_001	DIA_CAR_CH_VILTE20	010	001	2021-06-08	Lea_Bauer	Fischer_et_al_(2023)	WGS	NA	1	0	0	1	0
Dianthus_carthusianorum	CH	Villars-le-Terroir	46.6501	6.63707	640	DIA_CAR_CH_VILTE20_002	DIA_CAR_CH_VILTE20	010	002	2021-06-08	Lea_Bauer	Fischer_et_al_(2023)	WGS	NA	1	0	0	1	0
Dianthus_carthusianorum	CH	Villars-le-Terroir	46.6501	6.63704	640	DIA_CAR_CH_VILTE20_003	DIA_CAR_CH_VILTE20	010	003	2021-06-08	Lea_Bauer	Fischer_et_al_(2023)	WGS	NA	1	0	0	1	0
Dianthus_carthusianorum	CH	Villars-le-Terroir	46.6501	6.63703	640	DIA_CAR_CH_VILTE20_004	DIA_CAR_CH_VILTE20	010	004	2021-06-08	Lea_Bauer	Fischer_et_al_(2023)	WGS	NA	1	0	0	1	0
Dianthus_carthusianorum	CH	Villars-le-Terroir	46.6501	6.63697	640	DIA_CAR_CH_VILTE20_005	DIA_CAR_CH_VILTE20	010	005	2021-06-08	Lea_Bauer	Fischer_et_al_(2023)	WGS	NA	1	0	0	1	0
Dianthus_carthusianorum	CH	Villars-le-Terroir	46.65	6.63701	640	DIA_CAR_CH_VILTE20_007	DIA_CAR_CH_VILTE20	010	007	2021-06-08	Lea_Bauer	Fischer_et_al_(2023)	WGS	NA	1	0	0	1	0
Dianthus_carthusianorum	CH	Villars-le-Terroir	46.6499	6.6369	640	DIA_CAR_CH_VILTE20_008	DIA_CAR_CH_VILTE20	010	008	2021-06-08	Lea_Bauer	Fischer_et_al_(2023)	WGS	NA	1	0	0	1	0
Dianthus_carthusianorum	CH	Villars-le-Terroir	46.6499	6.6369	640	DIA_CAR_CH_VILTE20_009	DIA_CAR_CH_VILTE20	010	009	2021-06-08	Lea_Bauer	Fischer_et_al_(2023)	WGS	NA	1	0	0	1	0
Dianthus_carthusianorum	CH	Visperterminen	46.2403	7.92315	1995	DIA_CAR_CH_VISPE34_001	DIA_CAR_CH_VISPE34	024	001	2021-06-23	Lea_Bauer	Fischer_et_al_(2023)	WGS	NA	0	0	0	1	0
Dianthus_carthusianorum	CH	Visperterminen	46.2403	7.92309	1995	DIA_CAR_CH_VISPE34_003	DIA_CAR_CH_VISPE34	024	003	2021-06-23	Lea_Bauer	Fischer_et_al_(2023)	WGS	NA	0	0	0	1	0
Dianthus_carthusianorum	CH	Visperterminen	46.2404	7.92308	1995	DIA_CAR_CH_VISPE34_004	DIA_CAR_CH_VISPE34	024	004	2021-06-23	Lea_Bauer	Fischer_et_al_(2023)	WGS	NA	0	0	0	1	0
Dianthus_carthusianorum	CH	Visperterminen	46.2405	7.92301	1995	DIA_CAR_CH_VISPE34_005	DIA_CAR_CH_VISPE34	024	005	2021-06-23	Lea_Bauer	Fischer_et_al_(2023)	WGS	NA	0	0	0	1	0
Dianthus_carthusianorum	CH	Visperterminen	46.2405	7.92308	1995	DIA_CAR_CH_VISPE34_006	DIA_CAR_CH_VISPE34	024	006	2021-06-23	Lea_Bauer	Fischer_et_al_(2023)	WGS	NA	0	0	0	1	0
Dianthus_carthusianorum	CH	Visperterminen	46.2405	7.92301	1995	DIA_CAR_CH_VISPE34_007	DIA_CAR_CH_VISPE34	024	007	2021-06-23	Lea_Bauer	Fischer_et_al_(2023)	WGS	NA	0	0	0	1	0
Dianthus_carthusianorum	CH	Visperterminen	46.2405	7.92296	1995	DIA_CAR_CH_VISPE34_008	DIA_CAR_CH_VISPE34	024	008	2021-06-23	Lea_Bauer	Fischer_et_al_(2023)	WGS	NA	0	0	0	1	0
Dianthus_carthusianorum	CH	Visperterminen	46.2405	7.92295	1995	DIA_CAR_CH_VISPE34_010	DIA_CAR_CH_VISPE34	024	010	2021-06-23	Lea_Bauer	Fischer_et_al_(2023)	WGS	NA	0	0	0	1	0
Dianthus_carthusianorum	CH	Volketswil	47.3855	8.69991	492-493	DIA_CAR_CH_VOLKE07_002	DIA_CAR_CH_VOLKE07	014	002	2021-06-09	Lea_Schubert	Fischer_et_al_(2023)	WGS	NA	1	0	0	1	0
Dianthus_carthusianorum	CH	Volketswil	47.3853	8.69971	492-493	DIA_CAR_CH_VOLKE07_003	DIA_CAR_CH_VOLKE07	014	003	2021-06-09	Lea_Schubert	Fischer_et_al_(2023)	WGS	NA	1	0	0	1	0
Dianthus_carthusianorum	CH	Volketswil	47.3856	8.69996	492-493	DIA_CAR_CH_VOLKE07_004	DIA_CAR_CH_VOLKE07	014	004	2021-06-09	Lea_Schubert	Fischer_et_al_(2023)	WGS	NA	1	0	0	1	0
Dianthus_carthusianorum	CH	Volketswil	47.3854	8.6999	492-493	DIA_CAR_CH_VOLKE07_005	DIA_CAR_CH_VOLKE07	014	005	2021-06-09	Lea_Schubert	Fischer_et_al_(2023)	WGS	NA	1	0	0	1	0
Dianthus_carthusianorum	CH	Volketswil	47.3855	8.70017	492-493	DIA_CAR_CH_VOLKE07_007	DIA_CAR_CH_VOLKE07	014	007	2021-06-09	Lea_Schubert	Fischer_et_al_(2023)	WGS	NA	1	0	0	1	0
Dianthus_carthusianorum	CH	Volketswil	47.3856	8.69967	492-493	DIA_CAR_CH_VOLKE07_008	DIA_CAR_CH_VOLKE07	014	008	2021-06-09	Lea_Schubert	Fischer_et_al_(2023)	WGS	NA	1	0	0	1	0
Dianthus_carthusianorum	CH	Volketswil	47.3855	8.69974	492-493	DIA_CAR_CH_VOLKE07_009	DIA_CAR_CH_VOLKE07	014	009	2021-06-09	Lea_Schubert	Fischer_et_al_(2023)	WGS	NA	1	0	0	1	0
Dianthus_carthusianorum	CH	Volketswil	47.3854	8.69957	492-493	DIA_CAR_CH_VOLKE07_010	DIA_CAR_CH_VOLKE07	014	010	2021-06-09	Lea_Schubert	Fischer_et_al_(2023)	WGS	NA	1	0	0	1	0
Dianthus_carthusianorum	CH	Wassen	46.7338	8.53207	1409	DIA_CAR_CH_WASSE18_001	DIA_CAR_CH_WASSE18	026	001	2021-07-11	Lea_Schubert	Fischer_et_al_(2023)	WGS	NA	0	0	0	1	0
Dianthus_carthusianorum	CH	Wassen	46.7335	8.53266	1409	DIA_CAR_CH_WASSE18_002	DIA_CAR_CH_WASSE18	026	002	2021-07-11	Lea_Schubert	Fischer_et_al_(2023)	WGS	NA	0	0	0	1	0
Dianthus_carthusianorum	CH	Wassen	46.7335	8.53272	1409	DIA_CAR_CH_WASSE18_003	DIA_CAR_CH_WASSE18	026	003	2021-07-11	Lea_Schubert	Fischer_et_al_(2023)	WGS	NA	0	0	0	1	0
Dianthus_carthusianorum	CH	Wassen	46.7335	8.53277	1409	DIA_CAR_CH_WASSE18_004	DIA_CAR_CH_WASSE18	026	004	2021-07-11	Lea_Schubert	Fischer_et_al_(2023)	WGS	NA	0	0	0	1	0
Dianthus_carthusianorum	CH	Wassen	46.7335	8.53255	1409	DIA_CAR_CH_WASSE18_005	DIA_CAR_CH_WASSE18	026	005	2021-07-11	Lea_Schubert	Fischer_et_al_(2023)	WGS	NA	0	0	0	1	0
Dianthus_carthusianorum	CH	Wassen	46.7337	8.53262	1409	DIA_CAR_CH_WASSE18_006	DIA_CAR_CH_WASSE18	026	006	2021-07-11	Lea_Schubert	Fischer_et_al_(2023)	WGS	NA	0	0	0	1	0
Dianthus_carthusianorum	CH	Wassen	46.7337	8.53249	1409	DIA_CAR_CH_WASSE18_007	DIA_CAR_CH_WASSE18	026	007	2021-07-11	Lea_Schubert	Fischer_et_al_(2023)	WGS	NA	0	0	0	1	0
Dianthus_carthusianorum	CH	Wassen	46.7338	8.5325	1409	DIA_CAR_CH_WASSE18_009	DIA_CAR_CH_WASSE18	026	009	2021-07-11	Lea_Schubert	Fischer_et_al_(2023)	WGS	NA	0	0	0	1	0
Dianthus_carthusianorum	CZ	Cizov	49.7439	15.053	345	DIA_CAR_CZ_CIZOV_002	DIA_CAR_CZ_CIZOV	055	002	NA	Veronika_Lipanova_and_Filip_Kolar_and_Martin_Duchoslav	DIA_EDAPHIC_ADAPT_VERONIKA	ddRAD-PE	NA	NA	0	0	0	0
Dianthus_carthusianorum	CZ	Holubov	48.8928	14.339	485	DIA_CAR_CZ_HOLUB_002_r	DIA_CAR_CZ_HOLUB	056	002_r	NA	Veronika_Lipanova	DIA_EDAPHIC_ADAPT_VERONIKA	ddRAD-PE	replicate	NA	0	0	0	0
Dianthus_carthusianorum	IT	Prati_di_San_Vicino_Matelica_(MC)	43.3182	13.0596	NA	DIA_CAR_IT_MATEL_010	DIA_CAR_IT_MATEL	062	010	2022-07-05	Manuel_Tiburtini	DSYL	ddRAD-PE	NA	NA	0	0	0	0
Dianthus_carthusianorum	IT	Pian_Perduto_Norcia_(PG)	42.8306	13.2181	NA	DIA_CAR_IT_NORCI_011	DIA_CAR_IT_NORCI	064	011	2022-07-04	Manuel_Tiburtini	DSYL	ddRAD-PE	NA	NA	0	0	0	0
Dianthus_giganteus	EL	Greece_Thrakien_Nomos_Evros	41.2444	26.1359	NA	DIA_GIGA_EL_EVROS_001	DIA_GIGA_EL_EVROS	C	001	NA	Jacopo_Franzoni	NA	ddRAD-PE	inferred_coordinates	NA	0	0	0	1
Dianthus_giganteus	RO	Romania_Distr._Cluj_Cheile_Turzii	46.5634	23.6807	563	DIA_GIGA_RO_CHEIL_001	DIA_GIGA_RO_CHEIL	C	001	NA	Jacopo_Franzoni	NA	ddRAD-PE	inferred_coordinates	NA	0	0	0	1
Dianthus_giganteus	RO	Romania_Distr._Cluj_Cheile_Turzii	46.5634	23.6807	563	DIA_GIGA_RO_CHEIL_002	DIA_GIGA_RO_CHEIL	C	002	NA	Jacopo_Franzoni	NA	ddRAD-PE	inferred_coordinates	NA	0	0	0	1
Dianthus_pontederae	DE	garden_Bayreuth_origin_of_seeds_unknown	49.9456	11.5713	NA	DIA_PON_DE_BAYRE_001	DIA_PON_DE_BAYRE	D	001	NA	Jacopo_Franzoni	NA	ddRAD-PE	from_botanical_garden_seed_origin_unknown	NA	0	0	0	1
Dianthus_pontederae	DE	garden_Bayreuth_origin_of_seeds_unknown	49.9456	11.5713	NA	DIA_PON_DE_BAYRE_002	DIA_PON_DE_BAYRE	D	002	NA	Jacopo_Franzoni	NA	ddRAD-PE	from_botanical_garden_seed_origin_unknown	NA	0	0	0	1
Dianthus_sylvestris	CH	Tsanfleuron	46.3229	7.2961	2100	DIA_SYL_CH_TSANF_001	DIA_SYL_CH_TSANF	E	001	NA	Alex_Widmer	Wallis_FocalPops_Popgen	ddRAD-PE	NA	NA	0	0	0	1
Dianthus_sylvestris	CH	Varen	46.339	7.5977	NA	DIA_SYL_CH_VAREN_003	DIA_SYL_CH_VAREN	E	003	NA	Alex_Widmer	Wallis_FocalPops_Popgen	ddRAD-PE	NA	NA	0	0	0	1
Dianthus_vulturius	IT	Marinella_(S._Giovanni_in_Fiore_CS)	39.2413	16.6893	1100	DIA_VUL_IT_MARIN_001	DIA_VUL_IT_MARIN	G	001	2022-07-14	Domenico_Gargano_and_Domenico_Amantea	Tschan_et_al_(this_study)	ddRAD-PE	NA	NA	0	0	0	1
Dianthus_vulturius	IT	Marinella_(S._Giovanni_in_Fiore_CS)	39.2413	16.6893	1100	DIA_VUL_IT_MARIN_005	DIA_VUL_IT_MARIN	G	005	2022-07-14	Domenico_Gargano_and_Domenico_Amantea	Tschan_et_al_(this_study)	ddRAD-PE	NA	NA	0	0	0	1
Dianthus_vulturius	IT	Marinella_(S._Giovanni_in_Fiore_CS)	39.2413	16.6893	1100	DIA_VUL_IT_MARIN_009	DIA_VUL_IT_MARIN	G	009	2022-07-14	Domenico_Gargano_and_Domenico_Amantea	Tschan_et_al_(this_study)	ddRAD-PE	NA	NA	0	0	0	1
